# Supplementary material for: Large-scale invasion of unicellular eukaryotic genomes by integrating DNA viruses
Source: Proc Natl Acad Sci U S A. 2023 Apr 10;120(16):e2300465120. doi: 10.1073/pnas.2300465120 (PMC10120064; doi:10.1073/pnas.2300465120)
Supplement: Supplementary file 2 — Appendix 02 (XLSX) [file pnas.2300465120.sapp2.xlsx]

## Sheet: Index
Sheet index	Name	Description
Table S1	WGS genomes analysed (Dec 2021)	All downloaded and analysed WGS files
Table S2	HHpred confirmation of MCP genes	HHpred output
Table S3	Colabfold and Foldseek MCP detection	Foldseek output based on Colabfold .pbd models
Table S4	MCP Protein clusters detected in each protist genome	Polintovirus, Maverick-polinton and virophage MCP protein clusters detected in each protist genome from GenBank WGS (diamond blastx E-12, 100aa length, 23% identity minimum). MCP Clusters (MMPCs) are denoted on line 6 and were generated by clustering all confirmed MCP genes at 25% identity across 30% length with MMSeqs). MCP type percentage breakdown is given on the right hand side.
Table S5	DIAMOND BLASTX raw MCP search results	Diamond search results: each WGS contig is diamond blastx searched against all MCP genes. Column F is full GenBank accession, column Q and R are the start and end nucleotide position of the hit. Each MCP should produce 1 hit, but multiple MCP genes can sometimes be detected on the same contig.
Table S6	MCP genes in transcriptomes (GenBank TSA)	As above but with GenBank TSA downloads and 50aa length cutoff to account for shorter transcript fragments.

## Sheet: Table S1
Table S1 GenBank Whole Genome Shotgun (WGS) genomes analysed (Dec 2021)
WGS accession	Species	Short	MCPs detected	GenBank taxonomy record
NZ_AMYR1000000	Plasmodium_inui_San_Antonio_1	NZ_AMY		Eukaryota	Alveolata	Apicomplexa	Aconoidasida	Haemosporida	Plasmodiidae	Plasmodium	Plasmodium_(Plasmodium)
NZ_BAEJ01000000	Plasmodium_cynomolgi_strain_B	NZ_BAE		Eukaryota	Alveolata	Apicomplexa	Aconoidasida	Haemosporida	Plasmodiidae	Plasmodium	Plasmodium_(Plasmodium)
NZ_AAXT01000000	Babesia_bovis_T2Bo	NZ_AAX		Eukaryota	Alveolata	Apicomplexa	Aconoidasida	Piroplasmida	Babesiidae	Babesia
NZ_AAEE01000000	Cryptosporidium_parvum_Iowa_II	NZ_AAE		Eukaryota	Alveolata	Apicomplexa	Conoidasida	Coccidia	Eucoccidiorida	Eimeriorina	Cryptosporidiidae	Cryptosporidium
NZ_AAEL01000000	Cryptosporidium_hominis_TU502	NZ_AAE		Eukaryota	Alveolata	Apicomplexa	Conoidasida	Coccidia	Eucoccidiorida	Eimeriorina	Cryptosporidiidae	Cryptosporidium
NZ_AAZY02000000	Cryptosporidium_muris_RN66	NZ_AAZ		Eukaryota	Alveolata	Apicomplexa	Conoidasida	Coccidia	Eucoccidiorida	Eimeriorina	Cryptosporidiidae	Cryptosporidium
NZ_AEDN01000000	Ichthyophthirius_multifiliis	NZ_AED		Eukaryota	Alveolata	Ciliophora	Intramacronucleata	Oligohymenophorea	Hymenostomatida	Ophryoglenina	Ichthyophthirius
NZ_AAXJ01000000	Perkinsus_marinus_ATCC_50983	NZ_AAX		Eukaryota	Alveolata	Perkinsea	Perkinsida	Perkinsidae	Perkinsus
NZ_AGBL1000000	Entamoeba_nuttalli_P19	NZ_AGB		Eukaryota	Amoebozoa	Archamoebae	Entamoebidae	Entamoeba
NZ_AANW03000000	Entamoeba_invadens_IP1	NZ_AAN		Eukaryota	Amoebozoa	Archamoebae	Entamoebidae	Entamoeba
NZ_AANV02000000	Entamoeba_dispar_SAW760	NZ_AAN		Eukaryota	Amoebozoa	Archamoebae	Entamoebidae	Entamoeba
MUHK01000000	Paramoeba_pemaquidensis	MUHK01	64	Eukaryota	Amoebozoa	Discosea	Flabellinia	Dactylopodida	Paramoebidae	Paramoeba
CACVKS010000000	Acanthamoeba_triangularis	CACVKS		Eukaryota	Amoebozoa	Discosea	Longamoebia	Centramoebida	Acanthamoebidae	Acanthamoeba
CAIJLO010000000	Acanthamoeba_castellanii	CAIJLO	4	Eukaryota	Amoebozoa	Discosea	Longamoebia	Centramoebida	Acanthamoebidae	Acanthamoeba
LQHA01000000	Acanthamoeba_polyphaga	LQHA01		Eukaryota	Amoebozoa	Discosea	Longamoebia	Centramoebida	Acanthamoebidae	Acanthamoeba
NAVB01000000	Acanthamoeba_lenticulata	NAVB01		Eukaryota	Amoebozoa	Discosea	Longamoebia	Centramoebida	Acanthamoebidae	Acanthamoeba
MSTW01000000	Acanthamoeba_lenticulata	MSTW01		Eukaryota	Amoebozoa	Discosea	Longamoebia	Centramoebida	Acanthamoebidae	Acanthamoeba
MRZZ01000000	Acanthamoeba_comandoni	MRZZ01		Eukaryota	Amoebozoa	Discosea	Longamoebia	Centramoebida	Acanthamoebidae	Acanthamoeba
LEOU01000000	Balamuthia_mandrillaris	LEOU01		Eukaryota	Amoebozoa	Discosea	Longamoebia	Centramoebida	Balamuthiidae	Balamuthia
LFUI01000000	Balamuthia_mandrillaris	LFUI01	2	Eukaryota	Amoebozoa	Discosea	Longamoebia	Centramoebida	Balamuthiidae	Balamuthia
CDFK01000000	Acanthamoeba_polyphaga	CDFK01	3	Eukaryota	Amoebozoa	Discosea	Longamoebia	Centramoebida	Acanthamoebidae	Acanthamoeba
CDFJ01000000	Acanthamoeba_pearcei	CDFJ01	3	Eukaryota	Amoebozoa	Discosea	Longamoebia	Centramoebida	Acanthamoebidae	Acanthamoeba
CDFL01000000	Acanthamoeba_castellanii	CDFL01	3	Eukaryota	Amoebozoa	Discosea	Longamoebia	Centramoebida	Acanthamoebidae	Acanthamoeba
CDFE01000000	Acanthamoeba_mauritaniensis	CDFE01	2	Eukaryota	Amoebozoa	Discosea	Longamoebia	Centramoebida	Acanthamoebidae	Acanthamoeba
CDFD01000000	Acanthamoeba_palestinensis	CDFD01		Eukaryota	Amoebozoa	Discosea	Longamoebia	Centramoebida	Acanthamoebidae	Acanthamoeba
CDFI01000000	Acanthamoeba_divionensis	CDFI01		Eukaryota	Amoebozoa	Discosea	Longamoebia	Centramoebida	Acanthamoebidae	Acanthamoeba
CDFH01000000	Acanthamoeba_astronyxis	CDFH01		Eukaryota	Amoebozoa	Discosea	Longamoebia	Centramoebida	Acanthamoebidae	Acanthamoeba
CDFN01000000	Acanthamoeba_quina	CDFN01	6	Eukaryota	Amoebozoa	Discosea	Longamoebia	Centramoebida	Acanthamoebidae	Acanthamoeba
CDFG01000000	Acanthamoeba_lenticulata	CDFG01	5	Eukaryota	Amoebozoa	Discosea	Longamoebia	Centramoebida	Acanthamoebidae	Acanthamoeba
CDFF01000000	Acanthamoeba_culbertsoni	CDFF01		Eukaryota	Amoebozoa	Discosea	Longamoebia	Centramoebida	Acanthamoebidae	Acanthamoeba
CDFC01000000	Acanthamoeba_rhysodes	CDFC01	1	Eukaryota	Amoebozoa	Discosea	Longamoebia	Centramoebida	Acanthamoebidae	Acanthamoeba
CDFB01000000	Acanthamoeba_lugdunensis	CDFB01	4	Eukaryota	Amoebozoa	Discosea	Longamoebia	Centramoebida	Acanthamoebidae	Acanthamoeba
CDEZ01000000	Acanthamoeba_royreba	CDEZ01	4	Eukaryota	Amoebozoa	Discosea	Longamoebia	Centramoebida	Acanthamoebidae	Acanthamoeba
CDFA01000000	Acanthamoeba_healyi	CDFA01	3	Eukaryota	Amoebozoa	Discosea	Longamoebia	Centramoebida	Acanthamoebidae	Acanthamoeba
AHJI01000000	Acanthamoeba_castellanii_str._Neff	AHJI01		Eukaryota	Amoebozoa	Discosea	Longamoebia	Centramoebida	Acanthamoebidae	Acanthamoeba
AEYA01000000	Acanthamoeba_castellanii	AEYA01		Eukaryota	Amoebozoa	Discosea	Longamoebia	Centramoebida	Acanthamoebidae	Acanthamoeba
JAHLWZ010000000	Pelomyxa_schiedti	JAHLWZ		Eukaryota	Amoebozoa	Evosea	Archamoebae	Pelobiontida	Pelomyxidae	Pelomyxa
CAKJTH010000000	Entamoeba_histolytica_HM-1:IMSS	CAKJTH	1	Eukaryota	Amoebozoa	Evosea	Archamoebae	Mastigamoebida	Entamoebidae	Entamoeba
JAHQXH010000000	Entamoeba_histolytica_MS96-3382	JAHQXH	2	Eukaryota	Amoebozoa	Evosea	Archamoebae	Mastigamoebida	Entamoebidae	Entamoeba
JAHQXG010000000	Entamoeba_histolytica_KU50	JAHQXG	2	Eukaryota	Amoebozoa	Evosea	Archamoebae	Mastigamoebida	Entamoebidae	Entamoeba
JAHFVR010000000	Entamoeba_histolytica_KU48	JAHFVR	5	Eukaryota	Amoebozoa	Evosea	Archamoebae	Mastigamoebida	Entamoebidae	Entamoeba
JAHDTM010000000	Entamoeba_histolytica_DS4-868	JAHDTM	4	Eukaryota	Amoebozoa	Evosea	Archamoebae	Mastigamoebida	Entamoebidae	Entamoeba
CACRSC010000000	Mastigamoeba_balamuthi	CACRSC		Eukaryota	Amoebozoa	Evosea	Archamoebae	Mastigamoebida	Mastigamoebidae	Mastigamoeba
NWBR01000000	Entamoeba_moshkovskii	NWBR01	31	Eukaryota	Amoebozoa	Evosea	Archamoebae	Mastigamoebida	Entamoebidae	Entamoeba
BDEQ01000000	Entamoeba_histolytica	BDEQ01	2	Eukaryota	Amoebozoa	Evosea	Archamoebae	Mastigamoebida	Entamoebidae	Entamoeba
CBKX010000000	Mastigamoeba_balamuthi_ATTC_30984	CBKX01		Eukaryota	Amoebozoa	Evosea	Archamoebae	Mastigamoebida	Mastigamoebidae	Mastigamoeba
APBR01000000	Entamoeba_histolytica_HM-1:IMSS-A	APBR01		Eukaryota	Amoebozoa	Evosea	Archamoebae	Mastigamoebida	Entamoebidae	Entamoeba
APGI01000000	Entamoeba_histolytica_HM-3:IMSS	APGI01	1	Eukaryota	Amoebozoa	Evosea	Archamoebae	Mastigamoebida	Entamoebidae	Entamoeba
APGH01000000	Entamoeba_histolytica_HM-1:IMSS-B	APGH01		Eukaryota	Amoebozoa	Evosea	Archamoebae	Mastigamoebida	Entamoebidae	Entamoeba
AOSC01000000	Entamoeba_histolytica_KU27	AOSC01	2	Eukaryota	Amoebozoa	Evosea	Archamoebae	Mastigamoebida	Entamoebidae	Entamoeba
AANW03000000	Entamoeba_invadens_IP1	AANW03	36	Eukaryota	Amoebozoa	Evosea	Archamoebae	Mastigamoebida	Entamoebidae	Entamoeba
AGBL01000000	Entamoeba_nuttalli_P19	AGBL01	2	Eukaryota	Amoebozoa	Evosea	Archamoebae	Mastigamoebida	Entamoebidae	Entamoeba
AANV02000000	Entamoeba_dispar_SAW760	AANV02	22	Eukaryota	Amoebozoa	Evosea	Archamoebae	Mastigamoebida	Entamoebidae	Entamoeba
AAFB02000000	Entamoeba_histolytica_HM-1:IMSS	AAFB02	7	Eukaryota	Amoebozoa	Evosea	Archamoebae	Mastigamoebida	Entamoebidae	Entamoeba
JACAFZ010000000	Dictyostelium_gargantuum	JACAFZ	1	Eukaryota	Amoebozoa	Evosea	Eumycetozoa	Dictyostelia	Dictyosteliales	Dictyosteliaceae	Dictyostelium
JACAFY010000000	Dictyostelium_capitatum	JACAFY		Eukaryota	Amoebozoa	Evosea	Eumycetozoa	Dictyostelia	Dictyosteliales	Dictyosteliaceae	Dictyostelium
JABXOD010000000	Dictyostelium_rosarium	JABXOD		Eukaryota	Amoebozoa	Evosea	Eumycetozoa	Dictyostelia	Dictyosteliales	Dictyosteliaceae	Dictyostelium
JABXES010000000	Dictyostelium_brefeldianum	JABXES		Eukaryota	Amoebozoa	Evosea	Eumycetozoa	Dictyostelia	Dictyosteliales	Dictyosteliaceae	Dictyostelium
AJWJ01000000	Polysphondylium_violaceum	AJWJ01		Eukaryota	Amoebozoa	Evosea	Eumycetozoa	Dictyostelia	Dictyosteliales	Dictyosteliaceae	Polysphondylium
RCTL01000000	Speleostelium_caveatum	RCTL01		Eukaryota	Amoebozoa	Evosea	Eumycetozoa	Dictyostelia	Dictyosteliales	Raperosteliaceae	Speleostelium
RCNN01000000	Heterostelium_multicystogenum	RCNN01	1	Eukaryota	Amoebozoa	Evosea	Eumycetozoa	Dictyostelia	Acytosteliales	Acytosteliaceae	Heterostelium
RBCH01000000	Dictyostelium_purpureum	RBCH01		Eukaryota	Amoebozoa	Evosea	Eumycetozoa	Dictyostelia	Dictyosteliales	Dictyosteliaceae	Dictyostelium
ADBJ01000000	Heterostelium_album_PN500	ADBJ01	4	Eukaryota	Amoebozoa	Evosea	Eumycetozoa	Dictyostelia	Acytosteliales	Acytosteliaceae	Heterostelium
LODT01000000	Tieghemostelium_lacteum	LODT01	3	Eukaryota	Amoebozoa	Evosea	Eumycetozoa	Dictyostelia	Dictyosteliales	Raperosteliaceae	Tieghemostelium
FLTE01000000	Synstelium_polycarpum	FLTE01	13	Eukaryota	Amoebozoa	Evosea	Eumycetozoa	Dictyostelia	Synstelium
FLTD01000000	Rostrostelium_ellipticum	FLTD01	3	Eukaryota	Amoebozoa	Evosea	Eumycetozoa	Dictyostelia	Acytosteliales	Acytosteliaceae	Rostrostelium
FLTG01000000	Acytostelium_leptosomum	FLTG01	5	Eukaryota	Amoebozoa	Evosea	Eumycetozoa	Dictyostelia	Acytosteliales	Acytosteliaceae	Acytostelium
FLTC01000000	Coremiostelium_polycephalum	FLTC01	11	Eukaryota	Amoebozoa	Evosea	Eumycetozoa	Dictyostelia	Dictyosteliales	Coremiostelium
FLTF01000000	Cavenderia_deminutiva	FLTF01		Eukaryota	Amoebozoa	Evosea	Eumycetozoa	Dictyostelia	Acytosteliales	Cavenderiaceae	Cavenderia
ATCM03000000	Physarum_polycephalum	ATCM03	5	Eukaryota	Amoebozoa	Evosea	Eumycetozoa	Myxogastria	Myxogastromycetidae	Physariida	Physaraceae	Physarum
BAUZ01000000	Acytostelium_subglobosum_LB1	BAUZ01	9	Eukaryota	Amoebozoa	Evosea	Eumycetozoa	Dictyostelia	Acytosteliales	Acytosteliaceae	Acytostelium
AJWI01000000	Dictyostelium_intermedium	AJWI01		Eukaryota	Amoebozoa	Evosea	Eumycetozoa	Dictyostelia	Dictyosteliales	Dictyosteliaceae	Dictyostelium
AJWH01000000	Dictyostelium_firmibasis	AJWH01		Eukaryota	Amoebozoa	Evosea	Eumycetozoa	Dictyostelia	Dictyosteliales	Dictyosteliaceae	Dictyostelium
ADHC01000000	Cavenderia_fasciculata	ADHC01	9	Eukaryota	Amoebozoa	Evosea	Eumycetozoa	Dictyostelia	Acytosteliales	Cavenderiaceae	Cavenderia
AAFI02000000	Dictyostelium_discoideum_AX4	AAFI02	1	Eukaryota	Amoebozoa	Evosea	Eumycetozoa	Dictyostelia	Dictyosteliales	Dictyosteliaceae	Dictyostelium
ADID01000000	Dictyostelium_purpureum	ADID01		Eukaryota	Amoebozoa	Evosea	Eumycetozoa	Dictyostelia	Dictyosteliales	Dictyosteliaceae	Dictyostelium
AJWG01000000	Dictyostelium_citrinum	AJWG01		Eukaryota	Amoebozoa	Evosea	Eumycetozoa	Dictyostelia	Dictyosteliales	Dictyosteliaceae	Dictyostelium
MDYQ01000000	Planoprotostelium_fungivorum	MDYQ01		Eukaryota	Amoebozoa	Evosea	Variosea	Cavosteliida	Cavosteliaceae	Planoprotostelium
MZNV01000000	Protostelium_mycophagum	MZNV01	3	Eukaryota	Amoebozoa	Evosea	Variosea	Protosteliida	Protosteliaceae	Protostelium
NZ_ADID01000000	Dictyostelium_purpureum	NZ_ADI		Eukaryota	Amoebozoa	Mycetozoa	Dictyosteliida	Dictyostelium
NZ_AAFI02000000	Dictyostelium_discoideum_AX4	NZ_AAF		Eukaryota	Amoebozoa	Mycetozoa	Dictyosteliida	Dictyostelium
JAGUQM010000000	Vermamoeba_vermiformis	JAGUQM		Eukaryota	Amoebozoa	Tubulinea	Echinamoebida	Vermamoeba
ADVD01000000	Thecamonas_trahens_ATCC_50062	ADVD01		Eukaryota	Apusozoa	Apusomonadidae	Thecamonas
LPNZ01000000	Lenisia_limosa	LPNZ01		Eukaryota	Breviatea	Lenisia
ABFJ01000000	Monosiga_brevicollis_MX1	ABFJ01	1	Eukaryota	Choanoflagellata	Craspedida	Salpingoecidae	Monosiga
ACSY01000000	Salpingoeca_rosetta	ACSY01		Eukaryota	Choanoflagellata	Craspedida	Salpingoecidae	Salpingoeca
PDIP01000000	Corallochytrium_limacisporum	PDIP01		Eukaryota	Corallochytrium
QUTJ01000000	Goniomonas_avonlea	QUTJ01	17	Eukaryota	Cryptophyceae	Cyathomonadacea	Goniomonadaceae	Goniomonas
AEIE01000000	Guillardia_theta_CCMP2712	AEIE01	6	Eukaryota	Cryptophyceae	Pyrenomonadales	Geminigeraceae	Guillardia
LMZG01000000	Diplonema_papillatum	LMZG01		Eukaryota	Discoba	Euglenozoa	Diplonemea	Diplonemidae	Diplonema
JAHMHO010000000	Rhabdomonas_costata	JAHMHO		Eukaryota	Discoba	Euglenozoa	Euglenida	Spirocuta	Aphagea	Rhabdomonadales	Astasiidae	Rhabdomonas
LQMU01000000	Euglena_gracilis_var._bacillaris	LQMU01		Eukaryota	Discoba	Euglenozoa	Euglenida	Spirocuta	Euglenophyceae	Euglenales	Euglenaceae	Euglena
CAAHFI010000000	Euglena_gracilis	CAAHFI	1	Eukaryota	Discoba	Euglenozoa	Euglenida	Spirocuta	Euglenophyceae	Euglenales	Euglenaceae	Euglena
JAFJZN010000000	Leishmania_sp._Ghana_2012_LV757	JAFJZN		Eukaryota	Discoba	Euglenozoa	Kinetoplastea	Metakinetoplastina	Trypanosomatida	Trypanosomatidae	Leishmaniinae	Leishmania
JAFJZO010000000	Porcisia_hertigi	JAFJZO		Eukaryota	Discoba	Euglenozoa	Kinetoplastea	Metakinetoplastina	Trypanosomatida	Trypanosomatidae	Leishmaniinae	Porcisia
JAICBF010000000	Leishmania_infantum	JAICBF		Eukaryota	Discoba	Euglenozoa	Kinetoplastea	Metakinetoplastina	Trypanosomatida	Trypanosomatidae	Leishmaniinae	Leishmania
JAIZPF010000000	Blechomonas_ayalai	JAIZPF		Eukaryota	Discoba	Euglenozoa	Kinetoplastea	Metakinetoplastina	Trypanosomatida	Trypanosomatidae	Blechomonas
JAFHKP010000000	Leishmania_enriettii	JAFHKP		Eukaryota	Discoba	Euglenozoa	Kinetoplastea	Metakinetoplastina	Trypanosomatida	Trypanosomatidae	Leishmaniinae	Leishmania
JAFNID010000000	Leishmania_sp._Namibia	JAFNID		Eukaryota	Discoba	Euglenozoa	Kinetoplastea	Metakinetoplastina	Trypanosomatida	Trypanosomatidae	Leishmaniinae	Leishmania
JAFHLR010000000	Leishmania_orientalis	JAFHLR		Eukaryota	Discoba	Euglenozoa	Kinetoplastea	Metakinetoplastina	Trypanosomatida	Trypanosomatidae	Leishmaniinae	Leishmania
JAFEUZ010000000	Leishmania_martiniquensis	JAFEUZ		Eukaryota	Discoba	Euglenozoa	Kinetoplastea	Metakinetoplastina	Trypanosomatida	Trypanosomatidae	Leishmaniinae	Leishmania
JADNSB010000000	Angomonas_ambiguus	JADNSB		Eukaryota	Discoba	Euglenozoa	Kinetoplastea	Metakinetoplastina	Trypanosomatida	Trypanosomatidae	Strigomonadinae	Angomonas
NLFJ01000000	Trypanosoma_vivax	NLFJ01		Eukaryota	Discoba	Euglenozoa	Kinetoplastea	Metakinetoplastina	Trypanosomatida	Trypanosomatidae	Trypanosoma	Duttonella
JAHCTP010000000	Porcisia_hertigi	JAHCTP		Eukaryota	Discoba	Euglenozoa	Kinetoplastea	Metakinetoplastina	Trypanosomatida	Trypanosomatidae	Leishmaniinae	Porcisia
JACVFA010000000	Trypanosoma_cruzi	JACVFA		Eukaryota	Discoba	Euglenozoa	Kinetoplastea	Metakinetoplastina	Trypanosomatida	Trypanosomatidae	Trypanosoma	Schizotrypanum
JACVEZ010000000	Trypanosoma_cruzi	JACVEZ		Eukaryota	Discoba	Euglenozoa	Kinetoplastea	Metakinetoplastina	Trypanosomatida	Trypanosomatidae	Trypanosoma	Schizotrypanum
JACVEY010000000	Trypanosoma_cruzi	JACVEY		Eukaryota	Discoba	Euglenozoa	Kinetoplastea	Metakinetoplastina	Trypanosomatida	Trypanosomatidae	Trypanosoma	Schizotrypanum
JADDYE010000000	Trypanosoma_cruzi	JADDYE		Eukaryota	Discoba	Euglenozoa	Kinetoplastea	Metakinetoplastina	Trypanosomatida	Trypanosomatidae	Trypanosoma	Schizotrypanum
JAECZO010000000	Novymonas_esmeraldas	JAECZO		Eukaryota	Discoba	Euglenozoa	Kinetoplastea	Metakinetoplastina	Trypanosomatida	Trypanosomatidae	Novymonas
JAGUQU010000000	Trypanosoma_brucei	JAGUQU		Eukaryota	Discoba	Euglenozoa	Kinetoplastea	Metakinetoplastina	Trypanosomatida	Trypanosomatidae	Trypanosoma
JAHGAS010000000	Porcisia_deanei	JAHGAS		Eukaryota	Discoba	Euglenozoa	Kinetoplastea	Metakinetoplastina	Trypanosomatida	Trypanosomatidae	Leishmaniinae	Porcisia
JAHGAT010000000	Endotrypanum_monterogeii	JAHGAT		Eukaryota	Discoba	Euglenozoa	Kinetoplastea	Metakinetoplastina	Trypanosomatida	Trypanosomatidae	Leishmaniinae	Endotrypanum
JAGRQE010000000	Leishmania_chagasi	JAGRQE		Eukaryota	Discoba	Euglenozoa	Kinetoplastea	Metakinetoplastina	Trypanosomatida	Trypanosomatidae	Leishmaniinae	Leishmania
JAGRQD010000000	Leishmania_chagasi	JAGRQD		Eukaryota	Discoba	Euglenozoa	Kinetoplastea	Metakinetoplastina	Trypanosomatida	Trypanosomatidae	Leishmaniinae	Leishmania
NSCP01000000	Trypanosomatidae_sp._JR-2017b	NSCP01		Eukaryota	Discoba	Euglenozoa	Kinetoplastea	Metakinetoplastina	Trypanosomatida	Trypanosomatidae	unclassified_Trypanosomatidae
NSCR01000000	Trypanosomatidae_sp._JR-2017a	NSCR01		Eukaryota	Discoba	Euglenozoa	Kinetoplastea	Metakinetoplastina	Trypanosomatida	Trypanosomatidae	unclassified_Trypanosomatidae
NSCS01000000	Trypanosomatidae_sp._JR-2017a	NSCS01		Eukaryota	Discoba	Euglenozoa	Kinetoplastea	Metakinetoplastina	Trypanosomatida	Trypanosomatidae	unclassified_Trypanosomatidae
NSCQ01000000	Trypanosomatidae_sp._JR-2017a	NSCQ01		Eukaryota	Discoba	Euglenozoa	Kinetoplastea	Metakinetoplastina	Trypanosomatida	Trypanosomatidae	unclassified_Trypanosomatidae
JACCJE010000000	Trypanosoma_cruzi	JACCJE		Eukaryota	Discoba	Euglenozoa	Kinetoplastea	Metakinetoplastina	Trypanosomatida	Trypanosomatidae	Trypanosoma	Schizotrypanum
WNWZ01000000	Trypanosoma_cruzi	WNWZ01		Eukaryota	Discoba	Euglenozoa	Kinetoplastea	Metakinetoplastina	Trypanosomatida	Trypanosomatidae	Trypanosoma	Schizotrypanum
WNWY01000000	Trypanosoma_cruzi	WNWY01		Eukaryota	Discoba	Euglenozoa	Kinetoplastea	Metakinetoplastina	Trypanosomatida	Trypanosomatidae	Trypanosoma	Schizotrypanum
WWPZ01000000	Trypanosoma_cruzi	WWPZ01		Eukaryota	Discoba	Euglenozoa	Kinetoplastea	Metakinetoplastina	Trypanosomatida	Trypanosomatidae	Trypanosoma	Schizotrypanum
WWPY01000000	Trypanosoma_cruzi	WWPY01		Eukaryota	Discoba	Euglenozoa	Kinetoplastea	Metakinetoplastina	Trypanosomatida	Trypanosomatidae	Trypanosoma	Schizotrypanum
JACCHM010000000	Leishmania_tropica	JACCHM		Eukaryota	Discoba	Euglenozoa	Kinetoplastea	Metakinetoplastina	Trypanosomatida	Trypanosomatidae	Leishmaniinae	Leishmania
JABDHM010000000	Trypanosoma_cruzi	JABDHM		Eukaryota	Discoba	Euglenozoa	Kinetoplastea	Metakinetoplastina	Trypanosomatida	Trypanosomatidae	Trypanosoma	Schizotrypanum
WLYJ01000000	Leishmania_tropica	WLYJ01		Eukaryota	Discoba	Euglenozoa	Kinetoplastea	Metakinetoplastina	Trypanosomatida	Trypanosomatidae	Leishmaniinae	Leishmania
VFSE01000000	Vickermania_ingenoplastis	VFSE01		Eukaryota	Discoba	Euglenozoa	Kinetoplastea	Metakinetoplastina	Trypanosomatida	Trypanosomatidae	Vickermania
WSXS01000000	Leishmania_tarentolae	WSXS01		Eukaryota	Discoba	Euglenozoa	Kinetoplastea	Metakinetoplastina	Trypanosomatida	Trypanosomatidae	Leishmaniinae	Leishmania	lizard_Leishmania
LBIR01000000	Trypanosoma_brucei_brucei	LBIR01		Eukaryota	Discoba	Euglenozoa	Kinetoplastea	Metakinetoplastina	Trypanosomatida	Trypanosomatidae	Trypanosoma
BLBS01000000	Leishmania_tarentolae	BLBS01		Eukaryota	Discoba	Euglenozoa	Kinetoplastea	Metakinetoplastina	Trypanosomatida	Trypanosomatidae	Leishmaniinae	Leishmania	lizard_Leishmania
CABVLB010000000	Leishmania_major_strain_Friedlin	CABVLB		Eukaryota	Discoba	Euglenozoa	Kinetoplastea	Metakinetoplastina	Trypanosomatida	Trypanosomatidae	Leishmaniinae	Leishmania
CAAAGX010000000	Leishmania_donovani	CAAAGX		Eukaryota	Discoba	Euglenozoa	Kinetoplastea	Metakinetoplastina	Trypanosomatida	Trypanosomatidae	Leishmaniinae	Leishmania
RHLD01000000	Leishmania_donovani	RHLD01		Eukaryota	Discoba	Euglenozoa	Kinetoplastea	Metakinetoplastina	Trypanosomatida	Trypanosomatidae	Leishmaniinae	Leishmania
RHLC01000000	Leishmania_donovani	RHLC01		Eukaryota	Discoba	Euglenozoa	Kinetoplastea	Metakinetoplastina	Trypanosomatida	Trypanosomatidae	Leishmaniinae	Leishmania
PQVL01000000	Trypanosoma_congolense_IL3000	PQVL01		Eukaryota	Discoba	Euglenozoa	Kinetoplastea	Metakinetoplastina	Trypanosomatida	Trypanosomatidae	Trypanosoma	Nannomonas
RZOE01000000	Leishmania_aethiopica	RZOE01		Eukaryota	Discoba	Euglenozoa	Kinetoplastea	Metakinetoplastina	Trypanosomatida	Trypanosomatidae	Leishmaniinae	Leishmania
RZOD01000000	Leishmania_amazonensis	RZOD01		Eukaryota	Discoba	Euglenozoa	Kinetoplastea	Metakinetoplastina	Trypanosomatida	Trypanosomatidae	Leishmaniinae	Leishmania
RZOC01000000	Leishmania_mexicana	RZOC01		Eukaryota	Discoba	Euglenozoa	Kinetoplastea	Metakinetoplastina	Trypanosomatida	Trypanosomatidae	Leishmaniinae	Leishmania
MKKU01000000	Trypanosoma_conorhini	MKKU01		Eukaryota	Discoba	Euglenozoa	Kinetoplastea	Metakinetoplastina	Trypanosomatida	Trypanosomatidae	Trypanosoma
MKKV01000000	Trypanosoma_cruzi	MKKV01		Eukaryota	Discoba	Euglenozoa	Kinetoplastea	Metakinetoplastina	Trypanosomatida	Trypanosomatidae	Trypanosoma	Schizotrypanum
MKGL01000000	Trypanosoma_rangeli	MKGL01		Eukaryota	Discoba	Euglenozoa	Kinetoplastea	Metakinetoplastina	Trypanosomatida	Trypanosomatidae	Trypanosoma	Herpetosoma
MKQG01000000	Trypanosoma_cruzi	MKQG01		Eukaryota	Discoba	Euglenozoa	Kinetoplastea	Metakinetoplastina	Trypanosomatida	Trypanosomatidae	Trypanosoma	Schizotrypanum
NSCU01000000	Trypanosomatidae_sp._JR-2017a	NSCU01		Eukaryota	Discoba	Euglenozoa	Kinetoplastea	Metakinetoplastina	Trypanosomatida	Trypanosomatidae	unclassified_Trypanosomatidae
NSCT01000000	Trypanosomatidae_sp._JR-2017a	NSCT01		Eukaryota	Discoba	Euglenozoa	Kinetoplastea	Metakinetoplastina	Trypanosomatida	Trypanosomatidae	unclassified_Trypanosomatidae
NSCO01000000	Leishmania_infantum	NSCO01		Eukaryota	Discoba	Euglenozoa	Kinetoplastea	Metakinetoplastina	Trypanosomatida	Trypanosomatidae	Leishmaniinae	Leishmania
QVNO01000000	Leishmania_guyanensis	QVNO01		Eukaryota	Discoba	Euglenozoa	Kinetoplastea	Metakinetoplastina	Trypanosomatida	Trypanosomatidae	Leishmaniinae	Leishmania	Leishmania_guyanensis_species_complex
RAIA01000000	Leishmania_lainsoni	RAIA01		Eukaryota	Discoba	Euglenozoa	Kinetoplastea	Metakinetoplastina	Trypanosomatida	Trypanosomatidae	Leishmaniinae	Leishmania	Leishmania_lainsoni_species_complex
PYLH01000000	Trypanosoma_cruzi	PYLH01		Eukaryota	Discoba	Euglenozoa	Kinetoplastea	Metakinetoplastina	Trypanosomatida	Trypanosomatidae	Trypanosoma	Schizotrypanum
PYLG01000000	Trypanosoma_cruzi	PYLG01		Eukaryota	Discoba	Euglenozoa	Kinetoplastea	Metakinetoplastina	Trypanosomatida	Trypanosomatidae	Trypanosoma	Schizotrypanum
PYLF01000000	Trypanosoma_cruzi	PYLF01		Eukaryota	Discoba	Euglenozoa	Kinetoplastea	Metakinetoplastina	Trypanosomatida	Trypanosomatidae	Trypanosoma	Schizotrypanum
PYLE01000000	Trypanosoma_cruzi	PYLE01		Eukaryota	Discoba	Euglenozoa	Kinetoplastea	Metakinetoplastina	Trypanosomatida	Trypanosomatidae	Trypanosoma	Schizotrypanum
PYLC01000000	Trypanosoma_cruzi	PYLC01		Eukaryota	Discoba	Euglenozoa	Kinetoplastea	Metakinetoplastina	Trypanosomatida	Trypanosomatidae	Trypanosoma	Schizotrypanum
PYLD01000000	Trypanosoma_cruzi	PYLD01		Eukaryota	Discoba	Euglenozoa	Kinetoplastea	Metakinetoplastina	Trypanosomatida	Trypanosomatidae	Trypanosoma	Schizotrypanum
PYLB01000000	Trypanosoma_cruzi	PYLB01		Eukaryota	Discoba	Euglenozoa	Kinetoplastea	Metakinetoplastina	Trypanosomatida	Trypanosomatidae	Trypanosoma	Schizotrypanum
PYKZ01000000	Trypanosoma_cruzi	PYKZ01		Eukaryota	Discoba	Euglenozoa	Kinetoplastea	Metakinetoplastina	Trypanosomatida	Trypanosomatidae	Trypanosoma	Schizotrypanum
PYKY01000000	Trypanosoma_cruzi	PYKY01		Eukaryota	Discoba	Euglenozoa	Kinetoplastea	Metakinetoplastina	Trypanosomatida	Trypanosomatidae	Trypanosoma	Schizotrypanum
PYLA01000000	Trypanosoma_cruzi	PYLA01		Eukaryota	Discoba	Euglenozoa	Kinetoplastea	Metakinetoplastina	Trypanosomatida	Trypanosomatidae	Trypanosoma	Schizotrypanum
PYKV01000000	Trypanosoma_cruzi	PYKV01		Eukaryota	Discoba	Euglenozoa	Kinetoplastea	Metakinetoplastina	Trypanosomatida	Trypanosomatidae	Trypanosoma	Schizotrypanum
PYKW01000000	Trypanosoma_cruzi	PYKW01		Eukaryota	Discoba	Euglenozoa	Kinetoplastea	Metakinetoplastina	Trypanosomatida	Trypanosomatidae	Trypanosoma	Schizotrypanum
PYKX01000000	Trypanosoma_cruzi	PYKX01		Eukaryota	Discoba	Euglenozoa	Kinetoplastea	Metakinetoplastina	Trypanosomatida	Trypanosomatidae	Trypanosoma	Schizotrypanum
QSBY01000000	Trypanosoma_brucei_equiperdum	QSBY01		Eukaryota	Discoba	Euglenozoa	Kinetoplastea	Metakinetoplastina	Trypanosomatida	Trypanosomatidae	Trypanosoma
UFQF01000000	Trypanosoma_brucei_brucei	UFQF01		Eukaryota	Discoba	Euglenozoa	Kinetoplastea	Metakinetoplastina	Trypanosomatida	Trypanosomatidae	Trypanosoma
UINB01000000	Leishmania_infantum	UINB01		Eukaryota	Discoba	Euglenozoa	Kinetoplastea	Metakinetoplastina	Trypanosomatida	Trypanosomatidae	Leishmaniinae	Leishmania
QEHO01000000	Leishmania_tropica	QEHO01		Eukaryota	Discoba	Euglenozoa	Kinetoplastea	Metakinetoplastina	Trypanosomatida	Trypanosomatidae	Leishmaniinae	Leishmania
QFBG01000000	Leishmania_braziliensis	QFBG01		Eukaryota	Discoba	Euglenozoa	Kinetoplastea	Metakinetoplastina	Trypanosomatida	Trypanosomatidae	Leishmaniinae	Leishmania	Leishmania_braziliensis_species_complex
PRFC01000000	Trypanosoma_cruzi	PRFC01		Eukaryota	Discoba	Euglenozoa	Kinetoplastea	Metakinetoplastina	Trypanosomatida	Trypanosomatidae	Trypanosoma	Schizotrypanum
PRFA01000000	Trypanosoma_cruzi	PRFA01		Eukaryota	Discoba	Euglenozoa	Kinetoplastea	Metakinetoplastina	Trypanosomatida	Trypanosomatidae	Trypanosoma	Schizotrypanum
QBEU01000000	Leishmania_tropica	QBEU01		Eukaryota	Discoba	Euglenozoa	Kinetoplastea	Metakinetoplastina	Trypanosomatida	Trypanosomatidae	Leishmaniinae	Leishmania
OESO01000000	Crithidia_bombi	OESO01		Eukaryota	Discoba	Euglenozoa	Kinetoplastea	Metakinetoplastina	Trypanosomatida	Trypanosomatidae	Leishmaniinae	Crithidia
OESE01000000	Crithidia_expoeki	OESE01		Eukaryota	Discoba	Euglenozoa	Kinetoplastea	Metakinetoplastina	Trypanosomatida	Trypanosomatidae	Leishmaniinae	Crithidia
PGOM01000000	Paratrypanosoma_confusum	PGOM01		Eukaryota	Discoba	Euglenozoa	Kinetoplastea	Metakinetoplastina	Trypanosomatida	Trypanosomatidae	Paratrypanosoma
OGCJ01000000	Trypanosoma_cruzi	OGCJ01		Eukaryota	Discoba	Euglenozoa	Kinetoplastea	Metakinetoplastina	Trypanosomatida	Trypanosomatidae	Trypanosoma	Schizotrypanum
NMZO01000000	Trypanosoma_cruzi	NMZO01		Eukaryota	Discoba	Euglenozoa	Kinetoplastea	Metakinetoplastina	Trypanosomatida	Trypanosomatidae	Trypanosoma	Schizotrypanum
NMZN01000000	Trypanosoma_cruzi	NMZN01		Eukaryota	Discoba	Euglenozoa	Kinetoplastea	Metakinetoplastina	Trypanosomatida	Trypanosomatidae	Trypanosoma	Schizotrypanum
MBSY01000000	Trypanosoma_cruzi_cruzi	MBSY01		Eukaryota	Discoba	Euglenozoa	Kinetoplastea	Metakinetoplastina	Trypanosomatida	Trypanosomatidae	Trypanosoma	Schizotrypanum
NHOR01000000	Trypanosoma_congolense	NHOR01		Eukaryota	Discoba	Euglenozoa	Kinetoplastea	Metakinetoplastina	Trypanosomatida	Trypanosomatidae	Trypanosoma	Nannomonas
CALT01000000	Leishmania_guyanensis	CALT01		Eukaryota	Discoba	Euglenozoa	Kinetoplastea	Metakinetoplastina	Trypanosomatida	Trypanosomatidae	Leishmaniinae	Leishmania	Leishmania_guyanensis_species_complex
MDUE01000000	Crithidia_mellificae	MDUE01		Eukaryota	Discoba	Euglenozoa	Kinetoplastea	Metakinetoplastina	Trypanosomatida	Trypanosomatidae	Leishmaniinae	Crithidia
MDUD01000000	Crithidia_mellificae	MDUD01		Eukaryota	Discoba	Euglenozoa	Kinetoplastea	Metakinetoplastina	Trypanosomatida	Trypanosomatidae	Leishmaniinae	Crithidia
MDUG01000000	Crithidia_bombi	MDUG01		Eukaryota	Discoba	Euglenozoa	Kinetoplastea	Metakinetoplastina	Trypanosomatida	Trypanosomatidae	Leishmaniinae	Crithidia
MDUC01000000	Lotmaria_passim	MDUC01		Eukaryota	Discoba	Euglenozoa	Kinetoplastea	Metakinetoplastina	Trypanosomatida	Trypanosomatidae	Leishmaniinae	Lotmaria
MDUF01000000	Lotmaria_passim	MDUF01		Eukaryota	Discoba	Euglenozoa	Kinetoplastea	Metakinetoplastina	Trypanosomatida	Trypanosomatidae	Leishmaniinae	Lotmaria
MDUH01000000	Crithidia_bombi	MDUH01		Eukaryota	Discoba	Euglenozoa	Kinetoplastea	Metakinetoplastina	Trypanosomatida	Trypanosomatidae	Leishmaniinae	Crithidia
NBCO01000000	Trypanosoma_theileri	NBCO01		Eukaryota	Discoba	Euglenozoa	Kinetoplastea	Metakinetoplastina	Trypanosomatida	Trypanosomatidae	Trypanosoma
CALQ01000000	Leishmania_guyanensis	CALQ01		Eukaryota	Discoba	Euglenozoa	Kinetoplastea	Metakinetoplastina	Trypanosomatida	Trypanosomatidae	Leishmaniinae	Leishmania	Leishmania_guyanensis_species_complex
CZPT02000000	Trypanosoma_equiperdum	CZPT02		Eukaryota	Discoba	Euglenozoa	Kinetoplastea	Metakinetoplastina	Trypanosomatida	Trypanosomatidae	Trypanosoma
MJCC01000000	Phytomonas_francai	MJCC01		Eukaryota	Discoba	Euglenozoa	Kinetoplastea	Metakinetoplastina	Trypanosomatida	Trypanosomatidae	Phytomonas
AOSE02000000	Leishmania_braziliensis_MHOMBR75M2903	AOSE02		Eukaryota	Discoba	Euglenozoa	Kinetoplastea	Metakinetoplastina	Trypanosomatida	Trypanosomatidae	Leishmaniinae	Leishmania	Leishmania_braziliensis_species_complex
AOFS02000000	Endotrypanum_monterogeii	AOFS02		Eukaryota	Discoba	Euglenozoa	Kinetoplastea	Metakinetoplastina	Trypanosomatida	Trypanosomatidae	Leishmaniinae	Endotrypanum
AUMB02000000	Leishmania_aethiopica_L147	AUMB02		Eukaryota	Discoba	Euglenozoa	Kinetoplastea	Metakinetoplastina	Trypanosomatida	Trypanosomatidae	Leishmaniinae	Leishmania
ATAF02000000	Leishmania_enriettii	ATAF02		Eukaryota	Discoba	Euglenozoa	Kinetoplastea	Metakinetoplastina	Trypanosomatida	Trypanosomatidae	Leishmaniinae	Leishmania
ATBH02000000	Leishmania_arabica	ATBH02		Eukaryota	Discoba	Euglenozoa	Kinetoplastea	Metakinetoplastina	Trypanosomatida	Trypanosomatidae	Leishmaniinae	Leishmania
LXWQ01000000	Angomonas_deanei	LXWQ01		Eukaryota	Discoba	Euglenozoa	Kinetoplastea	Metakinetoplastina	Trypanosomatida	Trypanosomatidae	Strigomonadinae	Angomonas
ANAF02000000	Leptomonas_seymouri_BHU1095	ANAF02		Eukaryota	Discoba	Euglenozoa	Kinetoplastea	Metakinetoplastina	Trypanosomatida	Trypanosomatidae	Leishmaniinae	Leptomonas
ATAD02000000	Leishmania_sp._MAR_LEM2494	ATAD02		Eukaryota	Discoba	Euglenozoa	Kinetoplastea	Metakinetoplastina	Trypanosomatida	Trypanosomatidae	Leishmaniinae	Leishmania
LFNC01000000	Perkinsela_sp._CCAP_15604	LFNC01	1	Eukaryota	Discoba	Euglenozoa	Kinetoplastea	Prokinetoplastina	Ichthyobodonidae	Perkinsela	unclassified_Perkinsela
CYKH01000000	Bodo_saltans	CYKH01		Eukaryota	Discoba	Euglenozoa	Kinetoplastea	Metakinetoplastina	Eubodonida	Bodonidae	Bodo
LJSK01000000	Leptomonas_seymouri	LJSK01		Eukaryota	Discoba	Euglenozoa	Kinetoplastea	Metakinetoplastina	Trypanosomatida	Trypanosomatidae	Leishmaniinae	Leptomonas
LGTL01000000	Leptomonas_pyrrhocoris	LGTL01		Eukaryota	Discoba	Euglenozoa	Kinetoplastea	Metakinetoplastina	Trypanosomatida	Trypanosomatidae	Leishmaniinae	Leptomonas
AODS02000000	Crithidia_fasciculata	AODS02		Eukaryota	Discoba	Euglenozoa	Kinetoplastea	Metakinetoplastina	Trypanosomatida	Trypanosomatidae	Leishmaniinae	Crithidia
LBGS02000000	Leishmania_sp._AIIMSLMSSPKDLLD-974	LBGS02		Eukaryota	Discoba	Euglenozoa	Kinetoplastea	Metakinetoplastina	Trypanosomatida	Trypanosomatidae	Leishmaniinae	Leishmania
CADA01000000	Leishmania_braziliensis_MHOMBR75M2904	CADA01		Eukaryota	Discoba	Euglenozoa	Kinetoplastea	Metakinetoplastina	Trypanosomatida	Trypanosomatidae	Leishmaniinae	Leishmania	Leishmania_braziliensis_species_complex
AHIJ01000000	Lotmaria_passim	AHIJ01		Eukaryota	Discoba	Euglenozoa	Kinetoplastea	Metakinetoplastina	Trypanosomatida	Trypanosomatidae	Leishmaniinae	Lotmaria
CAVR020000000	Phytomonas_sp._isolate_Hart1	CAVR02		Eukaryota	Discoba	Euglenozoa	Kinetoplastea	Metakinetoplastina	Trypanosomatida	Trypanosomatidae	Phytomonas	unclassified_Phytomonas
CAVQ010000000	Phytomonas_sp._isolate_EM1	CAVQ01		Eukaryota	Discoba	Euglenozoa	Kinetoplastea	Metakinetoplastina	Trypanosomatida	Trypanosomatidae	Phytomonas	unclassified_Phytomonas
CACT01000000	Leishmania_infantum_JPCM5	CACT01		Eukaryota	Discoba	Euglenozoa	Kinetoplastea	Metakinetoplastina	Trypanosomatida	Trypanosomatidae	Leishmaniinae	Leishmania
CADB01000000	Leishmania_mexicana_MHOMGT2001U1103	CADB01		Eukaryota	Discoba	Euglenozoa	Kinetoplastea	Metakinetoplastina	Trypanosomatida	Trypanosomatidae	Leishmaniinae	Leishmania
CAEQ01000000	Trypanosoma_congolense_IL3000	CAEQ01		Eukaryota	Discoba	Euglenozoa	Kinetoplastea	Metakinetoplastina	Trypanosomatida	Trypanosomatidae	Trypanosoma	Nannomonas
CAEX01000000	Trypanosoma_vivax_Y486	CAEX01		Eukaryota	Discoba	Euglenozoa	Kinetoplastea	Metakinetoplastina	Trypanosomatida	Trypanosomatidae	Trypanosoma	Duttonella
AUPL01000000	Trypanosoma_rangeli_SC58	AUPL01		Eukaryota	Discoba	Euglenozoa	Kinetoplastea	Metakinetoplastina	Trypanosomatida	Trypanosomatidae	Trypanosoma	Herpetosoma
AAHB01000000	Trypanosoma_brucei_brucei_TREU927	AAHB01		Eukaryota	Discoba	Euglenozoa	Kinetoplastea	Metakinetoplastina	Trypanosomatida	Trypanosomatidae	Trypanosoma
AAHA01000000	Trypanosoma_brucei_brucei_TREU927	AAHA01		Eukaryota	Discoba	Euglenozoa	Kinetoplastea	Metakinetoplastina	Trypanosomatida	Trypanosomatidae	Trypanosoma
AYLP01000000	Trypanosoma_cruzi_Dm28c	AYLP01		Eukaryota	Discoba	Euglenozoa	Kinetoplastea	Metakinetoplastina	Trypanosomatida	Trypanosomatidae	Trypanosoma	Schizotrypanum
AUXN01000000	Strigomonas_galati	AUXN01		Eukaryota	Discoba	Euglenozoa	Kinetoplastea	Metakinetoplastina	Trypanosomatida	Trypanosomatidae	Strigomonadinae	Strigomonas
AUXM01000000	Angomonas_deanei	AUXM01		Eukaryota	Discoba	Euglenozoa	Kinetoplastea	Metakinetoplastina	Trypanosomatida	Trypanosomatidae	Strigomonadinae	Angomonas
AUXL01000000	Angomonas_desouzai	AUXL01		Eukaryota	Discoba	Euglenozoa	Kinetoplastea	Metakinetoplastina	Trypanosomatida	Trypanosomatidae	Strigomonadinae	Angomonas
AUXK01000000	Strigomonas_oncopelti	AUXK01		Eukaryota	Discoba	Euglenozoa	Kinetoplastea	Metakinetoplastina	Trypanosomatida	Trypanosomatidae	Strigomonadinae	Strigomonas
AUXJ01000000	Herpetomonas_muscarum	AUXJ01		Eukaryota	Discoba	Euglenozoa	Kinetoplastea	Metakinetoplastina	Trypanosomatida	Trypanosomatidae	Herpetomonas
AUXI01000000	Crithidia_acanthocephali	AUXI01		Eukaryota	Discoba	Euglenozoa	Kinetoplastea	Metakinetoplastina	Trypanosomatida	Trypanosomatidae	Leishmaniinae	Crithidia
AUXH01000000	Strigomonas_culicis	AUXH01		Eukaryota	Discoba	Euglenozoa	Kinetoplastea	Metakinetoplastina	Trypanosomatida	Trypanosomatidae	Strigomonadinae	Strigomonas
ATBK01000000	Leishmania_gerbilli	ATBK01		Eukaryota	Discoba	Euglenozoa	Kinetoplastea	Metakinetoplastina	Trypanosomatida	Trypanosomatidae	Leishmaniinae	Leishmania
ATMG01000000	Angomonas_deanei	ATMG01		Eukaryota	Discoba	Euglenozoa	Kinetoplastea	Metakinetoplastina	Trypanosomatida	Trypanosomatidae	Strigomonadinae	Angomonas
ATMH01000000	Strigomonas_culicis	ATMH01		Eukaryota	Discoba	Euglenozoa	Kinetoplastea	Metakinetoplastina	Trypanosomatida	Trypanosomatidae	Strigomonadinae	Strigomonas
ATBU01000000	Leishmania_turanica	ATBU01		Eukaryota	Discoba	Euglenozoa	Kinetoplastea	Metakinetoplastina	Trypanosomatida	Trypanosomatidae	Leishmaniinae	Leishmania
APNT01000000	Leishmania_amazonensis	APNT01		Eukaryota	Discoba	Euglenozoa	Kinetoplastea	Metakinetoplastina	Trypanosomatida	Trypanosomatidae	Leishmaniinae	Leishmania
ATAT01000000	Leishmania_tropica_L590	ATAT01		Eukaryota	Discoba	Euglenozoa	Kinetoplastea	Metakinetoplastina	Trypanosomatida	Trypanosomatidae	Leishmaniinae	Leishmania
AQHO01000000	Trypanosoma_cruzi_Tula_cl2	AQHO01		Eukaryota	Discoba	Euglenozoa	Kinetoplastea	Metakinetoplastina	Trypanosomatida	Trypanosomatidae	Trypanosoma	Schizotrypanum
AOND01000000	Leishmania_panamensis_MHOMCOL81L13	AOND01		Eukaryota	Discoba	Euglenozoa	Kinetoplastea	Metakinetoplastina	Trypanosomatida	Trypanosomatidae	Leishmaniinae	Leishmania	Leishmania_guyanensis_species_complex
AODP01000000	Trypanosoma_cruzi_JR_cl._4	AODP01		Eukaryota	Discoba	Euglenozoa	Kinetoplastea	Metakinetoplastina	Trypanosomatida	Trypanosomatidae	Trypanosoma	Schizotrypanum
AODR01000000	Leishmania_major_strain_LV39c5	AODR01		Eukaryota	Discoba	Euglenozoa	Kinetoplastea	Metakinetoplastina	Trypanosomatida	Trypanosomatidae	Leishmaniinae	Leishmania
AIHY01000000	Phytomonas_serpens_9T	AIHY01		Eukaryota	Discoba	Euglenozoa	Kinetoplastea	Metakinetoplastina	Trypanosomatida	Trypanosomatidae	Phytomonas
ANOX01000000	Trypanosoma_cruzi_strain_Esmeraldo	ANOX01		Eukaryota	Discoba	Euglenozoa	Kinetoplastea	Metakinetoplastina	Trypanosomatida	Trypanosomatidae	Trypanosoma	Schizotrypanum
ANFN01000000	Leishmania_donovani_Ld_39	ANFN01		Eukaryota	Discoba	Euglenozoa	Kinetoplastea	Metakinetoplastina	Trypanosomatida	Trypanosomatidae	Leishmaniinae	Leishmania
ADWP02000000	Trypanosoma_cruzi	ADWP02		Eukaryota	Discoba	Euglenozoa	Kinetoplastea	Metakinetoplastina	Trypanosomatida	Trypanosomatidae	Trypanosoma	Schizotrypanum
AHKC01000000	Trypanosoma_cruzi_marinkellei	AHKC01		Eukaryota	Discoba	Euglenozoa	Kinetoplastea	Metakinetoplastina	Trypanosomatida	Trypanosomatidae	Trypanosoma	Schizotrypanum
ALJU01000000	Leishmania_donovani_Ld_2001	ALJU01		Eukaryota	Discoba	Euglenozoa	Kinetoplastea	Metakinetoplastina	Trypanosomatida	Trypanosomatidae	Leishmaniinae	Leishmania
AFZI01000000	Leishmania_major_strain_SD_75.1	AFZI01		Eukaryota	Discoba	Euglenozoa	Kinetoplastea	Metakinetoplastina	Trypanosomatida	Trypanosomatidae	Leishmaniinae	Leishmania
AAHK01000000	Trypanosoma_cruzi	AAHK01	2	Eukaryota	Discoba	Euglenozoa	Kinetoplastea	Metakinetoplastina	Trypanosomatida	Trypanosomatidae	Trypanosoma	Schizotrypanum
AAGZ01000000	Trypanosoma_brucei_brucei_TREU927	AAGZ01		Eukaryota	Discoba	Euglenozoa	Kinetoplastea	Metakinetoplastina	Trypanosomatida	Trypanosomatidae	Trypanosoma
JMRU01000000	Trypanosoma_grayi	JMRU01		Eukaryota	Discoba	Euglenozoa	Kinetoplastea	Metakinetoplastina	Trypanosomatida	Trypanosomatidae	Trypanosoma
AVPQ01000000	Leishmania_donovani	AVPQ01		Eukaryota	Discoba	Euglenozoa	Kinetoplastea	Metakinetoplastina	Trypanosomatida	Trypanosomatidae	Leishmaniinae	Leishmania
NZ_AAHK01000000	Trypanosoma_cruzi_strain_CL_Brener	NZ_AAH		Eukaryota	Discoba	Euglenozoa	Kinetoplastea	Metakinetoplastina	Trypanosomatida	Trypanosomatidae	Trypanosoma	Schizotrypanum
BQFV01000000	Naegleria_fowleri	BQFV01		Eukaryota	Discoba	Heterolobosea	Tetramitia	Eutetramitia	Vahlkampfiidae	Naegleria
PYSW02000000	Naegleria_lovaniensis	PYSW02		Eukaryota	Discoba	Heterolobosea	Tetramitia	Eutetramitia	Vahlkampfiidae	Naegleria
JABLTG010000000	Neovahlkampfia_damariscottae	JABLTG	46	Eukaryota	Discoba	Heterolobosea	Tetramitia	Neovahlkampfiidae	Neovahlkampfia
CADWAF010000000	Willaertia_magna	CADWAF		Eukaryota	Discoba	Heterolobosea	Tetramitia	Eutetramitia	Vahlkampfiidae	Willaertia
CACRZT010000000	Naegleria_fowleri	CACRZT		Eukaryota	Discoba	Heterolobosea	Tetramitia	Eutetramitia	Vahlkampfiidae	Naegleria
VFQX01000000	Naegleria_fowleri	VFQX01		Eukaryota	Discoba	Heterolobosea	Tetramitia	Eutetramitia	Vahlkampfiidae	Naegleria
ACER01000000	Naegleria_gruberi	ACER01		Eukaryota	Discoba	Heterolobosea	Tetramitia	Eutetramitia	Vahlkampfiidae	Naegleria
AWXF01000000	Naegleria_fowleri	AWXF01		Eukaryota	Discoba	Heterolobosea	Tetramitia	Eutetramitia	Vahlkampfiidae	Naegleria
VRVR01000000	Andalucia_godoyi	VRVR01		Eukaryota	Discoba	Jakobida	Andalucina	Andaluciidae	Andalucia
CAFY01000000	uncultured_phototrophic_eukaryote	CAFY01	15	Eukaryota	environmental_samples
CAFX01000000	uncultured_phototrophic_eukaryote	CAFX01	1	Eukaryota	environmental_samples
NZ_AAHB01000000	Trypanosoma_brucei	NZ_AAH		Eukaryota	Euglenozoa	Kinetoplastida	Trypanosomatidae	Trypanosoma
NZ_AAHA01000000	Trypanosoma_brucei	NZ_AAH		Eukaryota	Euglenozoa	Kinetoplastida	Trypanosomatidae	Trypanosoma
NZ_AAGZ01000000	Trypanosoma_brucei	NZ_AAG		Eukaryota	Euglenozoa	Kinetoplastida	Trypanosomatidae	Trypanosoma
ACFS02000000	Capsaspora_owczarzaki_ATCC_30864	ACFS02		Eukaryota	Filasterea	Capsaspora
QPMI01000000	Cyanophora_paradoxa	QPMI01	366	Eukaryota	Glaucocystophyceae	Cyanophoraceae	Cyanophora
JAAMXO010000000	Diacronema_lutheri	JAAMXO		Eukaryota	Haptista	Haptophyta	Pavlovales	Pavlovaceae	Diacronema
JAGTXO010000000	Diacronema_lutheri	JAGTXO	3	Eukaryota	Haptista	Haptophyta	Pavlovales	Pavlovaceae	Diacronema
JADDIW010000000	Isochrysis_galbana	JADDIW	4	Eukaryota	Haptista	Haptophyta	Prymnesiophyceae	Isochrysidales	Isochrysidaceae	Isochrysis
PJAB01000000	Chrysochromulina_parva	PJAB01		Eukaryota	Haptista	Haptophyta	Prymnesiophyceae	Prymnesiales	Chrysochromulinaceae	Chrysochromulina
JWZX01000000	Chrysochromulina_tobinii	JWZX01		Eukaryota	Haptista	Haptophyta	Prymnesiophyceae	Prymnesiales	Chrysochromulinaceae	Chrysochromulina
AHAL01000000	Emiliania_huxleyi_CCMP1516	AHAL01	1	Eukaryota	Haptista	Haptophyta	Prymnesiophyceae	Isochrysidales	Noelaerhabdaceae	Emiliania
PDIO01000000	Abeoforma_whisleri	PDIO01	5	Eukaryota	Ichthyosporea	Ichthyophonida	Abeoforma
MWQC01000000	Creolimax_fragrantissima	MWQC01	1	Eukaryota	Ichthyosporea	Ichthyophonida	Creolimax
NAOQ01000000	Ichthyophonus_hoferi	NAOQ01		Eukaryota	Ichthyosporea	Ichthyophonida	Ichthyophonidae	Ichthyophonus
BJTW01000000	Sphaeroforma_arctica	BJTW01	3	Eukaryota	Ichthyosporea	Ichthyophonida	Sphaeroforma
LUCW03000000	Sphaeroforma_sirkka	LUCW03	2	Eukaryota	Ichthyosporea	Ichthyophonida	Sphaeroforma
AEOD01000000	Sphaeroforma_arctica_JP610	AEOD01	4	Eukaryota	Ichthyosporea	Ichthyophonida	Sphaeroforma
PDIN01000000	Pirum_gemmata	PDIN01	10	Eukaryota	Ichthyosporea	Pirum
PDIM01000000	Ichthyosporea_sp._XGB-2017a	PDIM01		Eukaryota	Ichthyosporea	unclassified_Ichthyosporea
JAGXRI010000000	Malawimonas_sp.	JAGXRI		Eukaryota	Malawimonadida	Malawimonadidae	Malawimonas	unclassified_Malawimonas
JAHDYR010000000	Carpediemonas_membranifera	JAHDYR		Eukaryota	Metamonada	Carpediemonas-like_organisms	Carpediemonas
BDIP01000000	Kipferlia_bialata	BDIP01		Eukaryota	Metamonada	Carpediemonas-like_organisms	Kipferlia
AUWU02000000	Spironucleus_salmonicida	AUWU02		Eukaryota	Metamonada	Diplomonadida	Hexamitidae	Hexamitinae	Spironucleus
VSRU01000000	Giardia_intestinalis	VSRU01		Eukaryota	Metamonada	Diplomonadida	Hexamitidae	Giardiinae	Giardia
VSRT01000000	Giardia_intestinalis	VSRT01		Eukaryota	Metamonada	Diplomonadida	Hexamitidae	Giardiinae	Giardia
VSRS01000000	Giardia_intestinalis	VSRS01		Eukaryota	Metamonada	Diplomonadida	Hexamitidae	Giardiinae	Giardia
AACB03000000	Giardia_intestinalis	AACB03		Eukaryota	Metamonada	Diplomonadida	Hexamitidae	Giardiinae	Giardia
WBSJ01000000	Giardia_intestinalis	WBSJ01		Eukaryota	Metamonada	Diplomonadida	Hexamitidae	Giardiinae	Giardia
WBSI01000000	Giardia_intestinalis	WBSI01		Eukaryota	Metamonada	Diplomonadida	Hexamitidae	Giardiinae	Giardia
CABIUE010000000	Giardia_intestinalis	CABIUE		Eukaryota	Metamonada	Diplomonadida	Hexamitidae	Giardiinae	Giardia
CABIUC010000000	Giardia_intestinalis	CABIUC		Eukaryota	Metamonada	Diplomonadida	Hexamitidae	Giardiinae	Giardia
CABITZ010000000	Giardia_intestinalis	CABITZ		Eukaryota	Metamonada	Diplomonadida	Hexamitidae	Giardiinae	Giardia
CABIUD010000000	Giardia_intestinalis	CABIUD		Eukaryota	Metamonada	Diplomonadida	Hexamitidae	Giardiinae	Giardia
CABIUB010000000	Giardia_intestinalis	CABIUB		Eukaryota	Metamonada	Diplomonadida	Hexamitidae	Giardiinae	Giardia
CABIUA010000000	Giardia_intestinalis	CABIUA		Eukaryota	Metamonada	Diplomonadida	Hexamitidae	Giardiinae	Giardia
CVLA01000000	Giardia_intestinalis	CVLA01		Eukaryota	Metamonada	Diplomonadida	Hexamitidae	Giardiinae	Giardia
VDLU01000000	Giardia_muris	VDLU01		Eukaryota	Metamonada	Diplomonadida	Hexamitidae	Giardiinae	Giardia
JXTI01000000	Giardia_intestinalis_assemblage_B	JXTI01		Eukaryota	Metamonada	Diplomonadida	Hexamitidae	Giardiinae	Giardia
CAHQ01000000	Giardia_intestinalis_assemblage_A	CAHQ01		Eukaryota	Metamonada	Diplomonadida	Hexamitidae	Giardiinae	Giardia
AHHH01000000	Giardia_intestinalis	AHHH01		Eukaryota	Metamonada	Diplomonadida	Hexamitidae	Giardiinae	Giardia
AHGT01000000	Giardia_intestinalis	AHGT01		Eukaryota	Metamonada	Diplomonadida	Hexamitidae	Giardiinae	Giardia
ACVC01000000	Giardia_lamblia_P15	ACVC01		Eukaryota	Metamonada	Diplomonadida	Hexamitidae	Giardiinae	Giardia
ACGJ01000000	Giardia_intestinalis_ATCC_50581	ACGJ01		Eukaryota	Metamonada	Diplomonadida	Hexamitidae	Giardiinae	Giardia
MRSU01000000	Trichomonas_gallinae	MRSU01	10	Eukaryota	Metamonada	Parabasalia	Trichomonadida	Trichomonadidae	Trichomonas
OCTD01000000	Trichomonas_tenax	OCTD01	47	Eukaryota	Metamonada	Parabasalia	Trichomonadida	Trichomonadidae	Trichomonas
MJMQ01000000	Trichomonas_vaginalis	MJMQ01	2224	Eukaryota	Metamonada	Parabasalia	Trichomonadida	Trichomonadidae	Trichomonas
AAHC01000000	Trichomonas_vaginalis_G3	AAHC01	4841	Eukaryota	Metamonada	Parabasalia	Trichomonadida	Trichomonadidae	Trichomonas
WSYJ01000000	Histomonas_meleagridis	WSYJ01	61	Eukaryota	Metamonada	Parabasalia	Tritrichomonadida	Dientamoebidae	Histomonas
JAANOX010000000	Histomonas_meleagridis	JAANOX	72	Eukaryota	Metamonada	Parabasalia	Tritrichomonadida	Dientamoebidae	Histomonas
CAJHQR010000000	Tritrichomonas_foetus	CAJHQR	2531	Eukaryota	Metamonada	Parabasalia	Tritrichomonadida	Tritrichomonadidae	Tritrichomonas
MLAK01000000	Tritrichomonas_foetus	MLAK01	11	Eukaryota	Metamonada	Parabasalia	Tritrichomonadida	Tritrichomonadidae	Tritrichomonas
LSRY02000000	Monocercomonoides_exilis	LSRY02	6	Eukaryota	Metamonada	Preaxostyla	Oxymonadida	Polymastigidae	Monocercomonoides
SNRW01000000	Streblomastix_strix	SNRW01	820	Eukaryota	Metamonada	Preaxostyla	Oxymonadida	Streblomastigidae	Streblomastix
NZ_AAHC01000000	Trichomonas_vaginalis_G3	NZ_AAH		Eukaryota	Parabasalia	Trichomonadida	Trichomonadidae	Trichomonas
WMLA01000000	Neopyropia_yezoensis	WMLA01		Eukaryota	Rhodophyta	Bangiophyceae	Bangiales	Bangiaceae	Neopyropia
SDUX01000000	Neoporphyra_haitanensis	SDUX01		Eukaryota	Rhodophyta	Bangiophyceae	Bangiales	Bangiaceae	Neoporphyra
MXAK01000000	Porphyra_umbilicalis	MXAK01		Eukaryota	Rhodophyta	Bangiophyceae	Bangiales	Bangiaceae	Porphyra
JAAMXT010000000	Cyanidium_caldarium	JAAMXT		Eukaryota	Rhodophyta	Bangiophyceae	Cyanidiales	Cyanidiaceae	Cyanidium
JAAMXR010000000	Galdieria_sulphuraria	JAAMXR		Eukaryota	Rhodophyta	Bangiophyceae	Cyanidiales	Cyanidiaceae	Galdieria
VWRR01000000	Cyanidiococcus_yangmingshanensis	VWRR01		Eukaryota	Rhodophyta	Bangiophyceae	Cyanidiales	Cyanidiaceae	Cyanidiococcus
BLLC01000000	Cyanidioschyzon_merolae	BLLC01		Eukaryota	Rhodophyta	Bangiophyceae	Cyanidiales	Cyanidiaceae	Cyanidioschyzon
BLLD01000000	Cyanidioschyzon_merolae	BLLD01		Eukaryota	Rhodophyta	Bangiophyceae	Cyanidiales	Cyanidiaceae	Cyanidioschyzon
SDGI01000000	Galdieria_sulphuraria	SDGI01		Eukaryota	Rhodophyta	Bangiophyceae	Cyanidiales	Cyanidiaceae	Galdieria
SDGH01000000	Galdieria_sulphuraria	SDGH01		Eukaryota	Rhodophyta	Bangiophyceae	Cyanidiales	Cyanidiaceae	Galdieria
SDGG01000000	Galdieria_sulphuraria	SDGG01		Eukaryota	Rhodophyta	Bangiophyceae	Cyanidiales	Cyanidiaceae	Galdieria
SDGF01000000	Galdieria_sulphuraria	SDGF01		Eukaryota	Rhodophyta	Bangiophyceae	Cyanidiales	Cyanidiaceae	Galdieria
SDGE01000000	Galdieria_sulphuraria	SDGE01		Eukaryota	Rhodophyta	Bangiophyceae	Cyanidiales	Cyanidiaceae	Galdieria
SDGD01000000	Galdieria_sulphuraria	SDGD01		Eukaryota	Rhodophyta	Bangiophyceae	Cyanidiales	Cyanidiaceae	Galdieria
SDGC01000000	Galdieria_sulphuraria	SDGC01		Eukaryota	Rhodophyta	Bangiophyceae	Cyanidiales	Cyanidiaceae	Galdieria
SDGB01000000	Galdieria_sulphuraria	SDGB01		Eukaryota	Rhodophyta	Bangiophyceae	Cyanidiales	Cyanidiaceae	Galdieria
SDGA01000000	Galdieria_phlegrea	SDGA01		Eukaryota	Rhodophyta	Bangiophyceae	Cyanidiales	Cyanidiaceae	Galdieria
SDFZ01000000	Cyanidioschyzon_merolae	SDFZ01		Eukaryota	Rhodophyta	Bangiophyceae	Cyanidiales	Cyanidiaceae	Cyanidioschyzon
MBRA01000000	Galdieria_sulphuraria	MBRA01		Eukaryota	Rhodophyta	Bangiophyceae	Cyanidiales	Cyanidiaceae	Galdieria
ADNM02000000	Galdieria_sulphuraria	ADNM02		Eukaryota	Rhodophyta	Bangiophyceae	Cyanidiales	Cyanidiaceae	Galdieria
JAAMXM010000000	Porphyridium_purpureum	JAAMXM		Eukaryota	Rhodophyta	Bangiophyceae	Porphyridiales	Porphyridiaceae	Porphyridium
VRMN01000000	Porphyridium_purpureum	VRMN01		Eukaryota	Rhodophyta	Bangiophyceae	Porphyridiales	Porphyridiaceae	Porphyridium
AROW01000000	Porphyridium_purpureum	AROW01		Eukaryota	Rhodophyta	Bangiophyceae	Porphyridiales	Porphyridiaceae	Porphyridium
JAHNZQ010000000	Agarophyton_vermiculophyllum	JAHNZQ		Eukaryota	Rhodophyta	Florideophyceae	Rhodymeniophycidae	Gracilariales	Gracilariaceae	Agarophyton
JAAEFE010000000	Asparagopsis_taxiformis	JAAEFE	10	Eukaryota	Rhodophyta	Florideophyceae	Rhodymeniophycidae	Bonnemaisoniales	Bonnemaisoniaceae	Asparagopsis
JAAEFF010000000	Asparagopsis_taxiformis	JAAEFF	5	Eukaryota	Rhodophyta	Florideophyceae	Rhodymeniophycidae	Bonnemaisoniales	Bonnemaisoniaceae	Asparagopsis
NADL03000000	Kappaphycus_alvarezii	NADL03		Eukaryota	Rhodophyta	Florideophyceae	Rhodymeniophycidae	Gigartinales	Solieriaceae	Kappaphycus
RXNZ01000000	Digenea_simplex	RXNZ01	56	Eukaryota	Rhodophyta	Florideophyceae	Rhodymeniophycidae	Ceramiales	Rhodomelaceae	Polysiphonioideae	Digenea
NFUL01000000	Gracilariopsis_lemaneiformis	NFUL01		Eukaryota	Rhodophyta	Florideophyceae	Rhodymeniophycidae	Gracilariales	Gracilariaceae	Gracilariopsis
NBIV01000000	Gracilariopsis_chorda	NBIV01		Eukaryota	Rhodophyta	Florideophyceae	Rhodymeniophycidae	Gracilariales	Gracilariaceae	Gracilariopsis
CAKH01000000	Chondrus_crispus	CAKH01		Eukaryota	Rhodophyta	Florideophyceae	Rhodymeniophycidae	Gigartinales	Gigartinaceae	Chondrus
AROH01000000	Fonticula_alba	AROH01		Eukaryota	Rotosphaerida	Fonticulaceae	Fonticula
MEDX01000000	Fonticula-like_sp._SCN_57-25	MEDX01		Eukaryota	Rotosphaerida	unclassified_Fonticulida
JAJEWR010000000	Cyclospora_cayetanensis	JAJEWR		Eukaryota	Sar	Alveolata	Apicomplexa	Conoidasida	Coccidia	Eucoccidiorida	Eimeriorina	Eimeriidae	Cyclospora
SCFC01000000	Cryptosporidium_sp._chipmunk_genotype_I	SCFC01		Eukaryota	Sar	Alveolata	Apicomplexa	Conoidasida	Coccidia	Eucoccidiorida	Eimeriorina	Cryptosporidiidae	Cryptosporidium
JAIZEP010000000	Cryptosporidium_bovis	JAIZEP		Eukaryota	Sar	Alveolata	Apicomplexa	Conoidasida	Coccidia	Eucoccidiorida	Eimeriorina	Cryptosporidiidae	Cryptosporidium
VHIT02000000	Cryptosporidium_bovis	VHIT02		Eukaryota	Sar	Alveolata	Apicomplexa	Conoidasida	Coccidia	Eucoccidiorida	Eimeriorina	Cryptosporidiidae	Cryptosporidium
JAHWDN010000000	Cyclospora_cayetanensis	JAHWDN		Eukaryota	Sar	Alveolata	Apicomplexa	Conoidasida	Coccidia	Eucoccidiorida	Eimeriorina	Eimeriidae	Cyclospora
JAHWDO010000000	Cyclospora_cayetanensis	JAHWDO		Eukaryota	Sar	Alveolata	Apicomplexa	Conoidasida	Coccidia	Eucoccidiorida	Eimeriorina	Eimeriidae	Cyclospora
JAIUGF010000000	Babesia_bovis	JAIUGF		Eukaryota	Sar	Alveolata	Apicomplexa	Aconoidasida	Piroplasmida	Babesiidae	Babesia
JAIUGG010000000	Babesia_bovis	JAIUGG		Eukaryota	Sar	Alveolata	Apicomplexa	Aconoidasida	Piroplasmida	Babesiidae	Babesia
JAIQCW010000000	Cytauxzoon_felis	JAIQCW		Eukaryota	Sar	Alveolata	Apicomplexa	Aconoidasida	Piroplasmida	Theileriidae	Cytauxzoon
CAJZCX010000000	Plasmodium_vivax	CAJZCX		Eukaryota	Sar	Alveolata	Apicomplexa	Aconoidasida	Haemosporida	Plasmodiidae	Plasmodium	Plasmodium_(Plasmodium)
FMKD01000000	Plasmodium_sp.	FMKD01		Eukaryota	Sar	Alveolata	Apicomplexa	Aconoidasida	Haemosporida	Plasmodiidae	Plasmodium	unclassified_Plasmodium
JAHYSF010000000	Porospora_cf._gigantea_B	JAHYSF		Eukaryota	Sar	Alveolata	Apicomplexa	Conoidasida	Gregarinasina	Eugregarinorida	Porosporidae	Porospora
JAHYSE010000000	Porospora_cf._gigantea_A	JAHYSE		Eukaryota	Sar	Alveolata	Apicomplexa	Conoidasida	Gregarinasina	Eugregarinorida	Porosporidae	Porospora
MSEL02000000	Cyclospora_cayetanensis	MSEL02		Eukaryota	Sar	Alveolata	Apicomplexa	Conoidasida	Coccidia	Eucoccidiorida	Eimeriorina	Eimeriidae	Cyclospora
JAGEUP010000000	Plasmodium_falciparum	JAGEUP		Eukaryota	Sar	Alveolata	Apicomplexa	Aconoidasida	Haemosporida	Plasmodiidae	Plasmodium	Plasmodium_(Laverania)
JAGDYH010000000	Plasmodium_falciparum	JAGDYH		Eukaryota	Sar	Alveolata	Apicomplexa	Aconoidasida	Haemosporida	Plasmodiidae	Plasmodium	Plasmodium_(Laverania)
JAGDYG010000000	Plasmodium_falciparum	JAGDYG		Eukaryota	Sar	Alveolata	Apicomplexa	Aconoidasida	Haemosporida	Plasmodiidae	Plasmodium	Plasmodium_(Laverania)
JAGDYF010000000	Plasmodium_falciparum	JAGDYF		Eukaryota	Sar	Alveolata	Apicomplexa	Aconoidasida	Haemosporida	Plasmodiidae	Plasmodium	Plasmodium_(Laverania)
JADBJC010000000	Toxoplasma_gondii	JADBJC		Eukaryota	Sar	Alveolata	Apicomplexa	Conoidasida	Coccidia	Eucoccidiorida	Eimeriorina	Sarcocystidae	Toxoplasma
JACEHA010000000	Toxoplasma_gondii	JACEHA		Eukaryota	Sar	Alveolata	Apicomplexa	Conoidasida	Coccidia	Eucoccidiorida	Eimeriorina	Sarcocystidae	Toxoplasma
JACEGZ010000000	Toxoplasma_gondii	JACEGZ		Eukaryota	Sar	Alveolata	Apicomplexa	Conoidasida	Coccidia	Eucoccidiorida	Eimeriorina	Sarcocystidae	Toxoplasma
AAGK01000000	Theileria_parva_strain_Muguga	AAGK01		Eukaryota	Sar	Alveolata	Apicomplexa	Aconoidasida	Piroplasmida	Theileriidae	Theileria
MACK01000000	Theileria_orientalis	MACK01		Eukaryota	Sar	Alveolata	Apicomplexa	Aconoidasida	Piroplasmida	Theileriidae	Theileria
MACJ01000000	Theileria_orientalis	MACJ01		Eukaryota	Sar	Alveolata	Apicomplexa	Aconoidasida	Piroplasmida	Theileriidae	Theileria
MACL01000000	Theileria_orientalis	MACL01		Eukaryota	Sar	Alveolata	Apicomplexa	Aconoidasida	Piroplasmida	Theileriidae	Theileria
AAXT02000000	Babesia_bovis_T2Bo	AAXT02		Eukaryota	Sar	Alveolata	Apicomplexa	Aconoidasida	Piroplasmida	Babesiidae	Babesia
JAHBMH010000000	Babesia_divergens	JAHBMH		Eukaryota	Sar	Alveolata	Apicomplexa	Aconoidasida	Piroplasmida	Babesiidae	Babesia
JAFBJA010000000	Babesia_bigemina	JAFBJA		Eukaryota	Sar	Alveolata	Apicomplexa	Aconoidasida	Piroplasmida	Babesiidae	Babesia
JAEPJR010000000	Babesia_bigemina	JAEPJR		Eukaryota	Sar	Alveolata	Apicomplexa	Aconoidasida	Piroplasmida	Babesiidae	Babesia
CAJFCZ010000000	Eimeria_sp._OTU-Y	CAJFCZ		Eukaryota	Sar	Alveolata	Apicomplexa	Conoidasida	Coccidia	Eucoccidiorida	Eimeriorina	Eimeriidae	Eimeria	unclassified_Eimeria
CAJFCY010000000	Eimeria_sp._OTU-Z	CAJFCY		Eukaryota	Sar	Alveolata	Apicomplexa	Conoidasida	Coccidia	Eucoccidiorida	Eimeriorina	Eimeriidae	Eimeria	unclassified_Eimeria
CAJFCX010000000	Eimeria_sp._OTU-X	CAJFCX		Eukaryota	Sar	Alveolata	Apicomplexa	Conoidasida	Coccidia	Eucoccidiorida	Eimeriorina	Eimeriidae	Eimeria	unclassified_Eimeria
JAGGCU010000000	Cryptosporidium_hominis	JAGGCU		Eukaryota	Sar	Alveolata	Apicomplexa	Conoidasida	Coccidia	Eucoccidiorida	Eimeriorina	Cryptosporidiidae	Cryptosporidium
JAGGCV010000000	Cryptosporidium_hominis	JAGGCV		Eukaryota	Sar	Alveolata	Apicomplexa	Conoidasida	Coccidia	Eucoccidiorida	Eimeriorina	Cryptosporidiidae	Cryptosporidium
JAEVLW010000000	Plasmodium_yoelii_nigeriensis	JAEVLW		Eukaryota	Sar	Alveolata	Apicomplexa	Aconoidasida	Haemosporida	Plasmodiidae	Plasmodium	Plasmodium_(Vinckeia)
JACGUC010000000	Toxoplasma_gondii	JACGUC		Eukaryota	Sar	Alveolata	Apicomplexa	Conoidasida	Coccidia	Eucoccidiorida	Eimeriorina	Sarcocystidae	Toxoplasma
JACGUA010000000	Toxoplasma_gondii	JACGUA		Eukaryota	Sar	Alveolata	Apicomplexa	Conoidasida	Coccidia	Eucoccidiorida	Eimeriorina	Sarcocystidae	Toxoplasma
JACGUD010000000	Toxoplasma_gondii	JACGUD		Eukaryota	Sar	Alveolata	Apicomplexa	Conoidasida	Coccidia	Eucoccidiorida	Eimeriorina	Sarcocystidae	Toxoplasma
JACGUB010000000	Toxoplasma_gondii	JACGUB		Eukaryota	Sar	Alveolata	Apicomplexa	Conoidasida	Coccidia	Eucoccidiorida	Eimeriorina	Sarcocystidae	Toxoplasma
JADKZA010000000	Neospora_caninum	JADKZA		Eukaryota	Sar	Alveolata	Apicomplexa	Conoidasida	Coccidia	Eucoccidiorida	Eimeriorina	Sarcocystidae	Neospora
JACSGP010000000	Neospora_caninum	JACSGP		Eukaryota	Sar	Alveolata	Apicomplexa	Conoidasida	Coccidia	Eucoccidiorida	Eimeriorina	Sarcocystidae	Neospora
JACVML010000000	Neospora_caninum	JACVML		Eukaryota	Sar	Alveolata	Apicomplexa	Conoidasida	Coccidia	Eucoccidiorida	Eimeriorina	Sarcocystidae	Neospora
JADHZB010000000	Nephromyces_sp._MM_2019	JADHZB		Eukaryota	Sar	Alveolata	Apicomplexa	Aconoidasida	Nephromycida	Nephromyces	unclassified_Nephromyces
JADAQX010000000	Cardiosporidium_cionae	JADAQX		Eukaryota	Sar	Alveolata	Apicomplexa	Aconoidasida	Nephromycida	Cardiosporidium
JACGXV010000000	Toxoplasma_gondii	JACGXV		Eukaryota	Sar	Alveolata	Apicomplexa	Conoidasida	Coccidia	Eucoccidiorida	Eimeriorina	Sarcocystidae	Toxoplasma
JACXWZ010000000	Theileria_parva	JACXWZ		Eukaryota	Sar	Alveolata	Apicomplexa	Aconoidasida	Piroplasmida	Theileriidae	Theileria
JACXXB010000000	Theileria_parva_lawrencei	JACXXB		Eukaryota	Sar	Alveolata	Apicomplexa	Aconoidasida	Piroplasmida	Theileriidae	Theileria
JACXXA010000000	Theileria_parva	JACXXA		Eukaryota	Sar	Alveolata	Apicomplexa	Aconoidasida	Piroplasmida	Theileriidae	Theileria
JACXRY010000000	Theileria_parva	JACXRY		Eukaryota	Sar	Alveolata	Apicomplexa	Aconoidasida	Piroplasmida	Theileriidae	Theileria
JACYCJ010000000	Plasmodium_vivax	JACYCJ		Eukaryota	Sar	Alveolata	Apicomplexa	Aconoidasida	Haemosporida	Plasmodiidae	Plasmodium	Plasmodium_(Plasmodium)
JACYCI010000000	Plasmodium_vivax	JACYCI		Eukaryota	Sar	Alveolata	Apicomplexa	Aconoidasida	Haemosporida	Plasmodiidae	Plasmodium	Plasmodium_(Plasmodium)
JACYCH010000000	Plasmodium_vivax	JACYCH		Eukaryota	Sar	Alveolata	Apicomplexa	Aconoidasida	Haemosporida	Plasmodiidae	Plasmodium	Plasmodium_(Plasmodium)
JACYCG010000000	Plasmodium_vivax	JACYCG		Eukaryota	Sar	Alveolata	Apicomplexa	Aconoidasida	Haemosporida	Plasmodiidae	Plasmodium	Plasmodium_(Plasmodium)
JABXOJ010000000	Cryptosporidium_felis	JABXOJ		Eukaryota	Sar	Alveolata	Apicomplexa	Conoidasida	Coccidia	Eucoccidiorida	Eimeriorina	Cryptosporidiidae	Cryptosporidium
FMIN01000000	Plasmodium_chabaudi_adami	FMIN01		Eukaryota	Sar	Alveolata	Apicomplexa	Aconoidasida	Haemosporida	Plasmodiidae	Plasmodium	Plasmodium_(Vinckeia)
FMIL01000000	Plasmodium_chabaudi_chabaudi	FMIL01		Eukaryota	Sar	Alveolata	Apicomplexa	Aconoidasida	Haemosporida	Plasmodiidae	Plasmodium	Plasmodium_(Vinckeia)
FMIE01000000	Plasmodium_berghei	FMIE01		Eukaryota	Sar	Alveolata	Apicomplexa	Aconoidasida	Haemosporida	Plasmodiidae	Plasmodium	Plasmodium_(Vinckeia)
JAAUHK010000000	Toxoplasma_gondii	JAAUHK		Eukaryota	Sar	Alveolata	Apicomplexa	Conoidasida	Coccidia	Eucoccidiorida	Eimeriorina	Sarcocystidae	Toxoplasma
QFXU01000000	Plasmodium_falciparum_NF54	QFXU01		Eukaryota	Sar	Alveolata	Apicomplexa	Aconoidasida	Haemosporida	Plasmodiidae	Plasmodium	Plasmodium_(Laverania)
CADCXE010000000	Plasmodium_knowlesi_strain_H	CADCXE		Eukaryota	Sar	Alveolata	Apicomplexa	Aconoidasida	Haemosporida	Plasmodiidae	Plasmodium	Plasmodium_(Plasmodium)
WOEV01000000	Toxoplasma_gondii	WOEV01		Eukaryota	Sar	Alveolata	Apicomplexa	Conoidasida	Coccidia	Eucoccidiorida	Eimeriorina	Sarcocystidae	Toxoplasma
CABPSV020000000	Hepatocystis_sp._ex_Piliocolobus_tephrosceles	CABPSV		Eukaryota	Sar	Alveolata	Apicomplexa	Aconoidasida	Haemosporida	Plasmodiidae	Hepatocystis	unclassified_Hepatocystis
VHLK01000000	Cryptosporidium_ryanae	VHLK01		Eukaryota	Sar	Alveolata	Apicomplexa	Conoidasida	Coccidia	Eucoccidiorida	Eimeriorina	Cryptosporidiidae	Cryptosporidium
VBRG01000000	Plasmodium_falciparum	VBRG01		Eukaryota	Sar	Alveolata	Apicomplexa	Aconoidasida	Haemosporida	Plasmodiidae	Plasmodium	Plasmodium_(Laverania)
VBRF01000000	Plasmodium_falciparum	VBRF01		Eukaryota	Sar	Alveolata	Apicomplexa	Aconoidasida	Haemosporida	Plasmodiidae	Plasmodium	Plasmodium_(Laverania)
VBRE01000000	Plasmodium_falciparum	VBRE01		Eukaryota	Sar	Alveolata	Apicomplexa	Aconoidasida	Haemosporida	Plasmodiidae	Plasmodium	Plasmodium_(Laverania)
VBRD01000000	Plasmodium_falciparum	VBRD01		Eukaryota	Sar	Alveolata	Apicomplexa	Aconoidasida	Haemosporida	Plasmodiidae	Plasmodium	Plasmodium_(Laverania)
CABVLA010000000	Plasmodium_knowlesi_strain_H	CABVLA		Eukaryota	Sar	Alveolata	Apicomplexa	Aconoidasida	Haemosporida	Plasmodiidae	Plasmodium	Plasmodium_(Plasmodium)
FLZR02000000	Plasmodium_vivax	FLZR02		Eukaryota	Sar	Alveolata	Apicomplexa	Aconoidasida	Haemosporida	Plasmodiidae	Plasmodium	Plasmodium_(Plasmodium)
PYHZ01000000	Cryptosporidium_tyzzeri	PYHZ01		Eukaryota	Sar	Alveolata	Apicomplexa	Conoidasida	Coccidia	Eucoccidiorida	Eimeriorina	Cryptosporidiidae	Cryptosporidium
CABFNT010000000	Plasmodium_berghei_ANKA	CABFNT		Eukaryota	Sar	Alveolata	Apicomplexa	Aconoidasida	Haemosporida	Plasmodiidae	Plasmodium	Plasmodium_(Vinckeia)
AHJH02000000	Hammondia_hammondi	AHJH02		Eukaryota	Sar	Alveolata	Apicomplexa	Conoidasida	Coccidia	Eucoccidiorida	Eimeriorina	Sarcocystidae	Hammondia
FLRI01000000	Plasmodium_ovale	FLRI01		Eukaryota	Sar	Alveolata	Apicomplexa	Aconoidasida	Haemosporida	Plasmodiidae	Plasmodium	Plasmodium_(Plasmodium)
SOZB01000000	Nephromyces_sp._ex_Molgula_occidentalis	SOZB01		Eukaryota	Sar	Alveolata	Apicomplexa	Aconoidasida	Nephromycida	Nephromyces	unclassified_Nephromyces
PVQF01000000	Cryptosporidium_meleagridis	PVQF01		Eukaryota	Sar	Alveolata	Apicomplexa	Conoidasida	Coccidia	Eucoccidiorida	Eimeriorina	Cryptosporidiidae	Cryptosporidium
PUXV01000000	Cryptosporidium_meleagridis	PUXV01		Eukaryota	Sar	Alveolata	Apicomplexa	Conoidasida	Coccidia	Eucoccidiorida	Eimeriorina	Cryptosporidiidae	Cryptosporidium
PVQE01000000	Cryptosporidium_parvum	PVQE01		Eukaryota	Sar	Alveolata	Apicomplexa	Conoidasida	Coccidia	Eucoccidiorida	Eimeriorina	Cryptosporidiidae	Cryptosporidium
PVQD01000000	Cryptosporidium_parvum	PVQD01		Eukaryota	Sar	Alveolata	Apicomplexa	Conoidasida	Coccidia	Eucoccidiorida	Eimeriorina	Cryptosporidiidae	Cryptosporidium
PUXU01000000	Cryptosporidium_parvum	PUXU01		Eukaryota	Sar	Alveolata	Apicomplexa	Conoidasida	Coccidia	Eucoccidiorida	Eimeriorina	Cryptosporidiidae	Cryptosporidium
PVQC01000000	Cryptosporidium_cuniculus	PVQC01		Eukaryota	Sar	Alveolata	Apicomplexa	Conoidasida	Coccidia	Eucoccidiorida	Eimeriorina	Cryptosporidiidae	Cryptosporidium
PUXS01000000	Cryptosporidium_parvum	PUXS01		Eukaryota	Sar	Alveolata	Apicomplexa	Conoidasida	Coccidia	Eucoccidiorida	Eimeriorina	Cryptosporidiidae	Cryptosporidium
QZWX01000000	Cryptosporidium_ubiquitum	QZWX01		Eukaryota	Sar	Alveolata	Apicomplexa	Conoidasida	Coccidia	Eucoccidiorida	Eimeriorina	Cryptosporidiidae	Cryptosporidium
QZWY01000000	Cryptosporidium_ubiquitum	QZWY01		Eukaryota	Sar	Alveolata	Apicomplexa	Conoidasida	Coccidia	Eucoccidiorida	Eimeriorina	Cryptosporidiidae	Cryptosporidium
QZWW01000000	Cryptosporidium_viatorum	QZWW01		Eukaryota	Sar	Alveolata	Apicomplexa	Conoidasida	Coccidia	Eucoccidiorida	Eimeriorina	Cryptosporidiidae	Cryptosporidium
FXBI01000000	Plasmodium_vivax	FXBI01		Eukaryota	Sar	Alveolata	Apicomplexa	Aconoidasida	Haemosporida	Plasmodiidae	Plasmodium	Plasmodium_(Plasmodium)
RDRQ01000000	Cyclospora_cayetanensis	RDRQ01		Eukaryota	Sar	Alveolata	Apicomplexa	Conoidasida	Coccidia	Eucoccidiorida	Eimeriorina	Eimeriidae	Cyclospora
RDRO01000000	Cyclospora_cayetanensis	RDRO01		Eukaryota	Sar	Alveolata	Apicomplexa	Conoidasida	Coccidia	Eucoccidiorida	Eimeriorina	Eimeriidae	Cyclospora
RDRL01000000	Cyclospora_cayetanensis	RDRL01		Eukaryota	Sar	Alveolata	Apicomplexa	Conoidasida	Coccidia	Eucoccidiorida	Eimeriorina	Eimeriidae	Cyclospora
RDRR01000000	Cyclospora_cayetanensis	RDRR01		Eukaryota	Sar	Alveolata	Apicomplexa	Conoidasida	Coccidia	Eucoccidiorida	Eimeriorina	Eimeriidae	Cyclospora
RDRP01000000	Cyclospora_cayetanensis	RDRP01		Eukaryota	Sar	Alveolata	Apicomplexa	Conoidasida	Coccidia	Eucoccidiorida	Eimeriorina	Eimeriidae	Cyclospora
RDRS01000000	Cyclospora_cayetanensis	RDRS01		Eukaryota	Sar	Alveolata	Apicomplexa	Conoidasida	Coccidia	Eucoccidiorida	Eimeriorina	Eimeriidae	Cyclospora
RDRI01000000	Cyclospora_cayetanensis	RDRI01		Eukaryota	Sar	Alveolata	Apicomplexa	Conoidasida	Coccidia	Eucoccidiorida	Eimeriorina	Eimeriidae	Cyclospora
RDRM01000000	Cyclospora_cayetanensis	RDRM01		Eukaryota	Sar	Alveolata	Apicomplexa	Conoidasida	Coccidia	Eucoccidiorida	Eimeriorina	Eimeriidae	Cyclospora
RDRN01000000	Cyclospora_cayetanensis	RDRN01		Eukaryota	Sar	Alveolata	Apicomplexa	Conoidasida	Coccidia	Eucoccidiorida	Eimeriorina	Eimeriidae	Cyclospora
RDRK01000000	Cyclospora_cayetanensis	RDRK01		Eukaryota	Sar	Alveolata	Apicomplexa	Conoidasida	Coccidia	Eucoccidiorida	Eimeriorina	Eimeriidae	Cyclospora
RDRJ01000000	Cyclospora_cayetanensis	RDRJ01		Eukaryota	Sar	Alveolata	Apicomplexa	Conoidasida	Coccidia	Eucoccidiorida	Eimeriorina	Eimeriidae	Cyclospora
RDRH01000000	Cyclospora_cayetanensis	RDRH01		Eukaryota	Sar	Alveolata	Apicomplexa	Conoidasida	Coccidia	Eucoccidiorida	Eimeriorina	Eimeriidae	Cyclospora
RDRF01000000	Cyclospora_cayetanensis	RDRF01		Eukaryota	Sar	Alveolata	Apicomplexa	Conoidasida	Coccidia	Eucoccidiorida	Eimeriorina	Eimeriidae	Cyclospora
RDRG01000000	Cyclospora_cayetanensis	RDRG01		Eukaryota	Sar	Alveolata	Apicomplexa	Conoidasida	Coccidia	Eucoccidiorida	Eimeriorina	Eimeriidae	Cyclospora
UZWQ01000000	Plasmodium_falciparum	UZWQ01		Eukaryota	Sar	Alveolata	Apicomplexa	Aconoidasida	Haemosporida	Plasmodiidae	Plasmodium	Plasmodium_(Laverania)
UZWO01000000	Plasmodium_falciparum	UZWO01		Eukaryota	Sar	Alveolata	Apicomplexa	Aconoidasida	Haemosporida	Plasmodiidae	Plasmodium	Plasmodium_(Laverania)
UZWN01000000	Plasmodium_falciparum	UZWN01		Eukaryota	Sar	Alveolata	Apicomplexa	Aconoidasida	Haemosporida	Plasmodiidae	Plasmodium	Plasmodium_(Laverania)
UZWL01000000	Plasmodium_falciparum	UZWL01		Eukaryota	Sar	Alveolata	Apicomplexa	Aconoidasida	Haemosporida	Plasmodiidae	Plasmodium	Plasmodium_(Laverania)
UZWM01000000	Plasmodium_falciparum	UZWM01		Eukaryota	Sar	Alveolata	Apicomplexa	Aconoidasida	Haemosporida	Plasmodiidae	Plasmodium	Plasmodium_(Laverania)
UZWH01000000	Plasmodium_falciparum	UZWH01		Eukaryota	Sar	Alveolata	Apicomplexa	Aconoidasida	Haemosporida	Plasmodiidae	Plasmodium	Plasmodium_(Laverania)
UZWG01000000	Plasmodium_falciparum	UZWG01		Eukaryota	Sar	Alveolata	Apicomplexa	Aconoidasida	Haemosporida	Plasmodiidae	Plasmodium	Plasmodium_(Laverania)
UZWK01000000	Plasmodium_falciparum	UZWK01		Eukaryota	Sar	Alveolata	Apicomplexa	Aconoidasida	Haemosporida	Plasmodiidae	Plasmodium	Plasmodium_(Laverania)
UZWF01000000	Plasmodium_falciparum	UZWF01		Eukaryota	Sar	Alveolata	Apicomplexa	Aconoidasida	Haemosporida	Plasmodiidae	Plasmodium	Plasmodium_(Laverania)
UZWI01000000	Plasmodium_falciparum	UZWI01		Eukaryota	Sar	Alveolata	Apicomplexa	Aconoidasida	Haemosporida	Plasmodiidae	Plasmodium	Plasmodium_(Laverania)
UZWP01000000	Plasmodium_falciparum	UZWP01		Eukaryota	Sar	Alveolata	Apicomplexa	Aconoidasida	Haemosporida	Plasmodiidae	Plasmodium	Plasmodium_(Laverania)
UZWJ01000000	Plasmodium_falciparum	UZWJ01		Eukaryota	Sar	Alveolata	Apicomplexa	Aconoidasida	Haemosporida	Plasmodiidae	Plasmodium	Plasmodium_(Laverania)
RDSA01000000	Cyclospora_cayetanensis	RDSA01		Eukaryota	Sar	Alveolata	Apicomplexa	Conoidasida	Coccidia	Eucoccidiorida	Eimeriorina	Eimeriidae	Cyclospora
UYHX01000000	Plasmodium_yoelii_killicki	UYHX01		Eukaryota	Sar	Alveolata	Apicomplexa	Aconoidasida	Haemosporida	Plasmodiidae	Plasmodium	Plasmodium_(Vinckeia)
UYID01000000	Plasmodium_yoelii	UYID01		Eukaryota	Sar	Alveolata	Apicomplexa	Aconoidasida	Haemosporida	Plasmodiidae	Plasmodium	Plasmodium_(Vinckeia)
UYIB01000000	Plasmodium_yoelii	UYIB01		Eukaryota	Sar	Alveolata	Apicomplexa	Aconoidasida	Haemosporida	Plasmodiidae	Plasmodium	Plasmodium_(Vinckeia)
UYIA01000000	Plasmodium_yoelii	UYIA01		Eukaryota	Sar	Alveolata	Apicomplexa	Aconoidasida	Haemosporida	Plasmodiidae	Plasmodium	Plasmodium_(Vinckeia)
UYHZ01000000	Plasmodium_yoelii	UYHZ01		Eukaryota	Sar	Alveolata	Apicomplexa	Aconoidasida	Haemosporida	Plasmodiidae	Plasmodium	Plasmodium_(Vinckeia)
UYIC01000000	Plasmodium_yoelii	UYIC01		Eukaryota	Sar	Alveolata	Apicomplexa	Aconoidasida	Haemosporida	Plasmodiidae	Plasmodium	Plasmodium_(Vinckeia)
UYHV01000000	Plasmodium_vinckei_brucechwatti	UYHV01		Eukaryota	Sar	Alveolata	Apicomplexa	Aconoidasida	Haemosporida	Plasmodiidae	Plasmodium	Plasmodium_(Vinckeia)
UYHW01000000	Plasmodium_yoelii_killicki	UYHW01		Eukaryota	Sar	Alveolata	Apicomplexa	Aconoidasida	Haemosporida	Plasmodiidae	Plasmodium	Plasmodium_(Vinckeia)
UYHU01000000	Plasmodium_vinckei_vinckei	UYHU01		Eukaryota	Sar	Alveolata	Apicomplexa	Aconoidasida	Haemosporida	Plasmodiidae	Plasmodium	Plasmodium_(Vinckeia)
UYHT01000000	Plasmodium_vinckei_petteri	UYHT01		Eukaryota	Sar	Alveolata	Apicomplexa	Aconoidasida	Haemosporida	Plasmodiidae	Plasmodium	Plasmodium_(Vinckeia)
UYFT01000000	Plasmodium_falciparum	UYFT01		Eukaryota	Sar	Alveolata	Apicomplexa	Aconoidasida	Haemosporida	Plasmodiidae	Plasmodium	Plasmodium_(Laverania)
AHIV02000000	Toxoplasma_gondii_CAST	AHIV02		Eukaryota	Sar	Alveolata	Apicomplexa	Conoidasida	Coccidia	Eucoccidiorida	Eimeriorina	Sarcocystidae	Toxoplasma
QMFD01000000	Plasmodium_vivax	QMFD01		Eukaryota	Sar	Alveolata	Apicomplexa	Aconoidasida	Haemosporida	Plasmodiidae	Plasmodium	Plasmodium_(Plasmodium)
QMFC01000000	Plasmodium_vivax	QMFC01		Eukaryota	Sar	Alveolata	Apicomplexa	Aconoidasida	Haemosporida	Plasmodiidae	Plasmodium	Plasmodium_(Plasmodium)
PUES01000000	Cyclospora_cayetanensis	PUES01		Eukaryota	Sar	Alveolata	Apicomplexa	Conoidasida	Coccidia	Eucoccidiorida	Eimeriorina	Eimeriidae	Cyclospora
PUER01000000	Cyclospora_cayetanensis	PUER01		Eukaryota	Sar	Alveolata	Apicomplexa	Conoidasida	Coccidia	Eucoccidiorida	Eimeriorina	Eimeriidae	Cyclospora
NYMR01000000	Cyclospora_cayetanensis	NYMR01		Eukaryota	Sar	Alveolata	Apicomplexa	Conoidasida	Coccidia	Eucoccidiorida	Eimeriorina	Eimeriidae	Cyclospora
FLRJ01000000	Plasmodium_ovale	FLRJ01		Eukaryota	Sar	Alveolata	Apicomplexa	Aconoidasida	Haemosporida	Plasmodiidae	Plasmodium	Plasmodium_(Plasmodium)
FLRK01000000	Plasmodium_malariae	FLRK01		Eukaryota	Sar	Alveolata	Apicomplexa	Aconoidasida	Haemosporida	Plasmodiidae	Plasmodium	Plasmodium_(Plasmodium)
PYBU01000000	Cryptosporidium_parvum	PYBU01		Eukaryota	Sar	Alveolata	Apicomplexa	Conoidasida	Coccidia	Eucoccidiorida	Eimeriorina	Cryptosporidiidae	Cryptosporidium
AFHV02000000	Toxoplasma_gondii_TgCATBr9	AFHV02		Eukaryota	Sar	Alveolata	Apicomplexa	Conoidasida	Coccidia	Eucoccidiorida	Eimeriorina	Sarcocystidae	Toxoplasma
PYCJ01000000	Cryptosporidium_parvum	PYCJ01		Eukaryota	Sar	Alveolata	Apicomplexa	Conoidasida	Coccidia	Eucoccidiorida	Eimeriorina	Cryptosporidiidae	Cryptosporidium
QBLG01000000	Cyclospora_cayetanensis	QBLG01		Eukaryota	Sar	Alveolata	Apicomplexa	Conoidasida	Coccidia	Eucoccidiorida	Eimeriorina	Eimeriidae	Cyclospora
PUXT01000000	Cryptosporidium_parvum	PUXT01		Eukaryota	Sar	Alveolata	Apicomplexa	Conoidasida	Coccidia	Eucoccidiorida	Eimeriorina	Cryptosporidiidae	Cryptosporidium
FMIP01000000	Plasmodium_sp.	FMIP01		Eukaryota	Sar	Alveolata	Apicomplexa	Aconoidasida	Haemosporida	Plasmodiidae	Plasmodium	unclassified_Plasmodium
OEYY01000000	Plasmodium_sp._gorilla_clade_G2	OEYY01		Eukaryota	Sar	Alveolata	Apicomplexa	Aconoidasida	Haemosporida	Plasmodiidae	Plasmodium	Plasmodium_(Laverania)
FMKE01000000	Plasmodium_sp.	FMKE01		Eukaryota	Sar	Alveolata	Apicomplexa	Aconoidasida	Haemosporida	Plasmodiidae	Plasmodium	unclassified_Plasmodium
OFAE01000000	Plasmodium_reichenowi	OFAE01		Eukaryota	Sar	Alveolata	Apicomplexa	Aconoidasida	Haemosporida	Plasmodiidae	Plasmodium	Plasmodium_(Laverania)
OMPV01000000	Plasmodium_sp._DRC-Itaito	OMPV01		Eukaryota	Sar	Alveolata	Apicomplexa	Aconoidasida	Haemosporida	Plasmodiidae	Plasmodium	Plasmodium_(Laverania)
OEYZ01000000	Plasmodium_sp._DRC-Itaito	OEYZ01		Eukaryota	Sar	Alveolata	Apicomplexa	Aconoidasida	Haemosporida	Plasmodiidae	Plasmodium	Plasmodium_(Laverania)
PDMP01000000	Cyclospora_cayetanensis	PDMP01		Eukaryota	Sar	Alveolata	Apicomplexa	Conoidasida	Coccidia	Eucoccidiorida	Eimeriorina	Eimeriidae	Cyclospora
PDMR01000000	Cyclospora_cayetanensis	PDMR01		Eukaryota	Sar	Alveolata	Apicomplexa	Conoidasida	Coccidia	Eucoccidiorida	Eimeriorina	Eimeriidae	Cyclospora
PDMO01000000	Cyclospora_cayetanensis	PDMO01		Eukaryota	Sar	Alveolata	Apicomplexa	Conoidasida	Coccidia	Eucoccidiorida	Eimeriorina	Eimeriidae	Cyclospora
PDMQ01000000	Cyclospora_cayetanensis	PDMQ01		Eukaryota	Sar	Alveolata	Apicomplexa	Conoidasida	Coccidia	Eucoccidiorida	Eimeriorina	Eimeriidae	Cyclospora
PDMN01000000	Cyclospora_cayetanensis	PDMN01		Eukaryota	Sar	Alveolata	Apicomplexa	Conoidasida	Coccidia	Eucoccidiorida	Eimeriorina	Eimeriidae	Cyclospora
PDMM01000000	Cyclospora_cayetanensis	PDMM01		Eukaryota	Sar	Alveolata	Apicomplexa	Conoidasida	Coccidia	Eucoccidiorida	Eimeriorina	Eimeriidae	Cyclospora
PDML01000000	Cyclospora_cayetanensis	PDML01		Eukaryota	Sar	Alveolata	Apicomplexa	Conoidasida	Coccidia	Eucoccidiorida	Eimeriorina	Eimeriidae	Cyclospora
PDMK01000000	Cyclospora_cayetanensis	PDMK01		Eukaryota	Sar	Alveolata	Apicomplexa	Conoidasida	Coccidia	Eucoccidiorida	Eimeriorina	Eimeriidae	Cyclospora
PDMJ01000000	Cyclospora_cayetanensis	PDMJ01		Eukaryota	Sar	Alveolata	Apicomplexa	Conoidasida	Coccidia	Eucoccidiorida	Eimeriorina	Eimeriidae	Cyclospora
PDMI01000000	Cyclospora_cayetanensis	PDMI01		Eukaryota	Sar	Alveolata	Apicomplexa	Conoidasida	Coccidia	Eucoccidiorida	Eimeriorina	Eimeriidae	Cyclospora
PVNT01000000	Cyclospora_cayetanensis	PVNT01		Eukaryota	Sar	Alveolata	Apicomplexa	Conoidasida	Coccidia	Eucoccidiorida	Eimeriorina	Eimeriidae	Cyclospora
CCSG02000000	Babesia_divergens	CCSG02		Eukaryota	Sar	Alveolata	Apicomplexa	Aconoidasida	Piroplasmida	Babesiidae	Babesia
JTAI01000000	Cryptosporidium_hominis	JTAI01		Eukaryota	Sar	Alveolata	Apicomplexa	Conoidasida	Coccidia	Eucoccidiorida	Eimeriorina	Cryptosporidiidae	Cryptosporidium
JIBN01000000	Cryptosporidium_hominis	JIBN01		Eukaryota	Sar	Alveolata	Apicomplexa	Conoidasida	Coccidia	Eucoccidiorida	Eimeriorina	Cryptosporidiidae	Cryptosporidium
JIBK01000000	Cryptosporidium_meleagridis	JIBK01		Eukaryota	Sar	Alveolata	Apicomplexa	Conoidasida	Coccidia	Eucoccidiorida	Eimeriorina	Cryptosporidiidae	Cryptosporidium
AGQR02000000	Toxoplasma_gondii_COUG	AGQR02		Eukaryota	Sar	Alveolata	Apicomplexa	Conoidasida	Coccidia	Eucoccidiorida	Eimeriorina	Sarcocystidae	Toxoplasma
BDSA01000000	Babesia_ovata	BDSA01		Eukaryota	Sar	Alveolata	Apicomplexa	Aconoidasida	Piroplasmida	Babesiidae	Babesia
NYMT01000000	Plasmodium_falciparum_NF54	NYMT01		Eukaryota	Sar	Alveolata	Apicomplexa	Aconoidasida	Haemosporida	Plasmodiidae	Plasmodium	Plasmodium_(Laverania)
JIBL01000000	Cryptosporidium_baileyi	JIBL01		Eukaryota	Sar	Alveolata	Apicomplexa	Conoidasida	Coccidia	Eucoccidiorida	Eimeriorina	Cryptosporidiidae	Cryptosporidium
LQRK01000000	Plasmodium_vivax	LQRK01		Eukaryota	Sar	Alveolata	Apicomplexa	Aconoidasida	Haemosporida	Plasmodiidae	Plasmodium	Plasmodium_(Plasmodium)
MIGC01000000	Cystoisospora_suis	MIGC01		Eukaryota	Sar	Alveolata	Apicomplexa	Conoidasida	Coccidia	Eucoccidiorida	Eimeriorina	Sarcocystidae	Cystoisospora
NWUJ01000000	Besnoitia_besnoiti	NWUJ01		Eukaryota	Sar	Alveolata	Apicomplexa	Conoidasida	Coccidia	Eucoccidiorida	Eimeriorina	Sarcocystidae	Besnoitia
NPHX01000000	Eimeria_falciformis	NPHX01		Eukaryota	Sar	Alveolata	Apicomplexa	Conoidasida	Coccidia	Eucoccidiorida	Eimeriorina	Eimeriidae	Eimeria
BDQF01000000	Plasmodium_gonderi	BDQF01		Eukaryota	Sar	Alveolata	Apicomplexa	Aconoidasida	Haemosporida	Plasmodiidae	Plasmodium	Plasmodium_(Plasmodium)
LAPW01000000	Theileria_equi	LAPW01		Eukaryota	Sar	Alveolata	Apicomplexa	Aconoidasida	Piroplasmida	Theileriidae	Theileria
NETL01000000	Plasmodium_knowlesi	NETL01		Eukaryota	Sar	Alveolata	Apicomplexa	Aconoidasida	Haemosporida	Plasmodiidae	Plasmodium	Plasmodium_(Plasmodium)
FXLJ01000000	Plasmodium_cynomolgi	FXLJ01		Eukaryota	Sar	Alveolata	Apicomplexa	Aconoidasida	Haemosporida	Plasmodiidae	Plasmodium	Plasmodium_(Plasmodium)
MBFZ01000000	Babesia_sp._Xinjiang	MBFZ01		Eukaryota	Sar	Alveolata	Apicomplexa	Aconoidasida	Piroplasmida	Babesiidae	Babesia
LXLE01000000	Cryptosporidium_parvum	LXLE01		Eukaryota	Sar	Alveolata	Apicomplexa	Conoidasida	Coccidia	Eucoccidiorida	Eimeriorina	Cryptosporidiidae	Cryptosporidium
LXLD01000000	Cryptosporidium_parvum	LXLD01		Eukaryota	Sar	Alveolata	Apicomplexa	Conoidasida	Coccidia	Eucoccidiorida	Eimeriorina	Cryptosporidiidae	Cryptosporidium
LXLC01000000	Cryptosporidium_parvum	LXLC01		Eukaryota	Sar	Alveolata	Apicomplexa	Conoidasida	Coccidia	Eucoccidiorida	Eimeriorina	Cryptosporidiidae	Cryptosporidium
JIBM01000000	Cryptosporidium_hominis	JIBM01		Eukaryota	Sar	Alveolata	Apicomplexa	Conoidasida	Coccidia	Eucoccidiorida	Eimeriorina	Cryptosporidiidae	Cryptosporidium
MPGL01000000	Cyclospora_cayetanensis	MPGL01		Eukaryota	Sar	Alveolata	Apicomplexa	Conoidasida	Coccidia	Eucoccidiorida	Eimeriorina	Eimeriidae	Cyclospora
MPGK01000000	Cyclospora_cayetanensis	MPGK01		Eukaryota	Sar	Alveolata	Apicomplexa	Conoidasida	Coccidia	Eucoccidiorida	Eimeriorina	Eimeriidae	Cyclospora
MPGI01000000	Cyclospora_cayetanensis	MPGI01		Eukaryota	Sar	Alveolata	Apicomplexa	Conoidasida	Coccidia	Eucoccidiorida	Eimeriorina	Eimeriidae	Cyclospora
MPGJ01000000	Cyclospora_cayetanensis	MPGJ01		Eukaryota	Sar	Alveolata	Apicomplexa	Conoidasida	Coccidia	Eucoccidiorida	Eimeriorina	Eimeriidae	Cyclospora
LQXE01000000	Cryptosporidium_hominis	LQXE01		Eukaryota	Sar	Alveolata	Apicomplexa	Conoidasida	Coccidia	Eucoccidiorida	Eimeriorina	Cryptosporidiidae	Cryptosporidium
JPSE01000000	Plasmodium_falciparum_365.1	JPSE01		Eukaryota	Sar	Alveolata	Apicomplexa	Aconoidasida	Haemosporida	Plasmodiidae	Plasmodium	Plasmodium_(Laverania)
JPSI01000000	Plasmodium_falciparum_397.1	JPSI01		Eukaryota	Sar	Alveolata	Apicomplexa	Aconoidasida	Haemosporida	Plasmodiidae	Plasmodium	Plasmodium_(Laverania)
JPSJ01000000	Plasmodium_falciparum_398.1	JPSJ01		Eukaryota	Sar	Alveolata	Apicomplexa	Aconoidasida	Haemosporida	Plasmodiidae	Plasmodium	Plasmodium_(Laverania)
JPSH01000000	Plasmodium_falciparum_383.1	JPSH01		Eukaryota	Sar	Alveolata	Apicomplexa	Aconoidasida	Haemosporida	Plasmodiidae	Plasmodium	Plasmodium_(Laverania)
JPSG01000000	Plasmodium_falciparum_377.1	JPSG01		Eukaryota	Sar	Alveolata	Apicomplexa	Aconoidasida	Haemosporida	Plasmodiidae	Plasmodium	Plasmodium_(Laverania)
JPSF01000000	Plasmodium_falciparum_366.1	JPSF01		Eukaryota	Sar	Alveolata	Apicomplexa	Aconoidasida	Haemosporida	Plasmodiidae	Plasmodium	Plasmodium_(Laverania)
JPSD01000000	Plasmodium_falciparum_327.1	JPSD01		Eukaryota	Sar	Alveolata	Apicomplexa	Aconoidasida	Haemosporida	Plasmodiidae	Plasmodium	Plasmodium_(Laverania)
JPSC01000000	Plasmodium_falciparum_326.1	JPSC01		Eukaryota	Sar	Alveolata	Apicomplexa	Aconoidasida	Haemosporida	Plasmodiidae	Plasmodium	Plasmodium_(Laverania)
JPRZ01000000	Plasmodium_falciparum_303.1	JPRZ01		Eukaryota	Sar	Alveolata	Apicomplexa	Aconoidasida	Haemosporida	Plasmodiidae	Plasmodium	Plasmodium_(Laverania)
JPSB01000000	Plasmodium_falciparum_318.1	JPSB01		Eukaryota	Sar	Alveolata	Apicomplexa	Aconoidasida	Haemosporida	Plasmodiidae	Plasmodium	Plasmodium_(Laverania)
JPRY01000000	Plasmodium_falciparum_58.1	JPRY01		Eukaryota	Sar	Alveolata	Apicomplexa	Aconoidasida	Haemosporida	Plasmodiidae	Plasmodium	Plasmodium_(Laverania)
JPSA01000000	Plasmodium_falciparum_309.1	JPSA01		Eukaryota	Sar	Alveolata	Apicomplexa	Aconoidasida	Haemosporida	Plasmodiidae	Plasmodium	Plasmodium_(Laverania)
LRBS01000000	Cryptosporidium_andersoni	LRBS01		Eukaryota	Sar	Alveolata	Apicomplexa	Conoidasida	Coccidia	Eucoccidiorida	Eimeriorina	Cryptosporidiidae	Cryptosporidium
LRBP01000000	Cryptosporidium_ubiquitum	LRBP01		Eukaryota	Sar	Alveolata	Apicomplexa	Conoidasida	Coccidia	Eucoccidiorida	Eimeriorina	Cryptosporidiidae	Cryptosporidium
FLYI01000000	Plasmodium_vivax	FLYI01		Eukaryota	Sar	Alveolata	Apicomplexa	Aconoidasida	Haemosporida	Plasmodiidae	Plasmodium	Plasmodium_(Plasmodium)
FLRL01000000	Plasmodium_malariae	FLRL01		Eukaryota	Sar	Alveolata	Apicomplexa	Aconoidasida	Haemosporida	Plasmodiidae	Plasmodium	Plasmodium_(Plasmodium)
MKLA02000000	Plasmodium_brasilianum	MKLA02		Eukaryota	Sar	Alveolata	Apicomplexa	Aconoidasida	Haemosporida	Plasmodiidae	Plasmodium	Plasmodium_(Plasmodium)
FMIO01000000	Plasmodium_chabaudi_adami	FMIO01		Eukaryota	Sar	Alveolata	Apicomplexa	Aconoidasida	Haemosporida	Plasmodiidae	Plasmodium	Plasmodium_(Vinckeia)
FMIM01000000	Plasmodium_chabaudi_chabaudi	FMIM01		Eukaryota	Sar	Alveolata	Apicomplexa	Aconoidasida	Haemosporida	Plasmodiidae	Plasmodium	Plasmodium_(Vinckeia)
FMII01000000	Plasmodium_berghei	FMII01		Eukaryota	Sar	Alveolata	Apicomplexa	Aconoidasida	Haemosporida	Plasmodiidae	Plasmodium	Plasmodium_(Vinckeia)
FMIH01000000	Plasmodium_berghei	FMIH01		Eukaryota	Sar	Alveolata	Apicomplexa	Aconoidasida	Haemosporida	Plasmodiidae	Plasmodium	Plasmodium_(Vinckeia)
FLVA01000000	Plasmodium_berghei	FLVA01		Eukaryota	Sar	Alveolata	Apicomplexa	Aconoidasida	Haemosporida	Plasmodiidae	Plasmodium	Plasmodium_(Vinckeia)
FLYH01000000	Plasmodium_vivax	FLYH01		Eukaryota	Sar	Alveolata	Apicomplexa	Aconoidasida	Haemosporida	Plasmodiidae	Plasmodium	Plasmodium_(Plasmodium)
CVMV01000000	Plasmodium_gallinaceum	CVMV01		Eukaryota	Sar	Alveolata	Apicomplexa	Aconoidasida	Haemosporida	Plasmodiidae	Plasmodium	Plasmodium_(Haemamoeba)
CVMU01000000	Plasmodium_relictum	CVMU01		Eukaryota	Sar	Alveolata	Apicomplexa	Aconoidasida	Haemosporida	Plasmodiidae	Plasmodium	Plasmodium_(Haemamoeba)
LRBU01000000	Cryptosporidium_andersoni	LRBU01		Eukaryota	Sar	Alveolata	Apicomplexa	Conoidasida	Coccidia	Eucoccidiorida	Eimeriorina	Cryptosporidiidae	Cryptosporidium
LRBT01000000	Cryptosporidium_andersoni	LRBT01		Eukaryota	Sar	Alveolata	Apicomplexa	Conoidasida	Coccidia	Eucoccidiorida	Eimeriorina	Cryptosporidiidae	Cryptosporidium
LRBR01000000	Cryptosporidium_ubiquitum	LRBR01		Eukaryota	Sar	Alveolata	Apicomplexa	Conoidasida	Coccidia	Eucoccidiorida	Eimeriorina	Cryptosporidiidae	Cryptosporidium
LRBQ01000000	Cryptosporidium_ubiquitum	LRBQ01		Eukaryota	Sar	Alveolata	Apicomplexa	Conoidasida	Coccidia	Eucoccidiorida	Eimeriorina	Cryptosporidiidae	Cryptosporidium
JROU02000000	Cyclospora_cayetanensis	JROU02		Eukaryota	Sar	Alveolata	Apicomplexa	Conoidasida	Coccidia	Eucoccidiorida	Eimeriorina	Eimeriidae	Cyclospora
CWHQ02000000	Plasmodium_knowlesi_strain_H	CWHQ02		Eukaryota	Sar	Alveolata	Apicomplexa	Aconoidasida	Haemosporida	Plasmodiidae	Plasmodium	Plasmodium_(Plasmodium)
CWHR02000000	Plasmodium_knowlesi_strain_H	CWHR02		Eukaryota	Sar	Alveolata	Apicomplexa	Aconoidasida	Haemosporida	Plasmodiidae	Plasmodium	Plasmodium_(Plasmodium)
FLQV01000000	Plasmodium_ovale_curtisi	FLQV01		Eukaryota	Sar	Alveolata	Apicomplexa	Aconoidasida	Haemosporida	Plasmodiidae	Plasmodium	Plasmodium_(Plasmodium)
FLRE01000000	Plasmodium_ovale_wallikeri	FLRE01		Eukaryota	Sar	Alveolata	Apicomplexa	Aconoidasida	Haemosporida	Plasmodiidae	Plasmodium	Plasmodium_(Plasmodium)
FLRD01000000	Plasmodium_ovale_wallikeri	FLRD01		Eukaryota	Sar	Alveolata	Apicomplexa	Aconoidasida	Haemosporida	Plasmodiidae	Plasmodium	Plasmodium_(Plasmodium)
FLQW01000000	Plasmodium_malariae	FLQW01		Eukaryota	Sar	Alveolata	Apicomplexa	Aconoidasida	Haemosporida	Plasmodiidae	Plasmodium	Plasmodium_(Plasmodium)
FLQU01000000	Plasmodium_ovale_curtisi	FLQU01		Eukaryota	Sar	Alveolata	Apicomplexa	Aconoidasida	Haemosporida	Plasmodiidae	Plasmodium	Plasmodium_(Plasmodium)
JGVA01000000	Babesia_microti	JGVA01		Eukaryota	Sar	Alveolata	Apicomplexa	Aconoidasida	Piroplasmida	Babesiidae	Babesia
JGUY01000000	Babesia_microti	JGUY01		Eukaryota	Sar	Alveolata	Apicomplexa	Aconoidasida	Piroplasmida	Babesiidae	Babesia
JGUW01000000	Babesia_microti	JGUW01		Eukaryota	Sar	Alveolata	Apicomplexa	Aconoidasida	Piroplasmida	Babesiidae	Babesia
JGUZ01000000	Babesia_microti	JGUZ01		Eukaryota	Sar	Alveolata	Apicomplexa	Aconoidasida	Piroplasmida	Babesiidae	Babesia
JGUV01000000	Babesia_microti	JGUV01		Eukaryota	Sar	Alveolata	Apicomplexa	Aconoidasida	Piroplasmida	Babesiidae	Babesia
JGUX01000000	Babesia_microti	JGUX01		Eukaryota	Sar	Alveolata	Apicomplexa	Aconoidasida	Piroplasmida	Babesiidae	Babesia
LKHK02000000	Cryptosporidium_parvum	LKHK02		Eukaryota	Sar	Alveolata	Apicomplexa	Conoidasida	Coccidia	Eucoccidiorida	Eimeriorina	Cryptosporidiidae	Cryptosporidium
LSRZ01000000	Haemoproteus_tartakovskyi	LSRZ01		Eukaryota	Sar	Alveolata	Apicomplexa	Aconoidasida	Haemosporida	Haemoproteidae	Parahaemoproteus
LVLB01000000	Plasmodium_gaboni	LVLB01		Eukaryota	Sar	Alveolata	Apicomplexa	Aconoidasida	Haemosporida	Plasmodiidae	Plasmodium	Plasmodium_(Laverania)
LVLA01000000	Plasmodium_reichenowi	LVLA01		Eukaryota	Sar	Alveolata	Apicomplexa	Aconoidasida	Haemosporida	Plasmodiidae	Plasmodium	Plasmodium_(Laverania)
AHZP02000000	Toxoplasma_gondii_TgCatPRC2	AHZP02		Eukaryota	Sar	Alveolata	Apicomplexa	Conoidasida	Coccidia	Eucoccidiorida	Eimeriorina	Sarcocystidae	Toxoplasma
LLKL01000000	Toxoplasma_gondii_RH	LLKL01		Eukaryota	Sar	Alveolata	Apicomplexa	Conoidasida	Coccidia	Eucoccidiorida	Eimeriorina	Sarcocystidae	Toxoplasma
AGQS02000000	Toxoplasma_gondii_ARI	AGQS02		Eukaryota	Sar	Alveolata	Apicomplexa	Conoidasida	Coccidia	Eucoccidiorida	Eimeriorina	Sarcocystidae	Toxoplasma
FFUQ01000000	Plasmodium_berghei	FFUQ01		Eukaryota	Sar	Alveolata	Apicomplexa	Aconoidasida	Haemosporida	Plasmodiidae	Plasmodium	Plasmodium_(Vinckeia)
JTAJ01000000	Cryptosporidium_hominis	JTAJ01		Eukaryota	Sar	Alveolata	Apicomplexa	Conoidasida	Coccidia	Eucoccidiorida	Eimeriorina	Cryptosporidiidae	Cryptosporidium
JTAH01000000	Cryptosporidium_hominis	JTAH01		Eukaryota	Sar	Alveolata	Apicomplexa	Conoidasida	Coccidia	Eucoccidiorida	Eimeriorina	Cryptosporidiidae	Cryptosporidium
CXWB01000000	Cryptosporidium_hominis	CXWB01		Eukaryota	Sar	Alveolata	Apicomplexa	Conoidasida	Coccidia	Eucoccidiorida	Eimeriorina	Cryptosporidiidae	Cryptosporidium
LIGJ01000000	Cyclospora_cayetanensis	LIGJ01		Eukaryota	Sar	Alveolata	Apicomplexa	Conoidasida	Coccidia	Eucoccidiorida	Eimeriorina	Eimeriidae	Cyclospora
LJRW01000000	Cryptosporidium_hominis	LJRW01		Eukaryota	Sar	Alveolata	Apicomplexa	Conoidasida	Coccidia	Eucoccidiorida	Eimeriorina	Cryptosporidiidae	Cryptosporidium
LKHN01000000	Cryptosporidium_parvum	LKHN01		Eukaryota	Sar	Alveolata	Apicomplexa	Conoidasida	Coccidia	Eucoccidiorida	Eimeriorina	Cryptosporidiidae	Cryptosporidium
LKHM01000000	Cryptosporidium_parvum	LKHM01		Eukaryota	Sar	Alveolata	Apicomplexa	Conoidasida	Coccidia	Eucoccidiorida	Eimeriorina	Cryptosporidiidae	Cryptosporidium
LKHL01000000	Cryptosporidium_parvum	LKHL01		Eukaryota	Sar	Alveolata	Apicomplexa	Conoidasida	Coccidia	Eucoccidiorida	Eimeriorina	Cryptosporidiidae	Cryptosporidium
LKHJ01000000	Cryptosporidium_hominis	LKHJ01		Eukaryota	Sar	Alveolata	Apicomplexa	Conoidasida	Coccidia	Eucoccidiorida	Eimeriorina	Cryptosporidiidae	Cryptosporidium
LKHI01000000	Cryptosporidium_hominis	LKHI01		Eukaryota	Sar	Alveolata	Apicomplexa	Conoidasida	Coccidia	Eucoccidiorida	Eimeriorina	Cryptosporidiidae	Cryptosporidium
LKCL01000000	Cryptosporidium_parvum	LKCL01		Eukaryota	Sar	Alveolata	Apicomplexa	Conoidasida	Coccidia	Eucoccidiorida	Eimeriorina	Cryptosporidiidae	Cryptosporidium
LKCJ01000000	Cryptosporidium_parvum	LKCJ01		Eukaryota	Sar	Alveolata	Apicomplexa	Conoidasida	Coccidia	Eucoccidiorida	Eimeriorina	Cryptosporidiidae	Cryptosporidium
LKCK01000000	Cryptosporidium_parvum	LKCK01		Eukaryota	Sar	Alveolata	Apicomplexa	Conoidasida	Coccidia	Eucoccidiorida	Eimeriorina	Cryptosporidiidae	Cryptosporidium
BAEJ01000000	Plasmodium_cynomolgi_strain_B	BAEJ01		Eukaryota	Sar	Alveolata	Apicomplexa	Aconoidasida	Haemosporida	Plasmodiidae	Plasmodium	Plasmodium_(Plasmodium)
AASM01000000	Plasmodium_falciparum_Dd2	AASM01		Eukaryota	Sar	Alveolata	Apicomplexa	Aconoidasida	Haemosporida	Plasmodiidae	Plasmodium	Plasmodium_(Laverania)
AANS01000000	Plasmodium_falciparum_HB3	AANS01		Eukaryota	Sar	Alveolata	Apicomplexa	Aconoidasida	Haemosporida	Plasmodiidae	Plasmodium	Plasmodium_(Laverania)
AEYJ02000000	Toxoplasma_gondii_VAND	AEYJ02		Eukaryota	Sar	Alveolata	Apicomplexa	Conoidasida	Coccidia	Eucoccidiorida	Eimeriorina	Sarcocystidae	Toxoplasma
ACBS01000000	Plasmodium_falciparum_IGH-CR14	ACBS01		Eukaryota	Sar	Alveolata	Apicomplexa	Aconoidasida	Haemosporida	Plasmodiidae	Plasmodium	Plasmodium_(Laverania)
ACBR01000000	Plasmodium_falciparum_RAJ116	ACBR01		Eukaryota	Sar	Alveolata	Apicomplexa	Aconoidasida	Haemosporida	Plasmodiidae	Plasmodium	Plasmodium_(Laverania)
AFNJ01000000	Plasmodium_vivax_North_Korean	AFNJ01		Eukaryota	Sar	Alveolata	Apicomplexa	Aconoidasida	Haemosporida	Plasmodiidae	Plasmodium	Plasmodium_(Plasmodium)
AFBK01000000	Plasmodium_vivax_India_VII	AFBK01		Eukaryota	Sar	Alveolata	Apicomplexa	Aconoidasida	Haemosporida	Plasmodiidae	Plasmodium	Plasmodium_(Plasmodium)
AFMK01000000	Plasmodium_vivax_Brazil_I	AFMK01		Eukaryota	Sar	Alveolata	Apicomplexa	Aconoidasida	Haemosporida	Plasmodiidae	Plasmodium	Plasmodium_(Plasmodium)
AFNI01000000	Plasmodium_vivax_Mauritania_I	AFNI01		Eukaryota	Sar	Alveolata	Apicomplexa	Aconoidasida	Haemosporida	Plasmodiidae	Plasmodium	Plasmodium_(Plasmodium)
JOOM01000000	Plasmodium_fragile	JOOM01		Eukaryota	Sar	Alveolata	Apicomplexa	Aconoidasida	Haemosporida	Plasmodiidae	Plasmodium	Plasmodium_(Plasmodium)
JXWP01000000	Sarcocystis_neurona	JXWP01		Eukaryota	Sar	Alveolata	Apicomplexa	Conoidasida	Coccidia	Eucoccidiorida	Eimeriorina	Sarcocystidae	Sarcocystis
JXRN01000000	Cryptosporidium_sp._chipmunk_LX-2015	JXRN01		Eukaryota	Sar	Alveolata	Apicomplexa	Conoidasida	Coccidia	Eucoccidiorida	Eimeriorina	Cryptosporidiidae	Cryptosporidium
CCBM010000000	Babesia_bigemina	CCBM01		Eukaryota	Sar	Alveolata	Apicomplexa	Aconoidasida	Piroplasmida	Babesiidae	Babesia
CBXM010000000	Plasmodium_reichenowi	CBXM01		Eukaryota	Sar	Alveolata	Apicomplexa	Aconoidasida	Haemosporida	Plasmodiidae	Plasmodium	Plasmodium_(Laverania)
CBUG010000000	Plasmodium_gaboni	CBUG01		Eukaryota	Sar	Alveolata	Apicomplexa	Aconoidasida	Haemosporida	Plasmodiidae	Plasmodium	Plasmodium_(Laverania)
CBUZ010000000	Eimeria_necatrix	CBUZ01		Eukaryota	Sar	Alveolata	Apicomplexa	Conoidasida	Coccidia	Eucoccidiorida	Eimeriorina	Eimeriidae	Eimeria
CBUY010000000	Eimeria_maxima	CBUY01		Eukaryota	Sar	Alveolata	Apicomplexa	Conoidasida	Coccidia	Eucoccidiorida	Eimeriorina	Eimeriidae	Eimeria
CBUX010000000	Eimeria_brunetti	CBUX01		Eukaryota	Sar	Alveolata	Apicomplexa	Conoidasida	Coccidia	Eucoccidiorida	Eimeriorina	Eimeriidae	Eimeria
CBUW010000000	Eimeria_tenella	CBUW01		Eukaryota	Sar	Alveolata	Apicomplexa	Conoidasida	Coccidia	Eucoccidiorida	Eimeriorina	Eimeriidae	Eimeria
CBUU010000000	Eimeria_praecox	CBUU01		Eukaryota	Sar	Alveolata	Apicomplexa	Conoidasida	Coccidia	Eucoccidiorida	Eimeriorina	Eimeriidae	Eimeria
CBUT010000000	Eimeria_mitis	CBUT01		Eukaryota	Sar	Alveolata	Apicomplexa	Conoidasida	Coccidia	Eucoccidiorida	Eimeriorina	Eimeriidae	Eimeria
CBUS010000000	Eimeria_acervulina	CBUS01		Eukaryota	Sar	Alveolata	Apicomplexa	Conoidasida	Coccidia	Eucoccidiorida	Eimeriorina	Eimeriidae	Eimeria
CADU01000000	Neospora_caninum_Liverpool	CADU01		Eukaryota	Sar	Alveolata	Apicomplexa	Conoidasida	Coccidia	Eucoccidiorida	Eimeriorina	Sarcocystidae	Neospora
JRZD01000000	Eimeria_nieschulzi	JRZD01		Eukaryota	Sar	Alveolata	Apicomplexa	Conoidasida	Coccidia	Eucoccidiorida	Eimeriorina	Eimeriidae	Eimeria
JRXJ01000000	Cryptosporidium_hominis	JRXJ01		Eukaryota	Sar	Alveolata	Apicomplexa	Conoidasida	Coccidia	Eucoccidiorida	Eimeriorina	Cryptosporidiidae	Cryptosporidium
CCLB01000000	Babesia_divergens	CCLB01		Eukaryota	Sar	Alveolata	Apicomplexa	Aconoidasida	Piroplasmida	Babesiidae	Babesia
ACOU01000000	Theileria_equi_strain_WA	ACOU01		Eukaryota	Sar	Alveolata	Apicomplexa	Aconoidasida	Piroplasmida	Theileriidae	Theileria
AEXC02000000	Toxoplasma_gondii_MAS	AEXC02		Eukaryota	Sar	Alveolata	Apicomplexa	Conoidasida	Coccidia	Eucoccidiorida	Eimeriorina	Sarcocystidae	Toxoplasma
AFYV02000000	Toxoplasma_gondii_RUB	AFYV02		Eukaryota	Sar	Alveolata	Apicomplexa	Conoidasida	Coccidia	Eucoccidiorida	Eimeriorina	Sarcocystidae	Toxoplasma
AEYH02000000	Toxoplasma_gondii_FOU	AEYH02		Eukaryota	Sar	Alveolata	Apicomplexa	Conoidasida	Coccidia	Eucoccidiorida	Eimeriorina	Sarcocystidae	Toxoplasma
AEYI02000000	Toxoplasma_gondii_p89	AEYI02		Eukaryota	Sar	Alveolata	Apicomplexa	Conoidasida	Coccidia	Eucoccidiorida	Eimeriorina	Sarcocystidae	Toxoplasma
AHZU02000000	Toxoplasma_gondii_GAB2-2007-GAL-DOM2	AHZU02		Eukaryota	Sar	Alveolata	Apicomplexa	Conoidasida	Coccidia	Eucoccidiorida	Eimeriorina	Sarcocystidae	Toxoplasma
AOPT01000000	Plasmodium_falciparum_Palo_AltoUganda	AOPT01		Eukaryota	Sar	Alveolata	Apicomplexa	Aconoidasida	Haemosporida	Plasmodiidae	Plasmodium	Plasmodium_(Laverania)
AOPR01000000	Plasmodium_falciparum_Tanzania_(2000708)	AOPR01		Eukaryota	Sar	Alveolata	Apicomplexa	Aconoidasida	Haemosporida	Plasmodiidae	Plasmodium	Plasmodium_(Laverania)
AAEL02000000	Cryptosporidium_hominis_TU502	AAEL02		Eukaryota	Sar	Alveolata	Apicomplexa	Conoidasida	Coccidia	Eucoccidiorida	Eimeriorina	Cryptosporidiidae	Cryptosporidium
AMYO01000000	Plasmodium_yoelii_17X	AMYO01		Eukaryota	Sar	Alveolata	Apicomplexa	Aconoidasida	Haemosporida	Plasmodiidae	Plasmodium	Plasmodium_(Vinckeia)
AAQM03000000	Toxoplasma_gondii_GT1	AAQM03		Eukaryota	Sar	Alveolata	Apicomplexa	Conoidasida	Coccidia	Eucoccidiorida	Eimeriorina	Sarcocystidae	Toxoplasma
AMYP01000000	Plasmodium_falciparum_UGT5.1	AMYP01		Eukaryota	Sar	Alveolata	Apicomplexa	Aconoidasida	Haemosporida	Plasmodiidae	Plasmodium	Plasmodium_(Laverania)
ABHA02000000	Plasmodium_falciparum_Santa_Lucia	ABHA02		Eukaryota	Sar	Alveolata	Apicomplexa	Aconoidasida	Haemosporida	Plasmodiidae	Plasmodium	Plasmodium_(Laverania)
AKIR01000000	Toxoplasma_gondii_CtCo5	AKIR01		Eukaryota	Sar	Alveolata	Apicomplexa	Conoidasida	Coccidia	Eucoccidiorida	Eimeriorina	Sarcocystidae	Toxoplasma
AFPV01000000	Toxoplasma_gondii_TgCATBr5	AFPV01		Eukaryota	Sar	Alveolata	Apicomplexa	Conoidasida	Coccidia	Eucoccidiorida	Eimeriorina	Sarcocystidae	Toxoplasma
ABJQ01000000	Ascogregarina_taiwanensis	ABJQ01		Eukaryota	Sar	Alveolata	Apicomplexa	Conoidasida	Gregarinasina	Eugregarinorida	Lecudinidae	Ascogregarina
AAZY02000000	Cryptosporidium_muris_RN66	AAZY02		Eukaryota	Sar	Alveolata	Apicomplexa	Conoidasida	Coccidia	Eucoccidiorida	Eimeriorina	Cryptosporidiidae	Cryptosporidium
ABGY01000000	Plasmodium_falciparum_D6	ABGY01		Eukaryota	Sar	Alveolata	Apicomplexa	Aconoidasida	Haemosporida	Plasmodiidae	Plasmodium	Plasmodium_(Laverania)
ABGX01000000	Plasmodium_falciparum_D10	ABGX01		Eukaryota	Sar	Alveolata	Apicomplexa	Aconoidasida	Haemosporida	Plasmodiidae	Plasmodium	Plasmodium_(Laverania)
ABGW01000000	Plasmodium_falciparum_FCC-2Hainan	ABGW01		Eukaryota	Sar	Alveolata	Apicomplexa	Aconoidasida	Haemosporida	Plasmodiidae	Plasmodium	Plasmodium_(Laverania)
ABGV01000000	Plasmodium_falciparum_K1	ABGV01		Eukaryota	Sar	Alveolata	Apicomplexa	Aconoidasida	Haemosporida	Plasmodiidae	Plasmodium	Plasmodium_(Laverania)
ABGU01000000	Plasmodium_falciparum_RO-33	ABGU01		Eukaryota	Sar	Alveolata	Apicomplexa	Aconoidasida	Haemosporida	Plasmodiidae	Plasmodium	Plasmodium_(Laverania)
ABGT01000000	Plasmodium_falciparum_Senegal_V34.04	ABGT01		Eukaryota	Sar	Alveolata	Apicomplexa	Aconoidasida	Haemosporida	Plasmodiidae	Plasmodium	Plasmodium_(Laverania)
ABGS01000000	Plasmodium_falciparum_VS1	ABGS01		Eukaryota	Sar	Alveolata	Apicomplexa	Aconoidasida	Haemosporida	Plasmodiidae	Plasmodium	Plasmodium_(Laverania)
AAKM01000000	Plasmodium_vivax	AAKM01		Eukaryota	Sar	Alveolata	Apicomplexa	Aconoidasida	Haemosporida	Plasmodiidae	Plasmodium	Plasmodium_(Plasmodium)
AAEE01000000	Cryptosporidium_parvum_Iowa_II	AAEE01		Eukaryota	Sar	Alveolata	Apicomplexa	Conoidasida	Coccidia	Eucoccidiorida	Eimeriorina	Cryptosporidiidae	Cryptosporidium
AABL01000000	Plasmodium_yoelii_yoelii	AABL01		Eukaryota	Sar	Alveolata	Apicomplexa	Aconoidasida	Haemosporida	Plasmodiidae	Plasmodium	Plasmodium_(Vinckeia)
JFFQ01000000	Plasmodium_coatneyi	JFFQ01		Eukaryota	Sar	Alveolata	Apicomplexa	Aconoidasida	Haemosporida	Plasmodiidae	Plasmodium
JAQE01000000	Sarcocystis_neurona	JAQE01		Eukaryota	Sar	Alveolata	Apicomplexa	Conoidasida	Coccidia	Eucoccidiorida	Eimeriorina	Sarcocystidae	Sarcocystis
AMYS01000000	Plasmodium_vinckei_vinckei	AMYS01		Eukaryota	Sar	Alveolata	Apicomplexa	Aconoidasida	Haemosporida	Plasmodiidae	Plasmodium	Plasmodium_(Vinckeia)
AFNH02000000	Gregarina_niphandrodes	AFNH02		Eukaryota	Sar	Alveolata	Apicomplexa	Conoidasida	Gregarinasina	Eugregarinorida	Gregarinidae	Gregarina
ABGZ02000000	Plasmodium_falciparum_7G8	ABGZ02		Eukaryota	Sar	Alveolata	Apicomplexa	Aconoidasida	Haemosporida	Plasmodiidae	Plasmodium	Plasmodium_(Laverania)
AMYQ01000000	Plasmodium_falciparum_NF54	AMYQ01		Eukaryota	Sar	Alveolata	Apicomplexa	Aconoidasida	Haemosporida	Plasmodiidae	Plasmodium	Plasmodium_(Laverania)
AMYR01000000	Plasmodium_inui_San_Antonio_1	AMYR01		Eukaryota	Sar	Alveolata	Apicomplexa	Aconoidasida	Haemosporida	Plasmodiidae	Plasmodium	Plasmodium_(Plasmodium)
AMYN01000000	Plasmodium_vinckei_petteri	AMYN01		Eukaryota	Sar	Alveolata	Apicomplexa	Aconoidasida	Haemosporida	Plasmodiidae	Plasmodium	Plasmodium_(Vinckeia)
AOPV01000000	Plasmodium_falciparum_FCH4	AOPV01		Eukaryota	Sar	Alveolata	Apicomplexa	Aconoidasida	Haemosporida	Plasmodiidae	Plasmodium	Plasmodium_(Laverania)
AOPU01000000	Plasmodium_falciparum_CAMPMalaysia	AOPU01		Eukaryota	Sar	Alveolata	Apicomplexa	Aconoidasida	Haemosporida	Plasmodiidae	Plasmodium	Plasmodium_(Laverania)
AOPS01000000	Plasmodium_falciparum_NF1355.C10	AOPS01		Eukaryota	Sar	Alveolata	Apicomplexa	Aconoidasida	Haemosporida	Plasmodiidae	Plasmodium	Plasmodium_(Laverania)
AOPQ01000000	Plasmodium_falciparum_MaliPS096_E11	AOPQ01		Eukaryota	Sar	Alveolata	Apicomplexa	Aconoidasida	Haemosporida	Plasmodiidae	Plasmodium	Plasmodium_(Laverania)
AOPP01000000	Plasmodium_falciparum_Vietnam_Oak-Knoll_(FVO)	AOPP01		Eukaryota	Sar	Alveolata	Apicomplexa	Aconoidasida	Haemosporida	Plasmodiidae	Plasmodium	Plasmodium_(Laverania)
AAYL02000000	Toxoplasma_gondii_VEG	AAYL02		Eukaryota	Sar	Alveolata	Apicomplexa	Conoidasida	Coccidia	Eucoccidiorida	Eimeriorina	Sarcocystidae	Toxoplasma
ABPA02000000	Toxoplasma_gondii_ME49	ABPA02		Eukaryota	Sar	Alveolata	Apicomplexa	Conoidasida	Coccidia	Eucoccidiorida	Eimeriorina	Sarcocystidae	Toxoplasma
AVCM01000000	Hammondia_hammondi	AVCM01		Eukaryota	Sar	Alveolata	Apicomplexa	Conoidasida	Coccidia	Eucoccidiorida	Eimeriorina	Sarcocystidae	Hammondia
NZ_AAGK01000000	Theileria_parva_strain_Muguga	NZ_AAG		Eukaryota	Sar	Alveolata	Apicomplexa	Aconoidasida	Piroplasmida	Theileriidae	Theileria
MJUV02000000	Euplotes_focardii	MJUV02		Eukaryota	Sar	Alveolata	Ciliophora	Intramacronucleata	Spirotrichea	Hypotrichia	Euplotida	Euplotidae	Euplotes
JAEUZD020000000	Paramecium_bursaria	JAEUZD		Eukaryota	Sar	Alveolata	Ciliophora	Intramacronucleata	Oligohymenophorea	Peniculida	Parameciidae	Paramecium
CAJJDN010000000	Paramecium_sonneborni	CAJJDN		Eukaryota	Sar	Alveolata	Ciliophora	Intramacronucleata	Oligohymenophorea	Peniculida	Parameciidae	Paramecium
CAJJDO010000000	Paramecium_pentaurelia	CAJJDO		Eukaryota	Sar	Alveolata	Ciliophora	Intramacronucleata	Oligohymenophorea	Peniculida	Parameciidae	Paramecium
CAJJDP010000000	Paramecium_octaurelia	CAJJDP		Eukaryota	Sar	Alveolata	Ciliophora	Intramacronucleata	Oligohymenophorea	Peniculida	Parameciidae	Paramecium
CAJJDM010000000	Paramecium_primaurelia	CAJJDM		Eukaryota	Sar	Alveolata	Ciliophora	Intramacronucleata	Oligohymenophorea	Peniculida	Parameciidae	Paramecium
JAGXKF010000000	Euplotes_sp.	JAGXKF		Eukaryota	Sar	Alveolata	Ciliophora	Intramacronucleata	Spirotrichea	Hypotrichia	Euplotida	Euplotidae	Euplotes	unclassified_Euplotes
NBJL03000000	Entodinium_caudatum	NBJL03		Eukaryota	Sar	Alveolata	Ciliophora	Intramacronucleata	Litostomatea	Trichostomatia	Entodiniomorphida	Ophryoscolecidae	Entodinium
WWNT02000000	Strombidium_stylifer	WWNT02		Eukaryota	Sar	Alveolata	Ciliophora	Intramacronucleata	Spirotrichea	Oligotrichia	Strombidiidae	Strombidium
JAEUZF010000000	Paramecium_bursaria	JAEUZF		Eukaryota	Sar	Alveolata	Ciliophora	Intramacronucleata	Oligohymenophorea	Peniculida	Parameciidae	Paramecium
JAEUZG010000000	Paramecium_bursaria	JAEUZG		Eukaryota	Sar	Alveolata	Ciliophora	Intramacronucleata	Oligohymenophorea	Peniculida	Parameciidae	Paramecium
JAEUZE010000000	Paramecium_bursaria	JAEUZE		Eukaryota	Sar	Alveolata	Ciliophora	Intramacronucleata	Oligohymenophorea	Peniculida	Parameciidae	Paramecium
JAEUZC010000000	Paramecium_bursaria	JAEUZC		Eukaryota	Sar	Alveolata	Ciliophora	Intramacronucleata	Oligohymenophorea	Peniculida	Parameciidae	Paramecium
JAEUZB010000000	Paramecium_bursaria	JAEUZB		Eukaryota	Sar	Alveolata	Ciliophora	Intramacronucleata	Oligohymenophorea	Peniculida	Parameciidae	Paramecium
VMTT01000000	Paramecium_bursaria	VMTT01		Eukaryota	Sar	Alveolata	Ciliophora	Intramacronucleata	Oligohymenophorea	Peniculida	Parameciidae	Paramecium
VMTU01000000	Paramecium_bursaria	VMTU01		Eukaryota	Sar	Alveolata	Ciliophora	Intramacronucleata	Oligohymenophorea	Peniculida	Parameciidae	Paramecium
VXIR01000000	Tetrahymena_thermophila	VXIR01	17	Eukaryota	Sar	Alveolata	Ciliophora	Intramacronucleata	Oligohymenophorea	Hymenostomatida	Tetrahymenina	Tetrahymenidae	Tetrahymena
JABUIQ010000000	Schmidingerella_arcuata	JABUIQ		Eukaryota	Sar	Alveolata	Ciliophora	Intramacronucleata	Spirotrichea	Choreotrichia	Tintinnida	Rhabdonellidae	Schmidingerella
SWAP01000000	Pseudokeronopsis_flava	SWAP01	2	Eukaryota	Sar	Alveolata	Ciliophora	Intramacronucleata	Spirotrichea	Stichotrichia	Urostylida	Pseudokeronopsidae	Pseudokeronopsis
AMCR02000000	Oxytricha_trifallax	AMCR02		Eukaryota	Sar	Alveolata	Ciliophora	Intramacronucleata	Spirotrichea	Stichotrichia	Sporadotrichida	Oxytrichidae	Oxytrichinae	Oxytricha
RRYO01000000	Diophrys_appendiculata	RRYO01		Eukaryota	Sar	Alveolata	Ciliophora	Intramacronucleata	Spirotrichea	Hypotrichia	Euplotida	Uronychiidae	Diophrys
RRYN01000000	Pseudokeronopsis_carnea	RRYN01		Eukaryota	Sar	Alveolata	Ciliophora	Intramacronucleata	Spirotrichea	Stichotrichia	Urostylida	Pseudokeronopsidae	Pseudokeronopsis
RSEH01000000	Stentor_roeselii	RSEH01		Eukaryota	Sar	Alveolata	Ciliophora	Postciliodesmatophora	Heterotrichea	Heterotrichida	Stentoridae	Stentor
RRYP01000000	Halteria_grandinella	RRYP01		Eukaryota	Sar	Alveolata	Ciliophora	Intramacronucleata	Spirotrichea	Stichotrichia	Sporadotrichida	Halteriidae	Halteria
MPUH01000000	Stentor_coeruleus	MPUH01		Eukaryota	Sar	Alveolata	Ciliophora	Postciliodesmatophora	Heterotrichea	Heterotrichida	Stentoridae	Stentor
MECR01000000	Moneuplotes_crassus	MECR01		Eukaryota	Sar	Alveolata	Ciliophora	Intramacronucleata	Spirotrichea	Hypotrichia	Euplotida	Euplotidae	Moneuplotes
AFSS02000000	Tetrahymena_thermophila_SB210	AFSS02	138	Eukaryota	Sar	Alveolata	Ciliophora	Intramacronucleata	Oligohymenophorea	Hymenostomatida	Tetrahymenina	Tetrahymenidae	Tetrahymena
LXJT01000000	Uroleptopsis_citrina	LXJT01		Eukaryota	Sar	Alveolata	Ciliophora	Intramacronucleata	Spirotrichea	Stichotrichia	Urostylida	Urostylidae	Uroleptopsis
CVLX01000000	Condylostoma_magnum	CVLX01		Eukaryota	Sar	Alveolata	Ciliophora	Postciliodesmatophora	Heterotrichea	Heterotrichida	Condylostomatidae	Condylostoma
LAST02000000	Sterkiella_histriomuscorum	LAST02		Eukaryota	Sar	Alveolata	Ciliophora	Intramacronucleata	Spirotrichea	Stichotrichia	Sporadotrichida	Oxytrichidae	Stylonychinae	Sterkiella
ADNZ03000000	Stylonychia_lemnae_2x82	ADNZ03		Eukaryota	Sar	Alveolata	Ciliophora	Intramacronucleata	Spirotrichea	Stichotrichia	Sporadotrichida	Oxytrichidae	Stylonychinae	Stylonychia
LASU02000000	Tetmemena_sp._SeJ-2015	LASU02		Eukaryota	Sar	Alveolata	Ciliophora	Intramacronucleata	Spirotrichea	Stichotrichia	Sporadotrichida	Oxytrichidae	Stylonychinae	Tetmemena	unclassified_Tetmemena
LASR02000000	Paraurostyla_sp._PUJRC_G6	LASR02		Eukaryota	Sar	Alveolata	Ciliophora	Intramacronucleata	Spirotrichea	Stichotrichia	Stichotrichida	Amphisiellidae	Paraurostyla	unclassified_Paraurostyla
LASS02000000	Laurentiella_sp._PUJRC_G5	LASS02		Eukaryota	Sar	Alveolata	Ciliophora	Intramacronucleata	Spirotrichea	Stichotrichia	Sporadotrichida	Oxytrichidae	Stylonychinae	Laurentiella	unclassified_Laurentiella
LASQ02000000	Urostyla_sp._PUJRC_G1	LASQ02		Eukaryota	Sar	Alveolata	Ciliophora	Intramacronucleata	Spirotrichea	Stichotrichia	Urostylida	Urostylidae	Urostyla	unclassified_Urostyla
LDAU01000000	Pseudocohnilembus_persalinus	LDAU01		Eukaryota	Sar	Alveolata	Ciliophora	Intramacronucleata	Oligohymenophorea	Scuticociliatia	Philasterida	Pseudocohnilembidae	Pseudocohnilembus
LAEC01000000	Oxytricha_trifallax	LAEC01		Eukaryota	Sar	Alveolata	Ciliophora	Intramacronucleata	Spirotrichea	Stichotrichia	Sporadotrichida	Oxytrichidae	Oxytrichinae	Oxytricha
CAAL01000000	Paramecium_tetraurelia	CAAL01		Eukaryota	Sar	Alveolata	Ciliophora	Intramacronucleata	Oligohymenophorea	Peniculida	Parameciidae	Paramecium
CCKQ01000000	Stylonychia_lemnae	CCKQ01		Eukaryota	Sar	Alveolata	Ciliophora	Intramacronucleata	Spirotrichea	Stichotrichia	Sporadotrichida	Oxytrichidae	Stylonychinae	Stylonychia
JMSD01000000	Paramecium_caudatum	JMSD01		Eukaryota	Sar	Alveolata	Ciliophora	Intramacronucleata	Oligohymenophorea	Peniculida	Parameciidae	Paramecium
AFXY02000000	Tetrahymena_malaccensis_436	AFXY02		Eukaryota	Sar	Alveolata	Ciliophora	Intramacronucleata	Oligohymenophorea	Hymenostomatida	Tetrahymenina	Tetrahymenidae	Tetrahymena
AFXF02000000	Tetrahymena_elliotti_4EA	AFXF02		Eukaryota	Sar	Alveolata	Ciliophora	Intramacronucleata	Oligohymenophorea	Hymenostomatida	Tetrahymenina	Tetrahymenidae	Tetrahymena
AEDN01000000	Ichthyophthirius_multifiliis	AEDN01		Eukaryota	Sar	Alveolata	Ciliophora	Intramacronucleata	Oligohymenophorea	Hymenostomatida	Ophryoglenina	Ichthyophthirius
AAGF03000000	Tetrahymena_thermophila_SB210	AAGF03		Eukaryota	Sar	Alveolata	Ciliophora	Intramacronucleata	Oligohymenophorea	Hymenostomatida	Tetrahymenina	Tetrahymenidae	Tetrahymena
JPFL01000000	Paramecium_biaurelia	JPFL01		Eukaryota	Sar	Alveolata	Ciliophora	Intramacronucleata	Oligohymenophorea	Peniculida	Parameciidae	Paramecium
JPFM01000000	Paramecium_sexaurelia	JPFM01		Eukaryota	Sar	Alveolata	Ciliophora	Intramacronucleata	Oligohymenophorea	Peniculida	Parameciidae	Paramecium
ARYC01000000	Oxytricha_trifallax	ARYC01		Eukaryota	Sar	Alveolata	Ciliophora	Intramacronucleata	Spirotrichea	Stichotrichia	Sporadotrichida	Oxytrichidae	Oxytrichinae	Oxytricha
AHAN01000000	Tetrahymena_borealis	AHAN01		Eukaryota	Sar	Alveolata	Ciliophora	Intramacronucleata	Oligohymenophorea	Hymenostomatida	Tetrahymenina	Tetrahymenidae	Tetrahymena
NZ_CAAL01000000	Paramecium_tetraurelia_strain_d4-2	NZ_CAA		Eukaryota	Sar	Alveolata	Ciliophora	Intramacronucleata	Oligohymenophorea	Peniculida	Parameciidae	Paramecium
JAHBMJ010000000	Chromera_velia_CCMP2878	JAHBMJ		Eukaryota	Sar	Alveolata	Colpodellida	Chromeraceae	Chromera
CDMY01000000	Vitrella_brassicaformis_CCMP3155	CDMY01	3	Eukaryota	Sar	Alveolata	Colpodellida	Vitrellaceae	Vitrella
ARZB01000000	Chromera_velia	ARZB01		Eukaryota	Sar	Alveolata	Colpodellida	Chromeraceae	Chromera
CAJINV010000000	Amoebophrya_sp._A120	CAJINV		Eukaryota	Sar	Alveolata	Dinophyceae	Syndiniales	Amoebophryaceae	Amoebophrya	unclassified_Amoebophrya
CAJINU010000000	Amoebophrya_sp._A25	CAJINU		Eukaryota	Sar	Alveolata	Dinophyceae	Syndiniales	Amoebophryaceae	Amoebophrya	unclassified_Amoebophrya
JAAMXW010000000	Amphidinium_carterae	JAAMXW	7	Eukaryota	Sar	Alveolata	Dinophyceae	Gymnodiniales	Gymnodiniaceae	Amphidinium
BLBA01000000	Symbiodinium_microadriaticum	BLBA01	73	Eukaryota	Sar	Alveolata	Dinophyceae	Suessiales	Symbiodiniaceae	Symbiodinium
CAJNNV010000000	Polarella_glacialis	CAJNNV	2533	Eukaryota	Sar	Alveolata	Dinophyceae	Suessiales	Suessiaceae	Polarella
CAJNNW010000000	Polarella_glacialis	CAJNNW	2379	Eukaryota	Sar	Alveolata	Dinophyceae	Suessiales	Suessiaceae	Polarella
CAJNDT010000000	Symbiodinium_sp._CCMP2592	CAJNDT	353	Eukaryota	Sar	Alveolata	Dinophyceae	Suessiales	Symbiodiniaceae	Symbiodinium
CAJNIZ010000000	Symbiodinium_pilosum	CAJNIZ	84	Eukaryota	Sar	Alveolata	Dinophyceae	Suessiales	Symbiodiniaceae	Symbiodinium
CAJNDU010000000	Symbiodinium_sp._KB8	CAJNDU	108	Eukaryota	Sar	Alveolata	Dinophyceae	Suessiales	Symbiodiniaceae	Symbiodinium
CAJNJV010000000	Symbiodinium_microadriaticum	CAJNJV	104	Eukaryota	Sar	Alveolata	Dinophyceae	Suessiales	Symbiodiniaceae	Symbiodinium
CAJNJA010000000	Symbiodinium_necroappetens	CAJNJA	154	Eukaryota	Sar	Alveolata	Dinophyceae	Suessiales	Symbiodiniaceae	Symbiodinium
CAJNDS010000000	Symbiodinium_natans	CAJNDS	280	Eukaryota	Sar	Alveolata	Dinophyceae	Suessiales	Symbiodiniaceae	Symbiodinium
CAJNDV010000000	Symbiodinium_sp._CCMP2456	CAJNDV	107	Eukaryota	Sar	Alveolata	Dinophyceae	Suessiales	Symbiodiniaceae	Symbiodinium
VSDK01000000	Symbiodinium_kawagutii	VSDK01	233	Eukaryota	Sar	Alveolata	Dinophyceae	Suessiales	Symbiodiniaceae	Symbiodinium
RXOD01000000	Amoebophrya_sp._AT5.2	RXOD01		Eukaryota	Sar	Alveolata	Dinophyceae	Syndiniales	Amoebophryaceae	Amoebophrya	unclassified_Amoebophrya
BGNK01000000	Symbiodinium_sp._clade_A_Y106	BGNK01	284	Eukaryota	Sar	Alveolata	Dinophyceae	Suessiales	Symbiodiniaceae	Symbiodinium	Symbiodinium_sp._clade_A
BGPT01000000	Symbiodinium_sp._clade_C_Y103	BGPT01	128	Eukaryota	Sar	Alveolata	Dinophyceae	Suessiales	Symbiodiniaceae	Cladocopium	unclassified_Cladocopium	Cladocopium_sp._clade_C
LSRX01000000	Symbiodinium_microadriaticum	LSRX01	38	Eukaryota	Sar	Alveolata	Dinophyceae	Suessiales	Symbiodiniaceae	Symbiodinium
JXLM01000000	Prorocentrum_minimum	JXLM01		Eukaryota	Sar	Alveolata	Dinophyceae	Prorocentrales	Prorocentraceae	Prorocentrum
BASF01000000	Breviolum_minutum_Mf_1.05b.01	BASF01	129	Eukaryota	Sar	Alveolata	Dinophyceae	Suessiales	Symbiodiniaceae	Breviolum	Breviolum_minutum
JAAPAO010000000	Perkinsus_chesapeaki	JAAPAO		Eukaryota	Sar	Alveolata	Perkinsozoa	Perkinsea	Perkinsida	Perkinsidae	Perkinsus
JABANO010000000	Perkinsus_olseni	JABANO		Eukaryota	Sar	Alveolata	Perkinsozoa	Perkinsea	Perkinsida	Perkinsidae	Perkinsus
JABANM010000000	Perkinsus_olseni	JABANM		Eukaryota	Sar	Alveolata	Perkinsozoa	Perkinsea	Perkinsida	Perkinsidae	Perkinsus
JABANP010000000	Perkinsus_olseni	JABANP		Eukaryota	Sar	Alveolata	Perkinsozoa	Perkinsea	Perkinsida	Perkinsidae	Perkinsus
JABANN010000000	Perkinsus_olseni	JABANN		Eukaryota	Sar	Alveolata	Perkinsozoa	Perkinsea	Perkinsida	Perkinsidae	Perkinsus
JABAHT010000000	Perkinsus_olseni	JABAHT		Eukaryota	Sar	Alveolata	Perkinsozoa	Perkinsea	Perkinsida	Perkinsidae	Perkinsus
SDXP01000000	Perkinsus_sp._BL_2016	SDXP01	1	Eukaryota	Sar	Alveolata	Perkinsozoa	Perkinsea	Perkinsida	Perkinsidae	Perkinsus	unclassified_Perkinsus
AAXJ01000000	Perkinsus_marinus_ATCC_50983	AAXJ01		Eukaryota	Sar	Alveolata	Perkinsozoa	Perkinsea	Perkinsida	Perkinsidae	Perkinsus
ADNK01000000	Bigelowiella_natans_CCMP2755	ADNK01	11	Eukaryota	Sar	Rhizaria	Cercozoa	Chlorarachniophyceae	Bigelowiella
CAJVVY010000000	Paramikrocytos_canceri	CAJVVY		Eukaryota	Sar	Rhizaria	Endomyxa	Ascetosporea	Mikrocytiidae	Paramikrocytos
JAJFWE010000000	Haplosporidium_pinnae	JAJFWE		Eukaryota	Sar	Rhizaria	Endomyxa	Ascetosporea	Haplosporida	Haplosporidiidae	Haplosporidium
SGFA01000000	Plasmodiophora_brassicae	SGFA01	1	Eukaryota	Sar	Rhizaria	Endomyxa	Phytomyxea	Plasmodiophorida	Plasmodiophoridae	Plasmodiophora
SGEV01000000	Plasmodiophora_brassicae	SGEV01	1	Eukaryota	Sar	Rhizaria	Endomyxa	Phytomyxea	Plasmodiophorida	Plasmodiophoridae	Plasmodiophora
SGFB01000000	Plasmodiophora_brassicae	SGFB01	1	Eukaryota	Sar	Rhizaria	Endomyxa	Phytomyxea	Plasmodiophorida	Plasmodiophoridae	Plasmodiophora
SGFC01000000	Plasmodiophora_brassicae	SGFC01	1	Eukaryota	Sar	Rhizaria	Endomyxa	Phytomyxea	Plasmodiophorida	Plasmodiophoridae	Plasmodiophora
SGEZ01000000	Plasmodiophora_brassicae	SGEZ01	1	Eukaryota	Sar	Rhizaria	Endomyxa	Phytomyxea	Plasmodiophorida	Plasmodiophoridae	Plasmodiophora
SGEY01000000	Plasmodiophora_brassicae	SGEY01	1	Eukaryota	Sar	Rhizaria	Endomyxa	Phytomyxea	Plasmodiophorida	Plasmodiophoridae	Plasmodiophora
SGEN01000000	Plasmodiophora_brassicae	SGEN01	1	Eukaryota	Sar	Rhizaria	Endomyxa	Phytomyxea	Plasmodiophorida	Plasmodiophoridae	Plasmodiophora
SGEX01000000	Plasmodiophora_brassicae	SGEX01	1	Eukaryota	Sar	Rhizaria	Endomyxa	Phytomyxea	Plasmodiophorida	Plasmodiophoridae	Plasmodiophora
SGEW01000000	Plasmodiophora_brassicae	SGEW01	1	Eukaryota	Sar	Rhizaria	Endomyxa	Phytomyxea	Plasmodiophorida	Plasmodiophoridae	Plasmodiophora
SGEU01000000	Plasmodiophora_brassicae	SGEU01	1	Eukaryota	Sar	Rhizaria	Endomyxa	Phytomyxea	Plasmodiophorida	Plasmodiophoridae	Plasmodiophora
SGER01000000	Plasmodiophora_brassicae	SGER01	1	Eukaryota	Sar	Rhizaria	Endomyxa	Phytomyxea	Plasmodiophorida	Plasmodiophoridae	Plasmodiophora
SGET01000000	Plasmodiophora_brassicae	SGET01	1	Eukaryota	Sar	Rhizaria	Endomyxa	Phytomyxea	Plasmodiophorida	Plasmodiophoridae	Plasmodiophora
SGEQ01000000	Plasmodiophora_brassicae	SGEQ01	1	Eukaryota	Sar	Rhizaria	Endomyxa	Phytomyxea	Plasmodiophorida	Plasmodiophoridae	Plasmodiophora
SGEP01000000	Plasmodiophora_brassicae	SGEP01	1	Eukaryota	Sar	Rhizaria	Endomyxa	Phytomyxea	Plasmodiophorida	Plasmodiophoridae	Plasmodiophora
SGES01000000	Plasmodiophora_brassicae	SGES01	1	Eukaryota	Sar	Rhizaria	Endomyxa	Phytomyxea	Plasmodiophorida	Plasmodiophoridae	Plasmodiophora
SGEO01000000	Plasmodiophora_brassicae	SGEO01	1	Eukaryota	Sar	Rhizaria	Endomyxa	Phytomyxea	Plasmodiophorida	Plasmodiophoridae	Plasmodiophora
SGEM01000000	Plasmodiophora_brassicae	SGEM01	1	Eukaryota	Sar	Rhizaria	Endomyxa	Phytomyxea	Plasmodiophorida	Plasmodiophoridae	Plasmodiophora
SGEK01000000	Plasmodiophora_brassicae	SGEK01	1	Eukaryota	Sar	Rhizaria	Endomyxa	Phytomyxea	Plasmodiophorida	Plasmodiophoridae	Plasmodiophora
SGEC01000000	Plasmodiophora_brassicae	SGEC01	1	Eukaryota	Sar	Rhizaria	Endomyxa	Phytomyxea	Plasmodiophorida	Plasmodiophoridae	Plasmodiophora
SGEL01000000	Plasmodiophora_brassicae	SGEL01	1	Eukaryota	Sar	Rhizaria	Endomyxa	Phytomyxea	Plasmodiophorida	Plasmodiophoridae	Plasmodiophora
SGEI01000000	Plasmodiophora_brassicae	SGEI01	1	Eukaryota	Sar	Rhizaria	Endomyxa	Phytomyxea	Plasmodiophorida	Plasmodiophoridae	Plasmodiophora
SGEJ01000000	Plasmodiophora_brassicae	SGEJ01	1	Eukaryota	Sar	Rhizaria	Endomyxa	Phytomyxea	Plasmodiophorida	Plasmodiophoridae	Plasmodiophora
SGEE01000000	Plasmodiophora_brassicae	SGEE01	1	Eukaryota	Sar	Rhizaria	Endomyxa	Phytomyxea	Plasmodiophorida	Plasmodiophoridae	Plasmodiophora
SGEB01000000	Plasmodiophora_brassicae	SGEB01	1	Eukaryota	Sar	Rhizaria	Endomyxa	Phytomyxea	Plasmodiophorida	Plasmodiophoridae	Plasmodiophora
SGEH01000000	Plasmodiophora_brassicae	SGEH01	1	Eukaryota	Sar	Rhizaria	Endomyxa	Phytomyxea	Plasmodiophorida	Plasmodiophoridae	Plasmodiophora
SGEG01000000	Plasmodiophora_brassicae	SGEG01	1	Eukaryota	Sar	Rhizaria	Endomyxa	Phytomyxea	Plasmodiophorida	Plasmodiophoridae	Plasmodiophora
SGEA01000000	Plasmodiophora_brassicae	SGEA01	1	Eukaryota	Sar	Rhizaria	Endomyxa	Phytomyxea	Plasmodiophorida	Plasmodiophoridae	Plasmodiophora
SGED01000000	Plasmodiophora_brassicae	SGED01	1	Eukaryota	Sar	Rhizaria	Endomyxa	Phytomyxea	Plasmodiophorida	Plasmodiophoridae	Plasmodiophora
SGDX01000000	Plasmodiophora_brassicae	SGDX01	1	Eukaryota	Sar	Rhizaria	Endomyxa	Phytomyxea	Plasmodiophorida	Plasmodiophoridae	Plasmodiophora
SGEF01000000	Plasmodiophora_brassicae	SGEF01	1	Eukaryota	Sar	Rhizaria	Endomyxa	Phytomyxea	Plasmodiophorida	Plasmodiophoridae	Plasmodiophora
SGDZ01000000	Plasmodiophora_brassicae	SGDZ01	1	Eukaryota	Sar	Rhizaria	Endomyxa	Phytomyxea	Plasmodiophorida	Plasmodiophoridae	Plasmodiophora
SGDS01000000	Plasmodiophora_brassicae	SGDS01	1	Eukaryota	Sar	Rhizaria	Endomyxa	Phytomyxea	Plasmodiophorida	Plasmodiophoridae	Plasmodiophora
SGDW01000000	Plasmodiophora_brassicae	SGDW01	1	Eukaryota	Sar	Rhizaria	Endomyxa	Phytomyxea	Plasmodiophorida	Plasmodiophoridae	Plasmodiophora
SGDY01000000	Plasmodiophora_brassicae	SGDY01	1	Eukaryota	Sar	Rhizaria	Endomyxa	Phytomyxea	Plasmodiophorida	Plasmodiophoridae	Plasmodiophora
SGDV01000000	Plasmodiophora_brassicae	SGDV01	1	Eukaryota	Sar	Rhizaria	Endomyxa	Phytomyxea	Plasmodiophorida	Plasmodiophoridae	Plasmodiophora
SGDU01000000	Plasmodiophora_brassicae	SGDU01	1	Eukaryota	Sar	Rhizaria	Endomyxa	Phytomyxea	Plasmodiophorida	Plasmodiophoridae	Plasmodiophora
SGDT01000000	Plasmodiophora_brassicae	SGDT01	1	Eukaryota	Sar	Rhizaria	Endomyxa	Phytomyxea	Plasmodiophorida	Plasmodiophoridae	Plasmodiophora
SGDN01000000	Plasmodiophora_brassicae	SGDN01	1	Eukaryota	Sar	Rhizaria	Endomyxa	Phytomyxea	Plasmodiophorida	Plasmodiophoridae	Plasmodiophora
SGDR01000000	Plasmodiophora_brassicae	SGDR01	1	Eukaryota	Sar	Rhizaria	Endomyxa	Phytomyxea	Plasmodiophorida	Plasmodiophoridae	Plasmodiophora
SGDQ01000000	Plasmodiophora_brassicae	SGDQ01	1	Eukaryota	Sar	Rhizaria	Endomyxa	Phytomyxea	Plasmodiophorida	Plasmodiophoridae	Plasmodiophora
SGDM01000000	Plasmodiophora_brassicae	SGDM01	1	Eukaryota	Sar	Rhizaria	Endomyxa	Phytomyxea	Plasmodiophorida	Plasmodiophoridae	Plasmodiophora
SGDP01000000	Plasmodiophora_brassicae	SGDP01	1	Eukaryota	Sar	Rhizaria	Endomyxa	Phytomyxea	Plasmodiophorida	Plasmodiophoridae	Plasmodiophora
SGDO01000000	Plasmodiophora_brassicae	SGDO01	1	Eukaryota	Sar	Rhizaria	Endomyxa	Phytomyxea	Plasmodiophorida	Plasmodiophoridae	Plasmodiophora
RPGR01000000	Plasmodiophora_brassicae	RPGR01	1	Eukaryota	Sar	Rhizaria	Endomyxa	Phytomyxea	Plasmodiophorida	Plasmodiophoridae	Plasmodiophora
RYET01000000	Plasmodiophora_brassicae	RYET01		Eukaryota	Sar	Rhizaria	Endomyxa	Phytomyxea	Plasmodiophorida	Plasmodiophoridae	Plasmodiophora
RZOB01000000	Plasmodiophora_brassicae	RZOB01		Eukaryota	Sar	Rhizaria	Endomyxa	Phytomyxea	Plasmodiophorida	Plasmodiophoridae	Plasmodiophora
POCA01000000	Plasmodiophora_brassicae	POCA01	1	Eukaryota	Sar	Rhizaria	Endomyxa	Phytomyxea	Plasmodiophorida	Plasmodiophoridae	Plasmodiophora
OVEO01000000	Plasmodiophora_brassicae	OVEO01	1	Eukaryota	Sar	Rhizaria	Endomyxa	Phytomyxea	Plasmodiophorida	Plasmodiophoridae	Plasmodiophora
RBZT01000000	Polymyxa_betae	RBZT01	1	Eukaryota	Sar	Rhizaria	Endomyxa	Phytomyxea	Plasmodiophorida	Plasmodiophoridae	Polymyxa
OUQQ01000000	Spongospora_subterranea	OUQQ01		Eukaryota	Sar	Rhizaria	Endomyxa	Phytomyxea	Plasmodiophorida	Plasmodiophoridae	Spongospora
MCBL01000000	Plasmodiophora_brassicae	MCBL01	2	Eukaryota	Sar	Rhizaria	Endomyxa	Phytomyxea	Plasmodiophorida	Plasmodiophoridae	Plasmodiophora
CDSF01000000	Plasmodiophora_brassicae	CDSF01	1	Eukaryota	Sar	Rhizaria	Endomyxa	Phytomyxea	Plasmodiophorida	Plasmodiophoridae	Plasmodiophora
WBZZ01000000	Paulinella_micropora	WBZZ01	3249	Eukaryota	Sar	Rhizaria	Imbricatea	Silicofilosea	Euglyphida	Paulinellidae	Paulinella
BJOX01000000	Paulinella_micropora	BJOX01	3181	Eukaryota	Sar	Rhizaria	Imbricatea	Silicofilosea	Euglyphida	Paulinellidae	Paulinella
PIVH01000000	Globobulimina_sp.	PIVH01		Eukaryota	Sar	Rhizaria	Retaria	Foraminifera	Rotaliida	Buliminacea	Buliminidae	Globobulimina	unclassified_Globobulimina
ASPP01000000	Reticulomyxa_filosa	ASPP01	6	Eukaryota	Sar	Rhizaria	Retaria	Foraminifera	Monothalamids	Reticulomyxidae	Reticulomyxa
ADNL01000000	Astrammina_rara	ADNL01		Eukaryota	Sar	Rhizaria	Retaria	Foraminifera	Monothalamids	Astrammina
MEDY01000000	Rhizaria_sp._SCN_62-66	MEDY01		Eukaryota	Sar	Rhizaria	unclassified_Rhizaria
JAALGZ010000000	Labyrinthula_sp._Ha	JAALGZ		Eukaryota	Sar	Stramenopiles	Bigyra	Labyrinthulomycetes	Labyrinthulida	Labyrinthulaceae	Labyrinthula	unclassified_Labyrinthula
NPFB01000000	Hondaea_fermentalgiana	NPFB01		Eukaryota	Sar	Stramenopiles	Bigyra	Labyrinthulomycetes	Thraustochytrida	Thraustochytriaceae	Hondaea
JABLUY010000000	Thraustochytrium_sp._TN22	JABLUY		Eukaryota	Sar	Stramenopiles	Bigyra	Labyrinthulomycetes	Thraustochytrida	Thraustochytriaceae	Thraustochytrium	unclassified_Thraustochytrium
BLSF01000000	Parietichytrium_sp._I65-24A	BLSF01		Eukaryota	Sar	Stramenopiles	Bigyra	Labyrinthulomycetes	Thraustochytrida	Thraustochytriaceae	Parietichytrium	unclassified_Parietichytrium
BLSG01000000	Thraustochytrium_aureum	BLSG01		Eukaryota	Sar	Stramenopiles	Bigyra	Labyrinthulomycetes	Thraustochytrida	Thraustochytriaceae	Thraustochytrium
VLTO01000000	Cafeteria_roenbergensis	VLTO01	15	Eukaryota	Sar	Stramenopiles	Bigyra	Opalozoa	Bicosoecida	Cafeteriaceae	Cafeteria
VLTL01000000	Cafeteria_roenbergensis	VLTL01	11	Eukaryota	Sar	Stramenopiles	Bigyra	Opalozoa	Bicosoecida	Cafeteriaceae	Cafeteria
VLTM01000000	Cafeteria_roenbergensis	VLTM01	19	Eukaryota	Sar	Stramenopiles	Bigyra	Opalozoa	Bicosoecida	Cafeteriaceae	Cafeteria
VLTN01000000	Cafeteria_roenbergensis	VLTN01	26	Eukaryota	Sar	Stramenopiles	Bigyra	Opalozoa	Bicosoecida	Cafeteriaceae	Cafeteria
QDJC01000000	Aurantiochytrium_acetophilum	QDJC01		Eukaryota	Sar	Stramenopiles	Bigyra	Labyrinthulomycetes	Thraustochytrida	Thraustochytriaceae	Aurantiochytrium
SMSO01000000	Schizochytrium_sp._TIO01	SMSO01		Eukaryota	Sar	Stramenopiles	Bigyra	Labyrinthulomycetes	Thraustochytrida	Thraustochytriaceae	Schizochytrium	unclassified_Schizochytrium
QVNP01000000	Blastocystis_hominis	QVNP01		Eukaryota	Sar	Stramenopiles	Bigyra	Opalozoa	Opalinata	Blastocystidae	Blastocystis
BEYU01000000	Hondaea_fermentalgiana	BEYU01		Eukaryota	Sar	Stramenopiles	Bigyra	Labyrinthulomycetes	Thraustochytrida	Thraustochytriaceae	Hondaea
BGKB01000000	Aurantiochytrium_sp._KH105	BGKB01		Eukaryota	Sar	Stramenopiles	Bigyra	Labyrinthulomycetes	Thraustochytrida	Thraustochytriaceae	Aurantiochytrium	unclassified_Aurantiochytrium
NGBS01000000	Proteromonas_lacertae	NGBS01	285	Eukaryota	Sar	Stramenopiles	Bigyra	Opalozoa	Opalinata	Proteromonadidae	Proteromonas
MUFY01000000	Thraustochytrium_sp._ATCC_26185	MUFY01		Eukaryota	Sar	Stramenopiles	Bigyra	Labyrinthulomycetes	Thraustochytrida	Thraustochytriaceae	Thraustochytrium	unclassified_Thraustochytrium
LVLI01000000	Halocafeteria_seosinensis	LVLI01	144	Eukaryota	Sar	Stramenopiles	Bigyra	Opalozoa	Bicosoecida	unclassified_Bicosoecida	Halocafeteria
LNGJ01000000	Aurantiochytrium_sp._T66	LNGJ01		Eukaryota	Sar	Stramenopiles	Bigyra	Labyrinthulomycetes	Thraustochytrida	Thraustochytriaceae	Aurantiochytrium	unclassified_Aurantiochytrium
LXWW01000000	Blastocystis_sp._ATCC_50177Nand_II	LXWW01		Eukaryota	Sar	Stramenopiles	Bigyra	Opalozoa	Opalinata	Blastocystidae	Blastocystis
JPUL02000000	Blastocystis_sp._subtype_4	JPUL02		Eukaryota	Sar	Stramenopiles	Bigyra	Opalozoa	Opalinata	Blastocystidae	Blastocystis
JTFK01000000	Schizochytrium_sp._CCTCC_M209059	JTFK01		Eukaryota	Sar	Stramenopiles	Bigyra	Labyrinthulomycetes	Thraustochytrida	Thraustochytriaceae	Schizochytrium	unclassified_Schizochytrium
JZRN01000000	Blastocystis_sp._subtype_8	JZRN01		Eukaryota	Sar	Stramenopiles	Bigyra	Opalozoa	Opalinata	Blastocystidae	Blastocystis
JZRO01000000	Blastocystis_sp._subtype_9	JZRO01		Eukaryota	Sar	Stramenopiles	Bigyra	Opalozoa	Opalinata	Blastocystidae	Blastocystis
JZRM01000000	Blastocystis_sp._subtype_6	JZRM01		Eukaryota	Sar	Stramenopiles	Bigyra	Opalozoa	Opalinata	Blastocystidae	Blastocystis
JZRJ01000000	Blastocystis_sp._subtype_2	JZRJ01		Eukaryota	Sar	Stramenopiles	Bigyra	Opalozoa	Opalinata	Blastocystidae	Blastocystis
JZRK01000000	Blastocystis_sp._subtype_3	JZRK01		Eukaryota	Sar	Stramenopiles	Bigyra	Opalozoa	Opalinata	Blastocystidae	Blastocystis
JZRL01000000	Blastocystis_sp._subtype_4	JZRL01		Eukaryota	Sar	Stramenopiles	Bigyra	Opalozoa	Opalinata	Blastocystidae	Blastocystis
CABX01000000	Blastocystis_hominis	CABX01		Eukaryota	Sar	Stramenopiles	Bigyra	Opalozoa	Opalinata	Blastocystidae	Blastocystis
FLMG01000000	Hyphochytrium_catenoides	FLMG01		Eukaryota	Sar	Stramenopiles	Hyphochytriomycetes	Hyphochytriaceae	Hyphochytrium
CAFC02000000	Hyphochytrium_catenoides	CAFC02		Eukaryota	Sar	Stramenopiles	Hyphochytriomycetes	Hyphochytriaceae	Hyphochytrium
FQSF01000000	Stramenopiles_sp._TOSAG23-2	FQSF01	10	Eukaryota	Sar	Stramenopiles	Marine_stramenopiles_MASTs_group
FQSI01000000	Stramenopiles_sp._TOSAG41-1	FQSI01	10	Eukaryota	Sar	Stramenopiles	Marine_stramenopiles_MASTs_group
FQSG01000000	Stramenopiles_sp._TOSAG23-3	FQSG01	3	Eukaryota	Sar	Stramenopiles	Marine_stramenopiles_MASTs_group
FQSH01000000	Stramenopiles_sp._TOSAG23-6	FQSH01		Eukaryota	Sar	Stramenopiles	Marine_stramenopiles_MASTs_group
JAJAEI010000000	Undaria_pinnatifida	JAJAEI		Eukaryota	Sar	Stramenopiles	Ochrophyta	PX_clade	Phaeophyceae	Laminariales	Alariaceae	Undaria
CAKKNE010000000	Pelagomonas_calceolata	CAKKNE		Eukaryota	Sar	Stramenopiles	Ochrophyta	Pelagophyceae	Pelagomonadales	Pelagomonas
JAHIDX010000000	Thalassiosira_sundarbana	JAHIDX		Eukaryota	Sar	Stramenopiles	Ochrophyta	Bacillariophyta	Coscinodiscophyceae	Thalassiosirophycidae	Thalassiosirales	Thalassiosiraceae	Thalassiosira
JAIFMJ010000000	Bacillariophyta_sp.	JAIFMJ		Eukaryota	Sar	Stramenopiles	Ochrophyta	Bacillariophyta	unclassified_Bacillariophyta
JAIFMI010000000	Bacillariophyta_sp.	JAIFMI		Eukaryota	Sar	Stramenopiles	Ochrophyta	Bacillariophyta	unclassified_Bacillariophyta
JAAMXK010000000	Thalassiosira_oceanica	JAAMXK		Eukaryota	Sar	Stramenopiles	Ochrophyta	Bacillariophyta	Coscinodiscophyceae	Thalassiosirophycidae	Thalassiosirales	Thalassiosiraceae	Thalassiosira
JAAMXU010000000	Chaetoceros_muellerii	JAAMXU		Eukaryota	Sar	Stramenopiles	Ochrophyta	Bacillariophyta	Coscinodiscophyceae	Chaetocerotophycidae	Chaetocerotales	Chaetocerotaceae	Chaetoceros
JAAMXS010000000	Cylindrotheca_fusiformis	JAAMXS		Eukaryota	Sar	Stramenopiles	Ochrophyta	Bacillariophyta	Bacillariophyceae	Bacillariophycidae	Bacillariales	Bacillariaceae	Cylindrotheca
JAAMXQ010000000	Fistulifera_pelliculosa	JAAMXQ		Eukaryota	Sar	Stramenopiles	Ochrophyta	Bacillariophyta	Bacillariophyceae	Bacillariophycidae	Naviculales	Naviculaceae	Fistulifera
JAAMXN010000000	Pelagococcus_subviridis	JAAMXN		Eukaryota	Sar	Stramenopiles	Ochrophyta	Pelagophyceae	Pelagomonadales	Pelagococcus
JAAMXY010000000	Pinguiococcus_pyrenoidosus	JAAMXY		Eukaryota	Sar	Stramenopiles	Ochrophyta	Pinguiophyceae	Pinguiochrysidales	Pinguiochrysidaceae	Pinguiococcus
SWEM01000000	Nitzschia_palea	SWEM01		Eukaryota	Sar	Stramenopiles	Ochrophyta	Bacillariophyta	Bacillariophyceae	Bacillariophycidae	Bacillariales	Bacillariaceae	Nitzschia
JAGRRH010000000	Nitzschia_inconspicua	JAGRRH		Eukaryota	Sar	Stramenopiles	Ochrophyta	Bacillariophyta	Bacillariophyceae	Bacillariophycidae	Bacillariales	Bacillariaceae	Nitzschia
JAHBBA010000000	Skeletonema_costatum	JAHBBA		Eukaryota	Sar	Stramenopiles	Ochrophyta	Bacillariophyta	Coscinodiscophyceae	Thalassiosirophycidae	Thalassiosirales	Skeletonemataceae	Skeletonema
JAFCMP010000000	Tribonema_minus	JAFCMP	24	Eukaryota	Sar	Stramenopiles	Ochrophyta	PX_clade	Xanthophyceae	Tribonematales	Tribonemataceae	Tribonema
BLYE01000000	Nitzschia_putrida	BLYE01		Eukaryota	Sar	Stramenopiles	Ochrophyta	Bacillariophyta	Bacillariophyceae	Bacillariophycidae	Bacillariales	Bacillariaceae	Nitzschia
WKLE02000000	Asterionellopsis_glacialis	WKLE02		Eukaryota	Sar	Stramenopiles	Ochrophyta	Bacillariophyta	Fragilariophyceae	Fragilariophycidae	Fragilariales	Fragilariaceae	Asterionellopsis
VKHJ01000000	Chromulina_nebulosa	VKHJ01	80	Eukaryota	Sar	Stramenopiles	Ochrophyta	Chrysophyceae	Chromulinales	Chromulinaceae	Chromulina
VKHN01000000	Pedospumella_encystans	VKHN01	25	Eukaryota	Sar	Stramenopiles	Ochrophyta	Chrysophyceae	Chromulinales	Chromulinaceae	Pedospumella
VKHM01000000	Spumella_vulgaris	VKHM01	33	Eukaryota	Sar	Stramenopiles	Ochrophyta	Chrysophyceae	Chromulinales	Chromulinaceae	Spumella
VKHL01000000	Ochromonas_danica	VKHL01	58	Eukaryota	Sar	Stramenopiles	Ochrophyta	Chrysophyceae	Chromulinales	Chromulinaceae	Ochromonas
VKHK01000000	Spumella_sp._AR4D6	VKHK01	33	Eukaryota	Sar	Stramenopiles	Ochrophyta	Chrysophyceae	Chromulinales	Chromulinaceae	Spumella	unclassified_Spumella
VKHG01000000	Dinobryon_divergens	VKHG01	104	Eukaryota	Sar	Stramenopiles	Ochrophyta	Chrysophyceae	Chromulinales	Dinobryaceae	Dinobryon
VKHI01000000	Poterioochromonas_sp._DS	VKHI01	29	Eukaryota	Sar	Stramenopiles	Ochrophyta	Synurophyceae	Ochromonadales	Ochromonadaceae	Poterioochromonas	unclassified_Poterioochromonas
VKHF01000000	Chromulinospumella_sphaerica	VKHF01	73	Eukaryota	Sar	Stramenopiles	Ochrophyta	Chrysophyceae	Chromulinales	Chromulinaceae	Chromulinospumella
VKHH01000000	Epipyxis_sp._PR26KG	VKHH01	85	Eukaryota	Sar	Stramenopiles	Ochrophyta	Chrysophyceae	Chromulinales	Dinobryaceae	Epipyxis	unclassified_Epipyxis
VKHC01000000	Synura_sp._LO234KE	VKHC01	75	Eukaryota	Sar	Stramenopiles	Ochrophyta	Synurophyceae	Synurales	Mallomonadaceae	Synura	unclassified_Synura
VKHD01000000	Dinobryon_sp._LO226KS	VKHD01	46	Eukaryota	Sar	Stramenopiles	Ochrophyta	Chrysophyceae	Chromulinales	Dinobryaceae	Dinobryon	unclassified_Dinobryon
VKHE01000000	Pedospumella_encystans	VKHE01	30	Eukaryota	Sar	Stramenopiles	Ochrophyta	Chrysophyceae	Chromulinales	Chromulinaceae	Pedospumella
VKHB01000000	Mallomonas_annulata	VKHB01	196	Eukaryota	Sar	Stramenopiles	Ochrophyta	Synurophyceae	Synurales	Mallomonadaceae	Mallomonas
JACAZD010000000	Fucus_vesiculosus	JACAZD		Eukaryota	Sar	Stramenopiles	Ochrophyta	PX_clade	Phaeophyceae	Fucales	Fucaceae	Fucus
WXVQ01000000	Nitzschia_sp._Nitz4	WXVQ01		Eukaryota	Sar	Stramenopiles	Ochrophyta	Bacillariophyta	Bacillariophyceae	Bacillariophycidae	Bacillariales	Bacillariaceae	Nitzschia	unclassified_Nitzschia
JAAFKC010000000	Bacillariophyta_sp.	JAAFKC		Eukaryota	Sar	Stramenopiles	Ochrophyta	Bacillariophyta	unclassified_Bacillariophyta
JABMIG010000000	Cyclotella_cryptica	JABMIG		Eukaryota	Sar	Stramenopiles	Ochrophyta	Bacillariophyta	Coscinodiscophyceae	Thalassiosirophycidae	Thalassiosirales	Stephanodiscaceae	Cyclotella
JABAKD010000000	Undaria_pinnatifida	JABAKD		Eukaryota	Sar	Stramenopiles	Ochrophyta	PX_clade	Phaeophyceae	Laminariales	Alariaceae	Undaria
JAALFD010000000	Macrocystis_pyrifera	JAALFD	7	Eukaryota	Sar	Stramenopiles	Ochrophyta	PX_clade	Phaeophyceae	Laminariales	Laminariaceae	Macrocystis
BLQM01000000	Triparma_laevis_f._inornata	BLQM01	3	Eukaryota	Sar	Stramenopiles	Ochrophyta	Bolidophyceae	Parmales	Triparmaceae	Triparma
CACKRE030000000	Ectocarpus_sp._CCAP_131034	CACKRE		Eukaryota	Sar	Stramenopiles	Ochrophyta	PX_clade	Phaeophyceae	Ectocarpales	Ectocarpaceae	Ectocarpus	unclassified_Ectocarpus
JAACPG010000000	Bacillariophyta_sp.	JAACPG		Eukaryota	Sar	Stramenopiles	Ochrophyta	Bacillariophyta	unclassified_Bacillariophyta
JAACSZ010000000	Bacillariophyta_sp.	JAACSZ		Eukaryota	Sar	Stramenopiles	Ochrophyta	Bacillariophyta	unclassified_Bacillariophyta
CACSHI010000000	Ectocarpus_sp._CCAP_131034	CACSHI		Eukaryota	Sar	Stramenopiles	Ochrophyta	PX_clade	Phaeophyceae	Ectocarpales	Ectocarpaceae	Ectocarpus	unclassified_Ectocarpus
MEHQ01000000	Saccharina_japonica	MEHQ01		Eukaryota	Sar	Stramenopiles	Ochrophyta	PX_clade	Phaeophyceae	Laminariales	Laminariaceae	Saccharina
QPGO01000000	Psammoneis_japonica	QPGO01		Eukaryota	Sar	Stramenopiles	Ochrophyta	Bacillariophyta	Mediophyceae	Biddulphiophycidae	Triceratiales	Plagiogrammaceae	Psammoneis
SMOJ01000000	Poteriospumella_lacustris	SMOJ01	35	Eukaryota	Sar	Stramenopiles	Ochrophyta	Chrysophyceae	Chromulinales	Dinobryaceae	Poteriospumella
SMOI01000000	Poteriospumella_lacustris	SMOI01	22	Eukaryota	Sar	Stramenopiles	Ochrophyta	Chrysophyceae	Chromulinales	Dinobryaceae	Poteriospumella
SMOH01000000	Poteriospumella_lacustris	SMOH01	25	Eukaryota	Sar	Stramenopiles	Ochrophyta	Chrysophyceae	Chromulinales	Dinobryaceae	Poteriospumella
SDOX01000000	Nannochloropsis_salina_CCMP1776	SDOX01		Eukaryota	Sar	Stramenopiles	Ochrophyta	Eustigmatophyceae	Eustigmatales	Monodopsidaceae	Microchloropsis	Microchloropsis_salina
SGVW01000000	Ectocarpus_sp._Ec32	SGVW01		Eukaryota	Sar	Stramenopiles	Ochrophyta	PX_clade	Phaeophyceae	Ectocarpales	Ectocarpaceae	Ectocarpus	unclassified_Ectocarpus
UYFQ01000000	Hydrurus_foetidus	UYFQ01	38	Eukaryota	Sar	Stramenopiles	Ochrophyta	Chrysophyceae	Hydrurales	Hydruraceae	Hydrurus
QAXB01000000	Halamphora_sp._MG8b	QAXB01		Eukaryota	Sar	Stramenopiles	Ochrophyta	Bacillariophyta	Bacillariophyceae	Bacillariophycidae	Naviculales	Amphipleuraceae	Halamphora	unclassified_Halamphora
QAXC01000000	Halamphora_sp._AAB	QAXC01		Eukaryota	Sar	Stramenopiles	Ochrophyta	Bacillariophyta	Bacillariophyceae	Bacillariophycidae	Naviculales	Amphipleuraceae	Halamphora	unclassified_Halamphora
AFGJ01000000	Nannochloropsis_salina_CCMP537	AFGJ01		Eukaryota	Sar	Stramenopiles	Ochrophyta	Eustigmatophyceae	Eustigmatales	Monodopsidaceae	Microchloropsis	Microchloropsis_salina
AFGO01000000	Nannochloropsis_granulata_CCMP529	AFGO01		Eukaryota	Sar	Stramenopiles	Ochrophyta	Eustigmatophyceae	Eustigmatales	Monodopsidaceae	Nannochloropsis
AFGM01000000	Nannochloropsis_oculata_CCMP525	AFGM01		Eukaryota	Sar	Stramenopiles	Ochrophyta	Eustigmatophyceae	Eustigmatales	Monodopsidaceae	Nannochloropsis
AFGP01000000	Nannochloropsis_oceanica_CCMP531	AFGP01		Eukaryota	Sar	Stramenopiles	Ochrophyta	Eustigmatophyceae	Eustigmatales	Monodopsidaceae	Nannochloropsis
CAACVS010000000	Pseudo-nitzschia_multistriata	CAACVS		Eukaryota	Sar	Stramenopiles	Ochrophyta	Bacillariophyta	Bacillariophyceae	Bacillariophycidae	Bacillariales	Bacillariaceae	Pseudo-nitzschia
CAAAJI010000000	Fragilaria_radians	CAAAJI	2	Eukaryota	Sar	Stramenopiles	Ochrophyta	Bacillariophyta	Fragilariophyceae	Fragilariophycidae	Fragilariales	Fragilariaceae	Fragilaria
BDSP01000000	Fistulifera_solaris	BDSP01		Eukaryota	Sar	Stramenopiles	Ochrophyta	Bacillariophyta	Bacillariophyceae	Bacillariophycidae	Naviculales	Naviculaceae	Fistulifera
OLMU01000000	Licmophora_abbreviata	OLMU01		Eukaryota	Sar	Stramenopiles	Ochrophyta	Bacillariophyta	Fragilariophyceae	Fragilariophycidae	Licmophorales	Licmophoraceae	Licmophora
PEIC01000000	Nannochloropsis_gaditana	PEIC01		Eukaryota	Sar	Stramenopiles	Ochrophyta	Eustigmatophyceae	Eustigmatales	Monodopsidaceae	Nannochloropsis
NKIB01000000	Asterionella_formosa	NKIB01		Eukaryota	Sar	Stramenopiles	Ochrophyta	Bacillariophyta	Fragilariophyceae	Fragilariophycidae	Fragilariales	Fragilariaceae	Asterionella
MPCS01000000	Nannochloropsis_oceanica_strain_IMET1	MPCS01		Eukaryota	Sar	Stramenopiles	Ochrophyta	Eustigmatophyceae	Eustigmatales	Monodopsidaceae	Nannochloropsis
LFJG01000000	Fragilariopsis_cylindrus_CCMP1102	LFJG01		Eukaryota	Sar	Stramenopiles	Ochrophyta	Bacillariophyta	Bacillariophyceae	Bacillariophycidae	Bacillariales	Bacillariaceae	Fragilariopsis
BDDF01000000	Cladosiphon_okamuranus	BDDF01		Eukaryota	Sar	Stramenopiles	Ochrophyta	PX_clade	Phaeophyceae	Ectocarpales	Chordariaceae	Cladosiphon
FMBT01000000	Fragilariopsis_cylindrus_CCMP1102	FMBT01		Eukaryota	Sar	Stramenopiles	Ochrophyta	Bacillariophyta	Bacillariophyceae	Bacillariophycidae	Bacillariales	Bacillariaceae	Fragilariopsis
AFGL01000000	Nannochloropsis_limnetica	AFGL01		Eukaryota	Sar	Stramenopiles	Ochrophyta	Eustigmatophyceae	Eustigmatales	Monodopsidaceae	Nannochloropsis
AFGN01000000	Nannochloropsis_gaditana	AFGN01		Eukaryota	Sar	Stramenopiles	Ochrophyta	Eustigmatophyceae	Eustigmatales	Monodopsidaceae	Nannochloropsis
AFGK01000000	Nannochloropsis_oceanica_OZ-1	AFGK01		Eukaryota	Sar	Stramenopiles	Ochrophyta	Eustigmatophyceae	Eustigmatales	Monodopsidaceae	Nannochloropsis
AFGQ01000000	Nannochloropsis_salina_CCMP1776	AFGQ01		Eukaryota	Sar	Stramenopiles	Ochrophyta	Eustigmatophyceae	Eustigmatales	Monodopsidaceae	Microchloropsis	Microchloropsis_salina
JXRI01000000	Saccharina_japonica	JXRI01		Eukaryota	Sar	Stramenopiles	Ochrophyta	PX_clade	Phaeophyceae	Laminariales	Laminariaceae	Saccharina
CABU01000000	Ectocarpus_siliculosus	CABU01		Eukaryota	Sar	Stramenopiles	Ochrophyta	PX_clade	Phaeophyceae	Ectocarpales	Ectocarpaceae	Ectocarpus
AXNI01000000	Heterococcus_sp._DN1	AXNI01	5	Eukaryota	Sar	Stramenopiles	Ochrophyta	PX_clade	Xanthophyceae	Tribonematales	Heteropediaceae	Heterococcus	unclassified_Heterococcus_(in:_Xanthophyceae)
AGNL01000000	Thalassiosira_oceanica	AGNL01		Eukaryota	Sar	Stramenopiles	Ochrophyta	Bacillariophyta	Coscinodiscophyceae	Thalassiosirophycidae	Thalassiosirales	Thalassiosiraceae	Thalassiosira
AGNI01000000	Nannochloropsis_gaditana_CCMP526	AGNI01		Eukaryota	Sar	Stramenopiles	Ochrophyta	Eustigmatophyceae	Eustigmatales	Monodopsidaceae	Nannochloropsis
AEUM01000000	Nannochloropsis_oceanica	AEUM01		Eukaryota	Sar	Stramenopiles	Ochrophyta	Eustigmatophyceae	Eustigmatales	Monodopsidaceae	Nannochloropsis
ACJI01000000	Aureococcus_anophagefferens	ACJI01	2	Eukaryota	Sar	Stramenopiles	Ochrophyta	Pelagophyceae	Pelagomonadales	Aureococcus
AAFD02000000	Thalassiosira_pseudonana_CCMP1335	AAFD02		Eukaryota	Sar	Stramenopiles	Ochrophyta	Bacillariophyta	Coscinodiscophyceae	Thalassiosirophycidae	Thalassiosirales	Thalassiosiraceae	Thalassiosira
ABQD01000000	Phaeodactylum_tricornutum_CCAP_10551	ABQD01		Eukaryota	Sar	Stramenopiles	Ochrophyta	Bacillariophyta	Bacillariophyceae	Bacillariophycidae	Naviculales	Phaeodactylaceae	Phaeodactylum
AZIL01000000	Nannochloropsis_gaditana	AZIL01		Eukaryota	Sar	Stramenopiles	Ochrophyta	Eustigmatophyceae	Eustigmatales	Monodopsidaceae	Nannochloropsis
JAERTW010000000	Pythium_myriotylum	JAERTW	33	Eukaryota	Sar	Stramenopiles	Oomycota	Pythiales	Pythiaceae	Pythium
JAICDX010000000	Phytophthora_ramorum	JAICDX	13	Eukaryota	Sar	Stramenopiles	Oomycota	Peronosporales	Peronosporaceae	Phytophthora
JAICDY010000000	Phytophthora_ramorum	JAICDY	15	Eukaryota	Sar	Stramenopiles	Oomycota	Peronosporales	Peronosporaceae	Phytophthora
JAICDW010000000	Phytophthora_ramorum	JAICDW	13	Eukaryota	Sar	Stramenopiles	Oomycota	Peronosporales	Peronosporaceae	Phytophthora
JAICDV010000000	Phytophthora_ramorum	JAICDV	12	Eukaryota	Sar	Stramenopiles	Oomycota	Peronosporales	Peronosporaceae	Phytophthora
JAIWQA010000000	Phytophthora_cinnamomi_var._cinnamomi	JAIWQA	31	Eukaryota	Sar	Stramenopiles	Oomycota	Peronosporales	Peronosporaceae	Phytophthora
JAHTBM010000000	Albugo_candida_2VRR	JAHTBM		Eukaryota	Sar	Stramenopiles	Oomycota	Albuginales	Albuginaceae	Albugo
JAHCQX010000000	Phytophthora_colocasiae	JAHCQX	6	Eukaryota	Sar	Stramenopiles	Oomycota	Peronosporales	Peronosporaceae	Phytophthora
JAHRIK010000000	Pythium_oligandrum	JAHRIK	13	Eukaryota	Sar	Stramenopiles	Oomycota	Pythiales	Pythiaceae	Pythium
JAHQRK010000000	Aphanomyces_cochlioides	JAHQRK	34	Eukaryota	Sar	Stramenopiles	Oomycota	Saprolegniales	Saprolegniaceae	Aphanomyces
SHOA02000000	Bremia_lactucae	SHOA02		Eukaryota	Sar	Stramenopiles	Oomycota	Peronosporales	Peronosporaceae	Bremia
SZZJ01000000	Hyaloperonospora_brassicae	SZZJ01		Eukaryota	Sar	Stramenopiles	Oomycota	Peronosporales	Peronosporaceae	Hyaloperonospora
SZZI01000000	Hyaloperonospora_brassicae	SZZI01		Eukaryota	Sar	Stramenopiles	Oomycota	Peronosporales	Peronosporaceae	Hyaloperonospora
JAGDFL010000000	Phytophthora_boehmeriae	JAGDFL	8	Eukaryota	Sar	Stramenopiles	Oomycota	Peronosporales	Peronosporaceae	Phytophthora
JAGDFM010000000	Phytophthora_pseudosyringae	JAGDFM	86	Eukaryota	Sar	Stramenopiles	Oomycota	Peronosporales	Peronosporaceae	Phytophthora
JAENGY010000000	Phytophthora_aleatoria	JAENGY	20	Eukaryota	Sar	Stramenopiles	Oomycota	Peronosporales	Peronosporaceae	Phytophthora
JAENGZ010000000	Phytophthora_cactorum	JAENGZ	34	Eukaryota	Sar	Stramenopiles	Oomycota	Peronosporales	Peronosporaceae	Phytophthora
JAGKQI010000000	Phytophthora_colocasiae	JAGKQI	8	Eukaryota	Sar	Stramenopiles	Oomycota	Peronosporales	Peronosporaceae	Phytophthora
JAFJYM010000000	Phytophthora_cinnamomi	JAFJYM	53	Eukaryota	Sar	Stramenopiles	Oomycota	Peronosporales	Peronosporaceae	Phytophthora
BCFN01000000	Pythium_insidiosum	BCFN01	17	Eukaryota	Sar	Stramenopiles	Oomycota	Pythiales	Pythiaceae	Pythium
BCFU01000000	Pythium_insidiosum	BCFU01	17	Eukaryota	Sar	Stramenopiles	Oomycota	Pythiales	Pythiaceae	Pythium
BCFS01000000	Pythium_insidiosum	BCFS01	10	Eukaryota	Sar	Stramenopiles	Oomycota	Pythiales	Pythiaceae	Pythium
BCFT01000000	Pythium_insidiosum	BCFT01	14	Eukaryota	Sar	Stramenopiles	Oomycota	Pythiales	Pythiaceae	Pythium
JAFLQL010000000	Phytophthora_capsici	JAFLQL	9	Eukaryota	Sar	Stramenopiles	Oomycota	Peronosporales	Peronosporaceae	Phytophthora
JAFLQK010000000	Phytophthora_capsici	JAFLQK	4	Eukaryota	Sar	Stramenopiles	Oomycota	Peronosporales	Peronosporaceae	Phytophthora
JAFLQJ010000000	Phytophthora_capsici	JAFLQJ	6	Eukaryota	Sar	Stramenopiles	Oomycota	Peronosporales	Peronosporaceae	Phytophthora
RCMJ01000000	Phytophthora_cactorum	RCMJ01	87	Eukaryota	Sar	Stramenopiles	Oomycota	Peronosporales	Peronosporaceae	Phytophthora
RCMQ01000000	Phytophthora_cactorum	RCMQ01	103	Eukaryota	Sar	Stramenopiles	Oomycota	Peronosporales	Peronosporaceae	Phytophthora
CAJNAR010000000	Albugo_candida	CAJNAR		Eukaryota	Sar	Stramenopiles	Oomycota	Albuginales	Albuginaceae	Albugo
QOKR01000000	Phytophthora_idaei	QOKR01	54	Eukaryota	Sar	Stramenopiles	Oomycota	Peronosporales	Peronosporaceae	Phytophthora
RCMV01000000	Phytophthora_cactorum	RCMV01	90	Eukaryota	Sar	Stramenopiles	Oomycota	Peronosporales	Peronosporaceae	Phytophthora
RCMU01000000	Phytophthora_cactorum	RCMU01	84	Eukaryota	Sar	Stramenopiles	Oomycota	Peronosporales	Peronosporaceae	Phytophthora
RCMT01000000	Phytophthora_cactorum	RCMT01	84	Eukaryota	Sar	Stramenopiles	Oomycota	Peronosporales	Peronosporaceae	Phytophthora
RCMS01000000	Phytophthora_idaei	RCMS01	58	Eukaryota	Sar	Stramenopiles	Oomycota	Peronosporales	Peronosporaceae	Phytophthora
RCMR01000000	Phytophthora_idaei	RCMR01	55	Eukaryota	Sar	Stramenopiles	Oomycota	Peronosporales	Peronosporaceae	Phytophthora
RCMP01000000	Phytophthora_cactorum	RCMP01	94	Eukaryota	Sar	Stramenopiles	Oomycota	Peronosporales	Peronosporaceae	Phytophthora
RCMO01000000	Phytophthora_cactorum	RCMO01	98	Eukaryota	Sar	Stramenopiles	Oomycota	Peronosporales	Peronosporaceae	Phytophthora
RCMM01000000	Phytophthora_cactorum	RCMM01	96	Eukaryota	Sar	Stramenopiles	Oomycota	Peronosporales	Peronosporaceae	Phytophthora
RCMN01000000	Phytophthora_cactorum	RCMN01	100	Eukaryota	Sar	Stramenopiles	Oomycota	Peronosporales	Peronosporaceae	Phytophthora
RCML01000000	Phytophthora_cactorum	RCML01	100	Eukaryota	Sar	Stramenopiles	Oomycota	Peronosporales	Peronosporaceae	Phytophthora
RCMK01000000	Phytophthora_cactorum	RCMK01	99	Eukaryota	Sar	Stramenopiles	Oomycota	Peronosporales	Peronosporaceae	Phytophthora
RCMI01000000	Phytophthora_cactorum	RCMI01	99	Eukaryota	Sar	Stramenopiles	Oomycota	Peronosporales	Peronosporaceae	Phytophthora
RCMH01000000	Phytophthora_cactorum	RCMH01	94	Eukaryota	Sar	Stramenopiles	Oomycota	Peronosporales	Peronosporaceae	Phytophthora
RCMG01000000	Phytophthora_cactorum	RCMG01	90	Eukaryota	Sar	Stramenopiles	Oomycota	Peronosporales	Peronosporaceae	Phytophthora
RCMF01000000	Phytophthora_cactorum	RCMF01	94	Eukaryota	Sar	Stramenopiles	Oomycota	Peronosporales	Peronosporaceae	Phytophthora
RCME01000000	Phytophthora_cactorum	RCME01	88	Eukaryota	Sar	Stramenopiles	Oomycota	Peronosporales	Peronosporaceae	Phytophthora
NHQK01000000	Phytophthora_cactorum	NHQK01	81	Eukaryota	Sar	Stramenopiles	Oomycota	Peronosporales	Peronosporaceae	Phytophthora
JPWU03000000	Phytophthora_kernoviae	JPWU03	16	Eukaryota	Sar	Stramenopiles	Oomycota	Peronosporales	Peronosporaceae	Phytophthora
JPWV03000000	Phytophthora_kernoviae	JPWV03	14	Eukaryota	Sar	Stramenopiles	Oomycota	Peronosporales	Peronosporaceae	Phytophthora
JADEVP010000000	Phytophthora_capsici	JADEVP	10	Eukaryota	Sar	Stramenopiles	Oomycota	Peronosporales	Peronosporaceae	Phytophthora
MBAC02000000	Nothophytophthora_sp._Chile5	MBAC02	54	Eukaryota	Sar	Stramenopiles	Oomycota	Peronosporales	Peronosporaceae	Nothophytophthora	unclassified_Nothophytophthora
MBDN02000000	Phytophthora_kernoviae	MBDN02	18	Eukaryota	Sar	Stramenopiles	Oomycota	Peronosporales	Peronosporaceae	Phytophthora
MBAD02000000	Phytophthora_kernoviae	MBAD02	23	Eukaryota	Sar	Stramenopiles	Oomycota	Peronosporales	Peronosporaceae	Phytophthora
MBDO02000000	Phytophthora_kernoviae	MBDO02	11	Eukaryota	Sar	Stramenopiles	Oomycota	Peronosporales	Peronosporaceae	Phytophthora
MAYM02000000	Phytophthora_kernoviae	MAYM02	20	Eukaryota	Sar	Stramenopiles	Oomycota	Peronosporales	Peronosporaceae	Phytophthora
MBAB01000000	Phytophthora_kernoviae	MBAB01	18	Eukaryota	Sar	Stramenopiles	Oomycota	Peronosporales	Peronosporaceae	Phytophthora
JABJUN010000000	Phytophthora_vignae_f._sp._adzukicola	JABJUN	42	Eukaryota	Sar	Stramenopiles	Oomycota	Peronosporales	Peronosporaceae	Phytophthora
JABJUM010000000	Phytophthora_vignae_f._sp._vignae	JABJUM	41	Eukaryota	Sar	Stramenopiles	Oomycota	Peronosporales	Peronosporaceae	Phytophthora
JABJXB010000000	Phytophthora_vignae	JABJXB	47	Eukaryota	Sar	Stramenopiles	Oomycota	Peronosporales	Peronosporaceae	Phytophthora
JACBOZ010000000	Phytophthora_versiformis	JACBOZ	12	Eukaryota	Sar	Stramenopiles	Oomycota	Peronosporales	Peronosporaceae	Phytophthora
JACBOY010000000	Phytophthora_tubulina	JACBOY	34	Eukaryota	Sar	Stramenopiles	Oomycota	Peronosporales	Peronosporaceae	Phytophthora
JACBOX010000000	Phytophthora_ohioensis_(nom._inval.)	JACBOX	31	Eukaryota	Sar	Stramenopiles	Oomycota	Peronosporales	Peronosporaceae	Phytophthora
JACBOW010000000	Phytophthora_quercina	JACBOW	47	Eukaryota	Sar	Stramenopiles	Oomycota	Peronosporales	Peronosporaceae	Phytophthora
JACBOV010000000	Phytophthora_castanetorum	JACBOV	35	Eukaryota	Sar	Stramenopiles	Oomycota	Peronosporales	Peronosporaceae	Phytophthora
JACBOU010000000	Phytophthora_sp._ST_20190627	JACBOU	27	Eukaryota	Sar	Stramenopiles	Oomycota	Peronosporales	Peronosporaceae	Phytophthora
JAABLL010000000	Phytophthora_gonapodyides	JAABLL	62	Eukaryota	Sar	Stramenopiles	Oomycota	Peronosporales	Peronosporaceae	Phytophthora
JAABLK010000000	Phytophthora_chlamydospora	JAABLK	20	Eukaryota	Sar	Stramenopiles	Oomycota	Peronosporales	Peronosporaceae	Phytophthora
JAABLJ010000000	Phytophthora_pseudosyringae	JAABLJ	52	Eukaryota	Sar	Stramenopiles	Oomycota	Peronosporales	Peronosporaceae	Phytophthora
QXFY01000000	Phytophthora_fragariae	QXFY01	42	Eukaryota	Sar	Stramenopiles	Oomycota	Peronosporales	Peronosporaceae	Phytophthora
QXFT01000000	Phytophthora_rubi	QXFT01	32	Eukaryota	Sar	Stramenopiles	Oomycota	Peronosporales	Peronosporaceae	Phytophthora
QXGE01000000	Phytophthora_fragariae	QXGE01	35	Eukaryota	Sar	Stramenopiles	Oomycota	Peronosporales	Peronosporaceae	Phytophthora
QXGD01000000	Phytophthora_fragariae	QXGD01	36	Eukaryota	Sar	Stramenopiles	Oomycota	Peronosporales	Peronosporaceae	Phytophthora
QXGC01000000	Phytophthora_fragariae	QXGC01	40	Eukaryota	Sar	Stramenopiles	Oomycota	Peronosporales	Peronosporaceae	Phytophthora
QXGB01000000	Phytophthora_fragariae	QXGB01	36	Eukaryota	Sar	Stramenopiles	Oomycota	Peronosporales	Peronosporaceae	Phytophthora
QXGA01000000	Phytophthora_fragariae	QXGA01	37	Eukaryota	Sar	Stramenopiles	Oomycota	Peronosporales	Peronosporaceae	Phytophthora
QXFZ01000000	Phytophthora_fragariae	QXFZ01	36	Eukaryota	Sar	Stramenopiles	Oomycota	Peronosporales	Peronosporaceae	Phytophthora
QXFX01000000	Phytophthora_fragariae	QXFX01	35	Eukaryota	Sar	Stramenopiles	Oomycota	Peronosporales	Peronosporaceae	Phytophthora
QXFV01000000	Phytophthora_rubi	QXFV01	32	Eukaryota	Sar	Stramenopiles	Oomycota	Peronosporales	Peronosporaceae	Phytophthora
QXFU01000000	Phytophthora_rubi	QXFU01	25	Eukaryota	Sar	Stramenopiles	Oomycota	Peronosporales	Peronosporaceae	Phytophthora
QXFW01000000	Phytophthora_fragariae	QXFW01	35	Eukaryota	Sar	Stramenopiles	Oomycota	Peronosporales	Peronosporaceae	Phytophthora
QXGF01000000	Phytophthora_fragariae	QXGF01	35	Eukaryota	Sar	Stramenopiles	Oomycota	Peronosporales	Peronosporaceae	Phytophthora
QWGH01000000	Phytophthora_fragariae	QWGH01	31	Eukaryota	Sar	Stramenopiles	Oomycota	Peronosporales	Peronosporaceae	Phytophthora
QQOI01000000	Phytophthora_fragariae	QQOI01	35	Eukaryota	Sar	Stramenopiles	Oomycota	Peronosporales	Peronosporaceae	Phytophthora
JAANDB010000000	Peronospora_effusa	JAANDB		Eukaryota	Sar	Stramenopiles	Oomycota	Peronosporales	Peronosporaceae	Peronospora
SJJT01000000	Phytophthora_palmivora	SJJT01	11	Eukaryota	Sar	Stramenopiles	Oomycota	Peronosporales	Peronosporaceae	Phytophthora
WSZM01000000	Phytophthora_infestans	WSZM01	49	Eukaryota	Sar	Stramenopiles	Oomycota	Peronosporales	Peronosporaceae	Phytophthora
AOFI03000000	Phytophthora_kernoviae_00238432	AOFI03	13	Eukaryota	Sar	Stramenopiles	Oomycota	Peronosporales	Peronosporaceae	Phytophthora
JAAKBE010000000	Phytophthora_nicotianae	JAAKBE	54	Eukaryota	Sar	Stramenopiles	Oomycota	Peronosporales	Peronosporaceae	Phytophthora
JAAKBF010000000	Phytophthora_hibernalis	JAAKBF	53	Eukaryota	Sar	Stramenopiles	Oomycota	Peronosporales	Peronosporaceae	Phytophthora
JAAKBD010000000	Phytophthora_syringae	JAAKBD	27	Eukaryota	Sar	Stramenopiles	Oomycota	Peronosporales	Peronosporaceae	Phytophthora
JAACNO010000000	Phytophthora_infestans	JAACNO	60	Eukaryota	Sar	Stramenopiles	Oomycota	Peronosporales	Peronosporaceae	Phytophthora
JAAVTI010000000	Phytophthora_constricta	JAAVTI	165	Eukaryota	Sar	Stramenopiles	Oomycota	Peronosporales	Peronosporaceae	Phytophthora
JAAVTG010000000	Phytophthora_quininea	JAAVTG	8	Eukaryota	Sar	Stramenopiles	Oomycota	Peronosporales	Peronosporaceae	Phytophthora
JAAVTH010000000	Phytophthora_macrochlamydospora	JAAVTH	3	Eukaryota	Sar	Stramenopiles	Oomycota	Peronosporales	Peronosporaceae	Phytophthora
JAAVTJ010000000	Phytophthora_boehmeriae	JAAVTJ	9	Eukaryota	Sar	Stramenopiles	Oomycota	Peronosporales	Peronosporaceae	Phytophthora
WBRY01000000	Peronospora_destructor	WBRY01	1	Eukaryota	Sar	Stramenopiles	Oomycota	Peronosporales	Peronosporaceae	Peronospora
JAANHX010000000	Phytophthora_betacei	JAANHX	55	Eukaryota	Sar	Stramenopiles	Oomycota	Peronosporales	Peronosporaceae	Phytophthora
SEHI01000000	Phytophthora_infestans	SEHI01	54	Eukaryota	Sar	Stramenopiles	Oomycota	Peronosporales	Peronosporaceae	Phytophthora
RCHQ01000000	Plasmopara_muralis	RCHQ01	176	Eukaryota	Sar	Stramenopiles	Oomycota	Peronosporales	Peronosporaceae	Plasmopara
MBPM02000000	Plasmopara_viticola	MBPM02	188	Eukaryota	Sar	Stramenopiles	Oomycota	Peronosporales	Peronosporaceae	Plasmopara
WXXK01000000	Phytophthora_cactorum	WXXK01	208	Eukaryota	Sar	Stramenopiles	Oomycota	Peronosporales	Peronosporaceae	Phytophthora
VFIW01000000	Globisporangium_splendens	VFIW01	3	Eukaryota	Sar	Stramenopiles	Oomycota	Pythiales	Pythiaceae	Globisporangium
WWEI01000000	Phytophthora_sojae	WWEI01	44	Eukaryota	Sar	Stramenopiles	Oomycota	Peronosporales	Peronosporaceae	Phytophthora
VJMI01000000	Aphanomyces_astaci	VJMI01	8	Eukaryota	Sar	Stramenopiles	Oomycota	Saprolegniales	Saprolegniaceae	Aphanomyces
VJMJ01000000	Aphanomyces_euteiches	VJMJ01	17	Eukaryota	Sar	Stramenopiles	Oomycota	Saprolegniales	Saprolegniaceae	Aphanomyces
VJMH01000000	Aphanomyces_stellatus	VJMH01	35	Eukaryota	Sar	Stramenopiles	Oomycota	Saprolegniales	Saprolegniaceae	Aphanomyces
CACTHD010000000	Peronospora_belbahrii	CACTHD		Eukaryota	Sar	Stramenopiles	Oomycota	Peronosporales	Peronosporaceae	Peronospora
CACSLJ010000000	Albugo_laibachii	CACSLJ		Eukaryota	Sar	Stramenopiles	Oomycota	Albuginales	Albuginaceae	Albugo
CAADRA010000000	Aphanomyces_stellatus	CAADRA	35	Eukaryota	Sar	Stramenopiles	Oomycota	Saprolegniales	Saprolegniaceae	Aphanomyces
VXDT01000000	Phytophthora_melonis	VXDT01	131	Eukaryota	Sar	Stramenopiles	Oomycota	Peronosporales	Peronosporaceae	Phytophthora
SMMQ01000000	Pythium_brassicum	SMMQ01	18	Eukaryota	Sar	Stramenopiles	Oomycota	Pythiales	Pythiaceae	Pythium
VKKV01000000	Phytophthora_kernoviae	VKKV01	24	Eukaryota	Sar	Stramenopiles	Oomycota	Peronosporales	Peronosporaceae	Phytophthora
VOQZ01000000	Phytophthora_palmivora	VOQZ01	31	Eukaryota	Sar	Stramenopiles	Oomycota	Peronosporales	Peronosporaceae	Phytophthora
BCFQ01000000	Pythium_insidiosum	BCFQ01	11	Eukaryota	Sar	Stramenopiles	Oomycota	Pythiales	Pythiaceae	Pythium
VMRO01000000	Phytophthora_citricola	VMRO01	32	Eukaryota	Sar	Stramenopiles	Oomycota	Peronosporales	Peronosporaceae	Phytophthora
SPLM01000000	Pythium_oligandrum	SPLM01	11	Eukaryota	Sar	Stramenopiles	Oomycota	Pythiales	Pythiaceae	Pythium
BCFP01000000	Pythium_insidiosum	BCFP01	21	Eukaryota	Sar	Stramenopiles	Oomycota	Pythiales	Pythiaceae	Pythium
RYEP01000000	Phytophthora_ramorum	RYEP01	11	Eukaryota	Sar	Stramenopiles	Oomycota	Peronosporales	Peronosporaceae	Phytophthora
PEQV01000000	Plasmopara_halstedii	PEQV01	29	Eukaryota	Sar	Stramenopiles	Oomycota	Peronosporales	Peronosporaceae	Plasmopara
PDCY01000000	Phytophthora_cinnamomi	PDCY01	28	Eukaryota	Sar	Stramenopiles	Oomycota	Peronosporales	Peronosporaceae	Phytophthora
PDCZ01000000	Phytophthora_cinnamomi	PDCZ01	24	Eukaryota	Sar	Stramenopiles	Oomycota	Peronosporales	Peronosporaceae	Phytophthora
MJFZ01000000	Phytophthora_cactorum	MJFZ01	69	Eukaryota	Sar	Stramenopiles	Oomycota	Peronosporales	Peronosporaceae	Phytophthora
RQEN01000000	Phytophthora_capsici	RQEN01	3	Eukaryota	Sar	Stramenopiles	Oomycota	Peronosporales	Peronosporaceae	Phytophthora
RQEM01000000	Phytophthora_capsici	RQEM01		Eukaryota	Sar	Stramenopiles	Oomycota	Peronosporales	Peronosporaceae	Phytophthora
RQEL01000000	Phytophthora_capsici	RQEL01	4	Eukaryota	Sar	Stramenopiles	Oomycota	Peronosporales	Peronosporaceae	Phytophthora
RQEK01000000	Phytophthora_capsici	RQEK01	4	Eukaryota	Sar	Stramenopiles	Oomycota	Peronosporales	Peronosporaceae	Phytophthora
NAEV01000000	Pythium_insidiosum	NAEV01	16	Eukaryota	Sar	Stramenopiles	Oomycota	Pythiales	Pythiaceae	Pythium
RQEJ01000000	Phytophthora_capsici	RQEJ01	2	Eukaryota	Sar	Stramenopiles	Oomycota	Peronosporales	Peronosporaceae	Phytophthora
RQEI01000000	Phytophthora_capsici	RQEI01	4	Eukaryota	Sar	Stramenopiles	Oomycota	Peronosporales	Peronosporaceae	Phytophthora
NCVO01000000	Globisporangium_irregulare	NCVO01		Eukaryota	Sar	Stramenopiles	Oomycota	Pythiales	Pythiaceae	Globisporangium
NQFO01000000	Pseudoperonospora_humuli	NQFO01	33	Eukaryota	Sar	Stramenopiles	Oomycota	Peronosporales	Peronosporaceae	Pseudoperonospora
RHLB01000000	Phytophthora_ramorum	RHLB01	17	Eukaryota	Sar	Stramenopiles	Oomycota	Peronosporales	Peronosporaceae	Phytophthora
MZMZ02000000	Aphanomyces_astaci	MZMZ02	9	Eukaryota	Sar	Stramenopiles	Oomycota	Saprolegniales	Saprolegniaceae	Aphanomyces
QKXF01000000	Peronospora_effusa	QKXF01		Eukaryota	Sar	Stramenopiles	Oomycota	Peronosporales	Peronosporaceae	Peronospora
QXDM01000000	Pythium_guiyangense	QXDM01	53	Eukaryota	Sar	Stramenopiles	Oomycota	Pythiales	Pythiaceae	Pythium
PDFJ01000000	Plasmopara_halstedii	PDFJ01	28	Eukaryota	Sar	Stramenopiles	Oomycota	Peronosporales	Peronosporaceae	Plasmopara
QLLG01000000	Peronospora_effusa	QLLG01		Eukaryota	Sar	Stramenopiles	Oomycota	Peronosporales	Peronosporaceae	Peronospora
QUTI01000000	Aphanomyces_astaci	QUTI01	8	Eukaryota	Sar	Stramenopiles	Oomycota	Saprolegniales	Saprolegniaceae	Aphanomyces
LGJD01000000	Plasmopara_obducens	LGJD01	225	Eukaryota	Sar	Stramenopiles	Oomycota	Peronosporales	Peronosporaceae	Plasmopara
LGRI01000000	Plasmopara_halstedii	LGRI01	36	Eukaryota	Sar	Stramenopiles	Oomycota	Peronosporales	Peronosporaceae	Plasmopara
LGJC01000000	Plasmopara_obducens	LGJC01	180	Eukaryota	Sar	Stramenopiles	Oomycota	Peronosporales	Peronosporaceae	Plasmopara
LFUD01000000	Plasmopara_halstedii	LFUD01	42	Eukaryota	Sar	Stramenopiles	Oomycota	Peronosporales	Peronosporaceae	Plasmopara
JMRJ02000000	Phytophthora_rubi	JMRJ02	21	Eukaryota	Sar	Stramenopiles	Oomycota	Peronosporales	Peronosporaceae	Phytophthora
JHVZ04000000	Phytophthora_fragariae	JHVZ04	29	Eukaryota	Sar	Stramenopiles	Oomycota	Peronosporales	Peronosporaceae	Phytophthora
QUTF01000000	Aphanomyces_astaci	QUTF01	7	Eukaryota	Sar	Stramenopiles	Oomycota	Saprolegniales	Saprolegniaceae	Aphanomyces
QUTE01000000	Aphanomyces_astaci	QUTE01	8	Eukaryota	Sar	Stramenopiles	Oomycota	Saprolegniales	Saprolegniaceae	Aphanomyces
QUTH01000000	Aphanomyces_astaci	QUTH01	6	Eukaryota	Sar	Stramenopiles	Oomycota	Saprolegniales	Saprolegniaceae	Aphanomyces
QUTG01000000	Aphanomyces_astaci	QUTG01	6	Eukaryota	Sar	Stramenopiles	Oomycota	Saprolegniales	Saprolegniaceae	Aphanomyces
QUTD01000000	Aphanomyces_astaci	QUTD01	7	Eukaryota	Sar	Stramenopiles	Oomycota	Saprolegniales	Saprolegniaceae	Aphanomyces
QUTC01000000	Aphanomyces_astaci	QUTC01	5	Eukaryota	Sar	Stramenopiles	Oomycota	Saprolegniales	Saprolegniaceae	Aphanomyces
QUTB01000000	Aphanomyces_astaci	QUTB01	6	Eukaryota	Sar	Stramenopiles	Oomycota	Saprolegniales	Saprolegniaceae	Aphanomyces
QUTA01000000	Aphanomyces_astaci	QUTA01	7	Eukaryota	Sar	Stramenopiles	Oomycota	Saprolegniales	Saprolegniaceae	Aphanomyces
QUSY01000000	Aphanomyces_invadans	QUSY01	1	Eukaryota	Sar	Stramenopiles	Oomycota	Saprolegniales	Saprolegniaceae	Aphanomyces
QUSZ01000000	Aphanomyces_astaci	QUSZ01	3	Eukaryota	Sar	Stramenopiles	Oomycota	Saprolegniales	Saprolegniaceae	Aphanomyces
QLOC01000000	Phytopythium_vexans	QLOC01		Eukaryota	Sar	Stramenopiles	Oomycota	Pythiales	Pythiaceae	Phytopythium
NIOD01000000	Phytophthora_nicotianae	NIOD01	25	Eukaryota	Sar	Stramenopiles	Oomycota	Peronosporales	Peronosporaceae	Phytophthora
NBAH01000000	Plasmopara_viticola	NBAH01	278	Eukaryota	Sar	Stramenopiles	Oomycota	Peronosporales	Peronosporaceae	Plasmopara
OFAG01000000	Aphanomyces_stellatus	OFAG01	35	Eukaryota	Sar	Stramenopiles	Oomycota	Saprolegniales	Saprolegniaceae	Aphanomyces
OMPI01000000	Aphanomyces_euteiches	OMPI01	17	Eukaryota	Sar	Stramenopiles	Oomycota	Saprolegniales	Saprolegniaceae	Aphanomyces
OFAH01000000	Aphanomyces_astaci	OFAH01	8	Eukaryota	Sar	Stramenopiles	Oomycota	Saprolegniales	Saprolegniaceae	Aphanomyces
PUHL01000000	Phytophthora_ramorum	PUHL01	17	Eukaryota	Sar	Stramenopiles	Oomycota	Peronosporales	Peronosporaceae	Phytophthora
PSQM01000000	Lagenidium_giganteum	PSQM01	14	Eukaryota	Sar	Stramenopiles	Oomycota	Lagenidiales	Lagenidiaceae	Lagenidium
PTTM01000000	Paralagenidium_karlingii	PTTM01	64	Eukaryota	Sar	Stramenopiles	Oomycota	Lagenidiales	Lagenidiales_incertae_sedis	Paralagenidium
NCKW01000000	Phytophthora_palmivora_var._palmivora	NCKW01	13	Eukaryota	Sar	Stramenopiles	Oomycota	Peronosporales	Peronosporaceae	Phytophthora
BDQQ01000000	Sclerospora_graminicola	BDQQ01	33	Eukaryota	Sar	Stramenopiles	Oomycota	Peronosporales	Peronosporaceae	Sclerospora
NBNE01000000	Phytophthora_megakarya	NBNE01	2	Eukaryota	Sar	Stramenopiles	Oomycota	Peronosporales	Peronosporaceae	Phytophthora
MRBU01000000	Peronospora_belbahrii	MRBU01		Eukaryota	Sar	Stramenopiles	Oomycota	Peronosporales	Peronosporaceae	Peronospora
PCFV01000000	Phytophthora_litchii	PCFV01	14	Eukaryota	Sar	Stramenopiles	Oomycota	Peronosporales	Peronosporaceae	Phytophthora
BBXB01000000	Pythium_insidiosum	BBXB01	11	Eukaryota	Sar	Stramenopiles	Oomycota	Pythiales	Pythiaceae	Pythium
BCFM01000000	Pythium_insidiosum	BCFM01	25	Eukaryota	Sar	Stramenopiles	Oomycota	Pythiales	Pythiaceae	Pythium
BCFR01000000	Pythium_insidiosum	BCFR01	6	Eukaryota	Sar	Stramenopiles	Oomycota	Pythiales	Pythiaceae	Pythium
BCFO01000000	Pythium_insidiosum	BCFO01	15	Eukaryota	Sar	Stramenopiles	Oomycota	Pythiales	Pythiaceae	Pythium
NSDL01000000	Phytophthora_colocasiae	NSDL01	5	Eukaryota	Sar	Stramenopiles	Oomycota	Peronosporales	Peronosporaceae	Phytophthora
NSDO01000000	Lagenidium_giganteum	NSDO01	78	Eukaryota	Sar	Stramenopiles	Oomycota	Lagenidiales	Lagenidiaceae	Lagenidium
NBIJ01000000	Phytophthora_cactorum	NBIJ01	89	Eukaryota	Sar	Stramenopiles	Oomycota	Peronosporales	Peronosporaceae	Phytophthora
NMPK01000000	Phytophthora_plurivora	NMPK01	19	Eukaryota	Sar	Stramenopiles	Oomycota	Peronosporales	Peronosporaceae	Phytophthora
NPIV01000000	Peronospora_effusa	NPIV01		Eukaryota	Sar	Stramenopiles	Oomycota	Peronosporales	Peronosporaceae	Peronospora
NPIU01000000	Peronospora_effusa	NPIU01		Eukaryota	Sar	Stramenopiles	Oomycota	Peronosporales	Peronosporaceae	Peronospora
NPIT01000000	Peronospora_effusa	NPIT01		Eukaryota	Sar	Stramenopiles	Oomycota	Peronosporales	Peronosporaceae	Peronospora
MWJL01000000	Phytophthora_rubi	MWJL01	25	Eukaryota	Sar	Stramenopiles	Oomycota	Peronosporales	Peronosporaceae	Phytophthora
MWJK01000000	Phytophthora_fragariae	MWJK01	34	Eukaryota	Sar	Stramenopiles	Oomycota	Peronosporales	Peronosporaceae	Phytophthora
NAJK01000000	Pythium_oligandrum	NAJK01	11	Eukaryota	Sar	Stramenopiles	Oomycota	Pythiales	Pythiaceae	Pythium
NBSG01000000	Peronospora_tabacina	NBSG01		Eukaryota	Sar	Stramenopiles	Oomycota	Peronosporales	Peronosporaceae	Peronospora
JNBS01000000	Thraustotheca_clavata	JNBS01	15	Eukaryota	Sar	Stramenopiles	Oomycota	Saprolegniales	Saprolegniaceae	Thraustotheca
JNBR01000000	Achlya_hypogyna	JNBR01	3	Eukaryota	Sar	Stramenopiles	Oomycota	Saprolegniales	Saprolegniaceae	Achlya
MIQA02000000	Sclerospora_graminicola	MIQA02	55	Eukaryota	Sar	Stramenopiles	Oomycota	Peronosporales	Peronosporaceae	Sclerospora
AWVW02000000	Phytophthora_pinifolia	AWVW02	42	Eukaryota	Sar	Stramenopiles	Oomycota	Peronosporales	Peronosporaceae	Phytophthora
AUWJ02000000	Phytophthora_cryptogea	AUWJ02	65	Eukaryota	Sar	Stramenopiles	Oomycota	Peronosporales	Peronosporaceae	Phytophthora
AWVV02000000	Phytophthora_lateralis	AWVV02	15	Eukaryota	Sar	Stramenopiles	Oomycota	Peronosporales	Peronosporaceae	Phytophthora
AUUF02000000	Phytophthora_kernoviae	AUUF02	21	Eukaryota	Sar	Stramenopiles	Oomycota	Peronosporales	Peronosporaceae	Phytophthora
AUVH01000000	Phytophthora_cambivora	AUVH01	76	Eukaryota	Sar	Stramenopiles	Oomycota	Peronosporales	Peronosporaceae	Phytophthora
AUPN01000000	Phytophthora_x_alni	AUPN01	47	Eukaryota	Sar	Stramenopiles	Oomycota	Peronosporales	Peronosporaceae	Phytophthora
MRVE01000000	Pythium_periplocum	MRVE01	13	Eukaryota	Sar	Stramenopiles	Oomycota	Pythiales	Pythiaceae	Pythium
MTPI01000000	Plasmopara_viticola	MTPI01	192	Eukaryota	Sar	Stramenopiles	Oomycota	Peronosporales	Peronosporaceae	Plasmopara
MRWH01000000	Phytophthora_ramorum	MRWH01	6	Eukaryota	Sar	Stramenopiles	Oomycota	Peronosporales	Peronosporaceae	Phytophthora
AMZZ02000000	Phytophthora_ramorum	AMZZ02	6	Eukaryota	Sar	Stramenopiles	Oomycota	Peronosporales	Peronosporaceae	Phytophthora
MLJD01000000	Phytophthora_ramorum	MLJD01	7	Eukaryota	Sar	Stramenopiles	Oomycota	Peronosporales	Peronosporaceae	Phytophthora
MLJF01000000	Phytophthora_ramorum	MLJF01	6	Eukaryota	Sar	Stramenopiles	Oomycota	Peronosporales	Peronosporaceae	Phytophthora
MLJB01000000	Phytophthora_ramorum	MLJB01	8	Eukaryota	Sar	Stramenopiles	Oomycota	Peronosporales	Peronosporaceae	Phytophthora
MLJG01000000	Phytophthora_ramorum	MLJG01	7	Eukaryota	Sar	Stramenopiles	Oomycota	Peronosporales	Peronosporaceae	Phytophthora
MLJE01000000	Phytophthora_ramorum	MLJE01	6	Eukaryota	Sar	Stramenopiles	Oomycota	Peronosporales	Peronosporaceae	Phytophthora
MLJC01000000	Phytophthora_ramorum	MLJC01	7	Eukaryota	Sar	Stramenopiles	Oomycota	Peronosporales	Peronosporaceae	Phytophthora
MLIX01000000	Phytophthora_ramorum	MLIX01	7	Eukaryota	Sar	Stramenopiles	Oomycota	Peronosporales	Peronosporaceae	Phytophthora
MLJA01000000	Phytophthora_ramorum	MLJA01	7	Eukaryota	Sar	Stramenopiles	Oomycota	Peronosporales	Peronosporaceae	Phytophthora
MLIY01000000	Phytophthora_ramorum	MLIY01	6	Eukaryota	Sar	Stramenopiles	Oomycota	Peronosporales	Peronosporaceae	Phytophthora
MLIZ01000000	Phytophthora_ramorum	MLIZ01	7	Eukaryota	Sar	Stramenopiles	Oomycota	Peronosporales	Peronosporaceae	Phytophthora
CCYD01000000	Plasmopara_halstedii	CCYD01	33	Eukaryota	Sar	Stramenopiles	Oomycota	Peronosporales	Peronosporaceae	Plasmopara
LYVM01000000	Phytophthora_infestans	LYVM01	66	Eukaryota	Sar	Stramenopiles	Oomycota	Peronosporales	Peronosporaceae	Phytophthora
LSAJ01000000	Pythium_oligandrum	LSAJ01	11	Eukaryota	Sar	Stramenopiles	Oomycota	Pythiales	Pythiaceae	Pythium
LGSK01000000	Phytophthora_cinnamomi	LGSK01	27	Eukaryota	Sar	Stramenopiles	Oomycota	Peronosporales	Peronosporaceae	Phytophthora
LGSO01000000	Phytophthora_taxon_totara	LGSO01	44	Eukaryota	Sar	Stramenopiles	Oomycota	Peronosporales	Peronosporaceae	Phytophthora
LGTT01000000	Phytophthora_pluvialis	LGTT01	24	Eukaryota	Sar	Stramenopiles	Oomycota	Peronosporales	Peronosporaceae	Phytophthora
LGTS01000000	Phytophthora_agathidicida	LGTS01	14	Eukaryota	Sar	Stramenopiles	Oomycota	Peronosporales	Peronosporaceae	Phytophthora
LGTR01000000	Phytophthora_agathidicida	LGTR01	15	Eukaryota	Sar	Stramenopiles	Oomycota	Peronosporales	Peronosporaceae	Phytophthora
LGSJ01000000	Phytophthora_cinnamomi	LGSJ01	26	Eukaryota	Sar	Stramenopiles	Oomycota	Peronosporales	Peronosporaceae	Phytophthora
LGSL01000000	Phytophthora_multivora	LGSL01	11	Eukaryota	Sar	Stramenopiles	Oomycota	Peronosporales	Peronosporaceae	Phytophthora
LGSN01000000	Phytophthora_taxon_totara	LGSN01	37	Eukaryota	Sar	Stramenopiles	Oomycota	Peronosporales	Peronosporaceae	Phytophthora
LGSM01000000	Phytophthora_multivora	LGSM01	9	Eukaryota	Sar	Stramenopiles	Oomycota	Peronosporales	Peronosporaceae	Phytophthora
JRHR01000000	Pythium_insidiosum	JRHR01	63	Eukaryota	Sar	Stramenopiles	Oomycota	Pythiales	Pythiaceae	Pythium
BCKE01000000	Pilasporangium_apinafurcum	BCKE01	3	Eukaryota	Sar	Stramenopiles	Oomycota	Pythiales	Pythiaceae	Pilasporangium
BCKD01000000	Pilasporangium_apinafurcum	BCKD01	3	Eukaryota	Sar	Stramenopiles	Oomycota	Pythiales	Pythiaceae	Pilasporangium
LHTX01000000	Phytophthora_ramorum	LHTX01	6	Eukaryota	Sar	Stramenopiles	Oomycota	Peronosporales	Peronosporaceae	Phytophthora
LHTW01000000	Phytophthora_ramorum	LHTW01	7	Eukaryota	Sar	Stramenopiles	Oomycota	Peronosporales	Peronosporaceae	Phytophthora
LHTU01000000	Phytophthora_ramorum	LHTU01	6	Eukaryota	Sar	Stramenopiles	Oomycota	Peronosporales	Peronosporaceae	Phytophthora
LHTV01000000	Phytophthora_ramorum	LHTV01	6	Eukaryota	Sar	Stramenopiles	Oomycota	Peronosporales	Peronosporaceae	Phytophthora
LHTR01000000	Phytophthora_ramorum	LHTR01	4	Eukaryota	Sar	Stramenopiles	Oomycota	Peronosporales	Peronosporaceae	Phytophthora
LHTS01000000	Phytophthora_ramorum	LHTS01	7	Eukaryota	Sar	Stramenopiles	Oomycota	Peronosporales	Peronosporaceae	Phytophthora
LHTT01000000	Phytophthora_ramorum	LHTT01	7	Eukaryota	Sar	Stramenopiles	Oomycota	Peronosporales	Peronosporaceae	Phytophthora
LNFO01000000	Phytophthora_nicotianae	LNFO01	53	Eukaryota	Sar	Stramenopiles	Oomycota	Peronosporales	Peronosporaceae	Phytophthora
LNFP01000000	Phytophthora_nicotianae	LNFP01	64	Eukaryota	Sar	Stramenopiles	Oomycota	Peronosporales	Peronosporaceae	Phytophthora
AOBL02000000	Phytophthora_ramorum	AOBL02	6	Eukaryota	Sar	Stramenopiles	Oomycota	Peronosporales	Peronosporaceae	Phytophthora
AOFK02000000	Phytophthora_kernoviae_008444	AOFK02	11	Eukaryota	Sar	Stramenopiles	Oomycota	Peronosporales	Peronosporaceae	Phytophthora
AOFJ02000000	Phytophthora_kernoviae_006291	AOFJ02	14	Eukaryota	Sar	Stramenopiles	Oomycota	Peronosporales	Peronosporaceae	Phytophthora
LGTU01000000	Phytophthora_pluvialis	LGTU01	20	Eukaryota	Sar	Stramenopiles	Oomycota	Peronosporales	Peronosporaceae	Phytophthora
AMZP02000000	Phytophthora_lateralis_MPF4	AMZP02	16	Eukaryota	Sar	Stramenopiles	Oomycota	Peronosporales	Peronosporaceae	Phytophthora
ANHN02000000	Phytophthora_lateralis_MPF6	ANHN02	16	Eukaryota	Sar	Stramenopiles	Oomycota	Peronosporales	Peronosporaceae	Phytophthora
AOFH02000000	Phytophthora_lateralis	AOFH02	15	Eukaryota	Sar	Stramenopiles	Oomycota	Peronosporales	Peronosporaceae	Phytophthora
ANHO02000000	Phytophthora_lateralis_SMST21	ANHO02	15	Eukaryota	Sar	Stramenopiles	Oomycota	Peronosporales	Peronosporaceae	Phytophthora
LLKM01000000	Hyaloperonospora_arabidopsidis	LLKM01	2	Eukaryota	Sar	Stramenopiles	Oomycota	Peronosporales	Peronosporaceae	Hyaloperonospora
LKIA01000000	Hyaloperonospora_arabidopsidis	LKIA01	2	Eukaryota	Sar	Stramenopiles	Oomycota	Peronosporales	Peronosporaceae	Hyaloperonospora
LGTN01000000	Albugo_candida	LGTN01		Eukaryota	Sar	Stramenopiles	Oomycota	Albuginales	Albuginaceae	Albugo
LGTM01000000	Albugo_candida	LGTM01		Eukaryota	Sar	Stramenopiles	Oomycota	Albuginales	Albuginaceae	Albugo
JZXB01000000	Albugo_candida	JZXB01		Eukaryota	Sar	Stramenopiles	Oomycota	Albuginales	Albuginaceae	Albugo
CAIX01000000	Albugo_candida	CAIX01		Eukaryota	Sar	Stramenopiles	Oomycota	Albuginales	Albuginaceae	Albugo
CAJG01000000	Albugo_candida	CAJG01		Eukaryota	Sar	Stramenopiles	Oomycota	Albuginales	Albuginaceae	Albugo
CAIW01000000	Albugo_candida	CAIW01		Eukaryota	Sar	Stramenopiles	Oomycota	Albuginales	Albuginaceae	Albugo
CAIV01000000	Albugo_candida	CAIV01		Eukaryota	Sar	Stramenopiles	Oomycota	Albuginales	Albuginaceae	Albugo
AGFV02000000	Phytophthora_parasitica_INRA-310	AGFV02	24	Eukaryota	Sar	Stramenopiles	Oomycota	Peronosporales	Peronosporaceae	Phytophthora
ADCG02000000	Saprolegnia_parasitica_CBS_223.65	ADCG02		Eukaryota	Sar	Stramenopiles	Oomycota	Saprolegniales	Saprolegniaceae	Saprolegnia
AKYC02000000	Phytopythium_vexans_DAOM_BR484	AKYC02		Eukaryota	Sar	Stramenopiles	Oomycota	Pythiales	Pythiaceae	Phytopythium
AKYA02000000	Globisporangium_iwayamae_DAOM_BR242034	AKYA02	6	Eukaryota	Sar	Stramenopiles	Oomycota	Pythiales	Pythiaceae	Globisporangium
AKXY02000000	Pythium_arrhenomanes_ATCC_12531	AKXY02	4	Eukaryota	Sar	Stramenopiles	Oomycota	Pythiales	Pythiaceae	Pythium
AKXX02000000	Pythium_aphanidermatum_DAOM_BR444	AKXX02	22	Eukaryota	Sar	Stramenopiles	Oomycota	Pythiales	Pythiaceae	Pythium
ADVJ01000000	Phytophthora_capsici_LT1534	ADVJ01	2	Eukaryota	Sar	Stramenopiles	Oomycota	Peronosporales	Peronosporaceae	Phytophthora
AIJL01000000	Saprolegnia_diclina_VS20	AIJL01		Eukaryota	Sar	Stramenopiles	Oomycota	Saprolegniales	Saprolegniaceae	Saprolegnia
AKYB02000000	Globisporangium_ultimum_var._sporangiiferum_BR650	AKYB02	4	Eukaryota	Sar	Stramenopiles	Oomycota	Pythiales	Pythiaceae	Globisporangium
AKXZ02000000	Globisporangium_irregulare_DAOM_BR486	AKXZ02		Eukaryota	Sar	Stramenopiles	Oomycota	Pythiales	Pythiaceae	Globisporangium
ADOS01000000	Globisporangium_ultimum_DAOM_BR144	ADOS01	2	Eukaryota	Sar	Stramenopiles	Oomycota	Pythiales	Pythiaceae	Globisporangium
AVGE01000000	Phytophthora_parasitica	AVGE01	19	Eukaryota	Sar	Stramenopiles	Oomycota	Peronosporales	Peronosporaceae	Phytophthora
AVGC01000000	Phytophthora_parasitica	AVGC01	14	Eukaryota	Sar	Stramenopiles	Oomycota	Peronosporales	Peronosporaceae	Phytophthora
AVGD01000000	Phytophthora_parasitica	AVGD01	15	Eukaryota	Sar	Stramenopiles	Oomycota	Peronosporales	Peronosporaceae	Phytophthora
AVGB01000000	Phytophthora_parasitica	AVGB01	14	Eukaryota	Sar	Stramenopiles	Oomycota	Peronosporales	Peronosporaceae	Phytophthora
ANIY01000000	Phytophthora_parasitica_P10297	ANIY01	25	Eukaryota	Sar	Stramenopiles	Oomycota	Peronosporales	Peronosporaceae	Phytophthora
ANJA01000000	Phytophthora_parasitica_P1976	ANJA01	18	Eukaryota	Sar	Stramenopiles	Oomycota	Peronosporales	Peronosporaceae	Phytophthora
ANIZ01000000	Phytophthora_parasitica_P1569	ANIZ01	28	Eukaryota	Sar	Stramenopiles	Oomycota	Peronosporales	Peronosporaceae	Phytophthora
ANIX01000000	Phytophthora_parasitica_CJ01A1	ANIX01	23	Eukaryota	Sar	Stramenopiles	Oomycota	Peronosporales	Peronosporaceae	Phytophthora
ABWE02000000	Hyaloperonospora_arabidopsidis_Emoy2	ABWE02	2	Eukaryota	Sar	Stramenopiles	Oomycota	Peronosporales	Peronosporaceae	Hyaloperonospora
AAQY02000000	Phytophthora_sojae	AAQY02	53	Eukaryota	Sar	Stramenopiles	Oomycota	Peronosporales	Peronosporaceae	Phytophthora
AATU01000000	Phytophthora_infestans_T30-4	AATU01	73	Eukaryota	Sar	Stramenopiles	Oomycota	Peronosporales	Peronosporaceae	Phytophthora
AAQX01000000	Phytophthora_ramorum	AAQX01	21	Eukaryota	Sar	Stramenopiles	Oomycota	Peronosporales	Peronosporaceae	Phytophthora
CCEW01000000	Phytophthora_pisi	CCEW01	26	Eukaryota	Sar	Stramenopiles	Oomycota	Peronosporales	Peronosporaceae	Phytophthora
AYTH01000000	Aphanomyces_invadans	AYTH01	2	Eukaryota	Sar	Stramenopiles	Oomycota	Saprolegniales	Saprolegniaceae	Aphanomyces
AYTG01000000	Aphanomyces_astaci	AYTG01	8	Eukaryota	Sar	Stramenopiles	Oomycota	Saprolegniales	Saprolegniaceae	Aphanomyces
AHJF01000000	Pseudoperonospora_cubensis	AHJF01	33	Eukaryota	Sar	Stramenopiles	Oomycota	Peronosporales	Peronosporaceae	Pseudoperonospora
NZ_AGFV02000000	Phytophthora_parasitica_INRA-310	NZ_AGF		Eukaryota	Stramenopiles	Oomycetes	Peronosporales	Phytophthora
NZ_AATU01000000	Phytophthora_infestans_T30-4	NZ_AAT		Eukaryota	Stramenopiles	Oomycetes	Peronosporales	Phytophthora
NZ_AYTH1000000	Aphanomyces_invadans	NZ_AYT		Eukaryota	Stramenopiles	Oomycetes	Saprolegniales	Saprolegniaceae	Aphanomyces
NZ_AIJL1000000	Saprolegnia_diclina_VS20	NZ_AIJ		Eukaryota	Stramenopiles	Oomycetes	Saprolegniales	Saprolegniaceae	Saprolegnia
NZ_ACJI01000000	Aureococcus_anophagefferens	NZ_ACJ		Eukaryota	Stramenopiles	Pelagophyceae	Pelagomonadales	Aureococcus
NZ_ACJH01000000	Volvox_carteri_f._nagariensis	NZ_ACJ		Eukaryota	Viridiplantae	Chlorophyta	Chlorophyceae	Chlamydomonadales	Volvocaceae	Volvox
BMAR01000000	Astrephomene_gubernaculifera	BMAR01		Eukaryota	Viridiplantae	Chlorophyta	core_chlorophytes	Chlorophyceae	CS_clade	Chlamydomonadales	Astrephomenaceae	Astrephomene
VTSQ01000000	Parachlorella_kessleri	VTSQ01		Eukaryota	Viridiplantae	Chlorophyta	core_chlorophytes	Trebouxiophyceae	Chlorellales	Chlorellaceae	Parachlorella
JAGTXX020000000	Chlorella_desiccata_(nom._nud.)	JAGTXX		Eukaryota	Viridiplantae	Chlorophyta	core_chlorophytes	Trebouxiophyceae	Chlorellales	Chlorellaceae	Chlorella_clade	Chlorella	unclassified_Chlorella_(in_Chlorellales)
JAAIKU010000000	Tetratostichococcus_sp._P1	JAAIKU		Eukaryota	Viridiplantae	Chlorophyta	core_chlorophytes	Trebouxiophyceae	Prasiolales	Prasiolaceae	Tetratostichococcus
CAJZBA010000000	Dunaliella_primolecta	CAJZBA		Eukaryota	Viridiplantae	Chlorophyta	core_chlorophytes	Chlorophyceae	CS_clade	Chlamydomonadales	Dunaliellaceae	Dunaliella
CAJZBB010000000	Dunaliella_primolecta	CAJZBB		Eukaryota	Viridiplantae	Chlorophyta	core_chlorophytes	Chlorophyceae	CS_clade	Chlamydomonadales	Dunaliellaceae	Dunaliella
JAAMXL010000000	Prasinocladus_sp._malaysianus	JAAMXL	2	Eukaryota	Viridiplantae	Chlorophyta	core_chlorophytes	Chlorodendrophyceae	Chlorodendrales	Chlorodendraceae	Prasinocladus	unclassified_Prasinocladus
JAAMXV010000000	Axilococcus_clingmanii	JAAMXV		Eukaryota	Viridiplantae	Chlorophyta	core_chlorophytes	Chlorophyceae	CS_clade	Chlamydomonadales	Chlorococcaceae	Axilococcus
JAAMXP010000000	Ettlia_oleoabundans	JAAMXP		Eukaryota	Viridiplantae	Chlorophyta	core_chlorophytes	Chlorophyceae	CS_clade	Chlamydomonadales	Chlamydomonadales_incertae_sedis	Ettlia
JAAMXJ010000000	Asterochloris_erici	JAAMXJ		Eukaryota	Viridiplantae	Chlorophyta	core_chlorophytes	Trebouxiophyceae	Trebouxiales	Trebouxiaceae	Asterochloris
JAHPZM010000000	Chlorella_desiccata_(nom._nud.)	JAHPZM		Eukaryota	Viridiplantae	Chlorophyta	core_chlorophytes	Trebouxiophyceae	Chlorellales	Chlorellaceae	Chlorella_clade	Chlorella	unclassified_Chlorella_(in_Chlorellales)
BNCQ01000000	Volvox_reticuliferus	BNCQ01		Eukaryota	Viridiplantae	Chlorophyta	core_chlorophytes	Chlorophyceae	CS_clade	Chlamydomonadales	Volvocaceae	Volvox
BNCP01000000	Volvox_reticuliferus	BNCP01	2	Eukaryota	Viridiplantae	Chlorophyta	core_chlorophytes	Chlorophyceae	CS_clade	Chlamydomonadales	Volvocaceae	Volvox
BNCO01000000	Volvox_africanus	BNCO01		Eukaryota	Viridiplantae	Chlorophyta	core_chlorophytes	Chlorophyceae	CS_clade	Chlamydomonadales	Volvocaceae	Volvox
JABEVS010000000	Coelastrella_sp._MACC-549	JABEVS	4	Eukaryota	Viridiplantae	Chlorophyta	core_chlorophytes	Chlorophyceae	CS_clade	Sphaeropleales	Scenedesmaceae	Coelastrella	unclassified_Coelastrella
JAGJGU010000000	Chlamydomonas_reinhardtii	JAGJGU	3	Eukaryota	Viridiplantae	Chlorophyta	core_chlorophytes	Chlorophyceae	CS_clade	Chlamydomonadales	Chlamydomonadaceae	Chlamydomonas
JABBYS010000000	Prototheca_cutis	JABBYS		Eukaryota	Viridiplantae	Chlorophyta	core_chlorophytes	Trebouxiophyceae	Chlorellales	Chlorellaceae	Prototheca
JADZLO010000000	Prototheca_wickerhamii	JADZLO		Eukaryota	Viridiplantae	Chlorophyta	core_chlorophytes	Trebouxiophyceae	Chlorellales	Chlorellaceae	Prototheca
JAEHOE010000000	Edaphochlamys_debaryana	JAEHOE		Eukaryota	Viridiplantae	Chlorophyta	core_chlorophytes	Chlorophyceae	CS_clade	Chlamydomonadales	Chlamydomonadales_incertae_sedis	Edaphochlamys
JAEHOD010000000	Chlamydomonas_schloesseri	JAEHOD	4	Eukaryota	Viridiplantae	Chlorophyta	core_chlorophytes	Chlorophyceae	CS_clade	Chlamydomonadales	Chlamydomonadaceae	Chlamydomonas
JAEHOC010000000	Chlamydomonas_incerta	JAEHOC	2	Eukaryota	Viridiplantae	Chlorophyta	core_chlorophytes	Chlorophyceae	CS_clade	Chlamydomonadales	Chlamydomonadaceae	Chlamydomonas
VFSX01000000	Chlamydomonas_sp._UWO_241	VFSX01		Eukaryota	Viridiplantae	Chlorophyta	core_chlorophytes	Chlorophyceae	CS_clade	Chlamydomonadales	Chlamydomonadaceae	Chlamydomonas	unclassified_Chlamydomonas
JABVCE010000000	Scenedesmus_sp._PABB004	JABVCE		Eukaryota	Viridiplantae	Chlorophyta	core_chlorophytes	Chlorophyceae	CS_clade	Sphaeropleales	Scenedesmaceae	Scenedesmus	unclassified_Scenedesmus
BDIU01000000	Trebouxia_sp._TZW2008	BDIU01		Eukaryota	Viridiplantae	Chlorophyta	core_chlorophytes	Trebouxiophyceae	Trebouxiales	Trebouxiaceae	Trebouxia	unclassified_Trebouxia
WOXY01000000	Tetradesmus_obliquus	WOXY01	7	Eukaryota	Viridiplantae	Chlorophyta	core_chlorophytes	Chlorophyceae	CS_clade	Sphaeropleales	Scenedesmaceae	Tetradesmus
JACERP010000000	Scenedesmus_sp._NREL_46B-D3	JACERP		Eukaryota	Viridiplantae	Chlorophyta	core_chlorophytes	Chlorophyceae	CS_clade	Sphaeropleales	Scenedesmaceae	Scenedesmus	unclassified_Scenedesmus
JACBWV010000000	Chlamydomonas_sp._ICE-L	JACBWV	165	Eukaryota	Viridiplantae	Chlorophyta	core_chlorophytes	Chlorophyceae	CS_clade	Chlamydomonadales	Chlamydomonadaceae	Chlamydomonas	unclassified_Chlamydomonas
NSFN02000000	Dunaliella_salina	NSFN02		Eukaryota	Viridiplantae	Chlorophyta	core_chlorophytes	Chlorophyceae	CS_clade	Chlamydomonadales	Dunaliellaceae	Dunaliella
JABWPN010000000	Chlamydomonas_reinhardtii	JABWPN	3	Eukaryota	Viridiplantae	Chlorophyta	core_chlorophytes	Chlorophyceae	CS_clade	Chlamydomonadales	Chlamydomonadaceae	Chlamydomonas
JABWAE010000000	Chlorella_sp._BAC_9706	JABWAE		Eukaryota	Viridiplantae	Chlorophyta	core_chlorophytes	Trebouxiophyceae	Chlorellales	Chlorellaceae	Chlorella_clade	Chlorella	unclassified_Chlorella_(in_Chlorellales)
CADDIJ020000000	Tetradesmus_acuminatus	CADDIJ	6	Eukaryota	Viridiplantae	Chlorophyta	core_chlorophytes	Chlorophyceae	CS_clade	Sphaeropleales	Scenedesmaceae	Tetradesmus
BLLF01000000	Haematococcus_lacustris	BLLF01		Eukaryota	Viridiplantae	Chlorophyta	core_chlorophytes	Chlorophyceae	CS_clade	Chlamydomonadales	Haematococcaceae	Haematococcus
WKLD01000000	Picochlorum_costavermella	WKLD01		Eukaryota	Viridiplantae	Chlorophyta	core_chlorophytes	Trebouxiophyceae	Trebouxiophyceae_incertae_sedis	Picochlorum
JAACMV010000000	Picochlorum_sp._&apos;celeri&apos;	JAACMV		Eukaryota	Viridiplantae	Chlorophyta	core_chlorophytes	Trebouxiophyceae	Trebouxiophyceae_incertae_sedis	Picochlorum	unclassified_Picochlorum
VIIQ02000000	Desmodesmus_armatus	VIIQ02	3	Eukaryota	Viridiplantae	Chlorophyta	core_chlorophytes	Chlorophyceae	CS_clade	Sphaeropleales	Scenedesmaceae	Desmodesmus
VIYQ01000000	Chlorella_sp._CH2018	VIYQ01		Eukaryota	Viridiplantae	Chlorophyta	core_chlorophytes	Trebouxiophyceae	Chlorellales	Chlorellaceae	Chlorella_clade	Chlorella	unclassified_Chlorella_(in_Chlorellales)
VATW01000000	Chlorella_vulgaris	VATW01		Eukaryota	Viridiplantae	Chlorophyta	core_chlorophytes	Trebouxiophyceae	Chlorellales	Chlorellaceae	Chlorella_clade	Chlorella
VATV01000000	Chlorella_vulgaris	VATV01		Eukaryota	Viridiplantae	Chlorophyta	core_chlorophytes	Trebouxiophyceae	Chlorellales	Chlorellaceae	Chlorella_clade	Chlorella
WJEA01000000	Picochlorum_sp._BH-2019	WJEA01		Eukaryota	Viridiplantae	Chlorophyta	core_chlorophytes	Trebouxiophyceae	Trebouxiophyceae_incertae_sedis	Picochlorum	unclassified_Picochlorum
VXJC01000000	Mychonastes_homosphaera	VXJC01		Eukaryota	Viridiplantae	Chlorophyta	core_chlorophytes	Chlorophyceae	CS_clade	Sphaeropleales	Mychonastaceae	Mychonastes
VXIU01000000	Trebouxia_sp._A1-2	VXIU01		Eukaryota	Viridiplantae	Chlorophyta	core_chlorophytes	Trebouxiophyceae	Trebouxiales	Trebouxiaceae	Trebouxia	unclassified_Trebouxia
VJNP01000000	Chlorella_vulgaris	VJNP01		Eukaryota	Viridiplantae	Chlorophyta	core_chlorophytes	Trebouxiophyceae	Chlorellales	Chlorellaceae	Chlorella_clade	Chlorella
VIYE01000000	Messastrum_gracile	VIYE01		Eukaryota	Viridiplantae	Chlorophyta	core_chlorophytes	Chlorophyceae	CS_clade	Sphaeropleales	Selenastraceae	Messastrum
BHFV01000000	Trebouxiophyceae_sp._KSI-1	BHFV01		Eukaryota	Viridiplantae	Chlorophyta	core_chlorophytes	Trebouxiophyceae	unclassified_Trebouxiophyceae
RRZL01000000	Chlorella_sp._Dachan	RRZL01		Eukaryota	Viridiplantae	Chlorophyta	core_chlorophytes	Trebouxiophyceae	Chlorellales	Chlorellaceae	Chlorella_clade	Chlorella	unclassified_Chlorella_(in_Chlorellales)
RRZN01000000	Chlorella_sorokiniana	RRZN01		Eukaryota	Viridiplantae	Chlorophyta	core_chlorophytes	Trebouxiophyceae	Chlorellales	Chlorellaceae	Chlorella_clade	Chlorella
RRZM01000000	Chlorella_sorokiniana	RRZM01		Eukaryota	Viridiplantae	Chlorophyta	core_chlorophytes	Trebouxiophyceae	Chlorellales	Chlorellaceae	Chlorella_clade	Chlorella
VCJN01000000	Tetraselmis_striata	VCJN01	84	Eukaryota	Viridiplantae	Chlorophyta	core_chlorophytes	Chlorodendrophyceae	Chlorodendrales	Chlorodendraceae	Tetraselmis
BCIH01000000	Prototheca_cutis	BCIH01		Eukaryota	Viridiplantae	Chlorophyta	core_chlorophytes	Trebouxiophyceae	Chlorellales	Chlorellaceae	Prototheca
RHEI01000000	Scenedesmus_vacuolatus	RHEI01		Eukaryota	Viridiplantae	Chlorophyta	core_chlorophytes	Chlorophyceae	CS_clade	Sphaeropleales	Scenedesmaceae	Scenedesmus
QAXO01000000	Chlamydomonas_sp._3112	QAXO01		Eukaryota	Viridiplantae	Chlorophyta	core_chlorophytes	Chlorophyceae	CS_clade	Chlamydomonadales	Chlamydomonadaceae	Chlamydomonas	unclassified_Chlamydomonas
RWJK01000000	Scenedesmus_sp._ARA3	RWJK01		Eukaryota	Viridiplantae	Chlorophyta	core_chlorophytes	Chlorophyceae	CS_clade	Sphaeropleales	Scenedesmaceae	Scenedesmus	unclassified_Scenedesmus
RWJJ01000000	Scenedesmus_sp._ARA	RWJJ01		Eukaryota	Viridiplantae	Chlorophyta	core_chlorophytes	Chlorophyceae	CS_clade	Sphaeropleales	Scenedesmaceae	Scenedesmus	unclassified_Scenedesmus
QFBI01000000	Chlamydomonas_sp._AIC	QFBI01	1	Eukaryota	Viridiplantae	Chlorophyta	core_chlorophytes	Chlorophyceae	CS_clade	Chlamydomonadales	Chlamydomonadaceae	Chlamydomonas	unclassified_Chlamydomonas
QAXN01000000	Chlamydomonas_sp._3222	QAXN01		Eukaryota	Viridiplantae	Chlorophyta	core_chlorophytes	Chlorophyceae	CS_clade	Chlamydomonadales	Chlamydomonadaceae	Chlamydomonas	unclassified_Chlamydomonas
QFBH01000000	Dunaliella_sp._M2	QFBH01		Eukaryota	Viridiplantae	Chlorophyta	core_chlorophytes	Chlorophyceae	CS_clade	Chlamydomonadales	Dunaliellaceae	Dunaliella	unclassified_Dunaliella
QAXP01000000	Characiochloris_sp._AAM3	QAXP01		Eukaryota	Viridiplantae	Chlorophyta	core_chlorophytes	Chlorophyceae	CS_clade	Chlamydomonadales	Characiochloridaceae	Characiochloris	unclassified_Characiochloris
QAXM01000000	Chlamydomonas_sp._WS3	QAXM01		Eukaryota	Viridiplantae	Chlorophyta	core_chlorophytes	Chlorophyceae	CS_clade	Chlamydomonadales	Chlamydomonadaceae	Chlamydomonas	unclassified_Chlamydomonas
QAXK01000000	Chlorella_sp._KRBP	QAXK01		Eukaryota	Viridiplantae	Chlorophyta	core_chlorophytes	Trebouxiophyceae	Chlorellales	Chlorellaceae	Chlorella_clade	Chlorella	unclassified_Chlorella_(in_Chlorellales)
QAXL01000000	Chlamydomonas_sp._WS7	QAXL01		Eukaryota	Viridiplantae	Chlorophyta	core_chlorophytes	Chlorophyceae	CS_clade	Chlamydomonadales	Chlamydomonadaceae	Chlamydomonas	unclassified_Chlamydomonas
QAXG01000000	Dunaliella_sp._RO	QAXG01		Eukaryota	Viridiplantae	Chlorophyta	core_chlorophytes	Chlorophyceae	CS_clade	Chlamydomonadales	Dunaliellaceae	Dunaliella	unclassified_Dunaliella
QAXJ01000000	Chloroidium_sp._CF	QAXJ01		Eukaryota	Viridiplantae	Chlorophyta	core_chlorophytes	Trebouxiophyceae	Trebouxiophyceae_incertae_sedis	Watanabea_clade	Chloroidium	unclassified_Chloroidium
QAXI01000000	Chloroidium_sp._JM	QAXI01		Eukaryota	Viridiplantae	Chlorophyta	core_chlorophytes	Trebouxiophyceae	Trebouxiophyceae_incertae_sedis	Watanabea_clade	Chloroidium	unclassified_Chloroidium
QAXH01000000	Chloromonas_sp._AAM2	QAXH01		Eukaryota	Viridiplantae	Chlorophyta	core_chlorophytes	Chlorophyceae	CS_clade	Chlamydomonadales	Chlamydomonadaceae	Chloromonadinia	Chloromonas	unclassified_Chloromonas
QAXE01000000	Dunaliella_sp._YS1	QAXE01		Eukaryota	Viridiplantae	Chlorophyta	core_chlorophytes	Chlorophyceae	CS_clade	Chlamydomonadales	Dunaliellaceae	Dunaliella	unclassified_Dunaliella
QAXF01000000	Dunaliella_sp._WIN1	QAXF01		Eukaryota	Viridiplantae	Chlorophyta	core_chlorophytes	Chlorophyceae	CS_clade	Chlamydomonadales	Dunaliellaceae	Dunaliella	unclassified_Dunaliella
QAXD01000000	Haematococcus_sp._NG2	QAXD01		Eukaryota	Viridiplantae	Chlorophyta	core_chlorophytes	Chlorophyceae	CS_clade	Chlamydomonadales	Haematococcaceae	Haematococcus	unclassified_Haematococcus
QAWZ01000000	Nannochloris_sp._X1	QAWZ01		Eukaryota	Viridiplantae	Chlorophyta	core_chlorophytes	Trebouxiophyceae	Chlorellales	Chlorellaceae	Nannochloris	unclassified_Nannochloris
QAXA01000000	Nannochloris_sp._RS	QAXA01		Eukaryota	Viridiplantae	Chlorophyta	core_chlorophytes	Trebouxiophyceae	Chlorellales	Chlorellaceae	Nannochloris	unclassified_Nannochloris
QXTD01000000	Haematococcus_lacustris	QXTD01		Eukaryota	Viridiplantae	Chlorophyta	core_chlorophytes	Chlorophyceae	CS_clade	Chlamydomonadales	Haematococcaceae	Haematococcus
QOKY01000000	Auxenochlorella_protothecoides	QOKY01		Eukaryota	Viridiplantae	Chlorophyta	core_chlorophytes	Trebouxiophyceae	Chlorellales	Chlorellaceae	Auxenochlorella
PEIA01000000	Prototheca_ciferrii	PEIA01		Eukaryota	Viridiplantae	Chlorophyta	core_chlorophytes	Trebouxiophyceae	Chlorellales	Chlorellaceae	Prototheca
PGFX01000000	Prototheca_bovis	PGFX01		Eukaryota	Viridiplantae	Chlorophyta	core_chlorophytes	Trebouxiophyceae	Chlorellales	Chlorellaceae	Prototheca
BCJY01000000	Prototheca_stagnorum	BCJY01		Eukaryota	Viridiplantae	Chlorophyta	core_chlorophytes	Trebouxiophyceae	Chlorellales	Chlorellaceae	Prototheca
QBLF01000000	Prototheca_wickerhamii	QBLF01		Eukaryota	Viridiplantae	Chlorophyta	core_chlorophytes	Trebouxiophyceae	Chlorellales	Chlorellaceae	Prototheca
BDRX01000000	Raphidocelis_subcapitata	BDRX01		Eukaryota	Viridiplantae	Chlorophyta	core_chlorophytes	Chlorophyceae	CS_clade	Sphaeropleales	Selenastraceae	Raphidocelis
PKFC01000000	Chlorella_sorokiniana	PKFC01		Eukaryota	Viridiplantae	Chlorophyta	core_chlorophytes	Trebouxiophyceae	Chlorellales	Chlorellaceae	Chlorella_clade	Chlorella
PKFD01000000	Chlorella_sorokiniana	PKFD01		Eukaryota	Viridiplantae	Chlorophyta	core_chlorophytes	Trebouxiophyceae	Chlorellales	Chlorellaceae	Chlorella_clade	Chlorella
PCFQ01000000	Chlorella_sp._A99	PCFQ01		Eukaryota	Viridiplantae	Chlorophyta	core_chlorophytes	Trebouxiophyceae	Chlorellales	Chlorellaceae	Chlorella_clade	Chlorella	unclassified_Chlorella_(in_Chlorellales)
BDSI01000000	Eudorina_sp._2006-703-Eu-15	BDSI01	1	Eukaryota	Viridiplantae	Chlorophyta	core_chlorophytes	Chlorophyceae	CS_clade	Chlamydomonadales	Volvocaceae	Eudorina	unclassified_Eudorina
BDSJ01000000	Eudorina_sp._2006-703-Eu-15	BDSJ01	1	Eukaryota	Viridiplantae	Chlorophyta	core_chlorophytes	Chlorophyceae	CS_clade	Chlamydomonadales	Volvocaceae	Eudorina	unclassified_Eudorina
BDSK01000000	Yamagishiella_unicocca	BDSK01		Eukaryota	Viridiplantae	Chlorophyta	core_chlorophytes	Chlorophyceae	CS_clade	Chlamydomonadales	Volvocaceae	Yamagishiella
BDSL01000000	Yamagishiella_unicocca	BDSL01		Eukaryota	Viridiplantae	Chlorophyta	core_chlorophytes	Chlorophyceae	CS_clade	Chlamydomonadales	Volvocaceae	Yamagishiella
LHPF02000000	Micractinium_conductrix	LHPF02		Eukaryota	Viridiplantae	Chlorophyta	core_chlorophytes	Trebouxiophyceae	Chlorellales	Chlorellaceae	Chlorella_clade	Micractinium
LHPG02000000	Chlorella_sorokiniana	LHPG02		Eukaryota	Viridiplantae	Chlorophyta	core_chlorophytes	Trebouxiophyceae	Chlorellales	Chlorellaceae	Chlorella_clade	Chlorella
PQAU01000000	Chlorella_sorokiniana	PQAU01		Eukaryota	Viridiplantae	Chlorophyta	core_chlorophytes	Trebouxiophyceae	Chlorellales	Chlorellaceae	Chlorella_clade	Chlorella
ABCN02000000	Chlamydomonas_reinhardtii	ABCN02	3	Eukaryota	Viridiplantae	Chlorophyta	core_chlorophytes	Chlorophyceae	CS_clade	Chlamydomonadales	Chlamydomonadaceae	Chlamydomonas
JTEE01000000	Chlorella_sp._ArM0029B	JTEE01		Eukaryota	Viridiplantae	Chlorophyta	core_chlorophytes	Trebouxiophyceae	Chlorellales	Chlorellaceae	Chlorella_clade	Chlorella	unclassified_Chlorella_(in_Chlorellales)
PGGS01000000	Tetrabaena_socialis	PGGS01	1	Eukaryota	Viridiplantae	Chlorophyta	core_chlorophytes	Chlorophyceae	CS_clade	Chlamydomonadales	Tetrabaenaceae	Tetrabaena
NMUB01000000	Monoraphidium_sp._549	NMUB01	5	Eukaryota	Viridiplantae	Chlorophyta	core_chlorophytes	Chlorophyceae	CS_clade	Sphaeropleales	Selenastraceae	Monoraphidium	unclassified_Monoraphidium
PJAJ01000000	Picochlorum_sp._&apos;soloecismus&apos;	PJAJ01		Eukaryota	Viridiplantae	Chlorophyta	core_chlorophytes	Trebouxiophyceae	Trebouxiophyceae_incertae_sedis	Picochlorum	unclassified_Picochlorum
NSMO01000000	Coelastrella_sp._UTEX_B_3026	NSMO01	5	Eukaryota	Viridiplantae	Chlorophyta	core_chlorophytes	Chlorophyceae	CS_clade	Sphaeropleales	Scenedesmaceae	Coelastrella	unclassified_Coelastrella
NNCB01000000	Scenedesmus_quadricauda	NNCB01	1	Eukaryota	Viridiplantae	Chlorophyta	core_chlorophytes	Chlorophyceae	CS_clade	Sphaeropleales	Scenedesmaceae	Scenedesmus
BEGY01000000	Chlamydomonas_eustigma	BEGY01		Eukaryota	Viridiplantae	Chlorophyta	core_chlorophytes	Chlorophyceae	CS_clade	Chlamydomonadales	Chlamydomonadaceae	Chlamydomonas
NEDT01000000	Tetradesmus_obliquus	NEDT01	19	Eukaryota	Viridiplantae	Chlorophyta	core_chlorophytes	Chlorophyceae	CS_clade	Sphaeropleales	Scenedesmaceae	Tetradesmus
MUYL01000000	Auxenochlorella_protothecoides	MUYL01		Eukaryota	Viridiplantae	Chlorophyta	core_chlorophytes	Trebouxiophyceae	Chlorellales	Chlorellaceae	Auxenochlorella
MVGU01000000	Botryococcus_braunii	MVGU01	5	Eukaryota	Viridiplantae	Chlorophyta	core_chlorophytes	Trebouxiophyceae	Trebouxiophyceae_incertae_sedis	Elliptochloris_clade	Botryococcus
FNXT01000000	Tetradesmus_obliquus	FNXT01	1	Eukaryota	Viridiplantae	Chlorophyta	core_chlorophytes	Chlorophyceae	CS_clade	Sphaeropleales	Scenedesmaceae	Tetradesmus
JUBA01000000	Trebouxia_gelatinosa	JUBA01		Eukaryota	Viridiplantae	Chlorophyta	core_chlorophytes	Trebouxiophyceae	Trebouxiales	Trebouxiaceae	Trebouxia
BBXU01000000	Parachlorella_kessleri	BBXU01		Eukaryota	Viridiplantae	Chlorophyta	core_chlorophytes	Trebouxiophyceae	Chlorellales	Chlorellaceae	Parachlorella
LSYV01000000	Gonium_pectorale	LSYV01	1	Eukaryota	Viridiplantae	Chlorophyta	core_chlorophytes	Chlorophyceae	CS_clade	Chlamydomonadales	Volvocaceae	Gonium
LWCB01000000	Coelastrella_sp._M60	LWCB01		Eukaryota	Viridiplantae	Chlorophyta	core_chlorophytes	Chlorophyceae	CS_clade	Sphaeropleales	Scenedesmaceae	Coelastrella	unclassified_Coelastrella
BDDA01000000	Chlamydomonas_asymmetrica	BDDA01		Eukaryota	Viridiplantae	Chlorophyta	core_chlorophytes	Chlorophyceae	CS_clade	Chlamydomonadales	Chlamydomonadaceae	Chlamydomonas
BDDC01000000	Chlamydomonas_sphaeroides	BDDC01	4	Eukaryota	Viridiplantae	Chlorophyta	core_chlorophytes	Chlorophyceae	CS_clade	Chlamydomonadales	Chlamydomonadaceae	Chlamydomonas
BDDB01000000	Edaphochlamys_debaryana	BDDB01		Eukaryota	Viridiplantae	Chlorophyta	core_chlorophytes	Chlorophyceae	CS_clade	Chlamydomonadales	Chlamydomonadales_incertae_sedis	Edaphochlamys
BDCZ01000000	Chlamydomonas_applanata	BDCZ01	1	Eukaryota	Viridiplantae	Chlorophyta	core_chlorophytes	Chlorophyceae	CS_clade	Chlamydomonadales	Chlamydomonadaceae	Chlamydomonas
ANZC01000000	Auxenochlorella_pyrenoidosa	ANZC01		Eukaryota	Viridiplantae	Chlorophyta	core_chlorophytes	Trebouxiophyceae	Chlorellales	Chlorellaceae	Auxenochlorella
LHAR01000000	Coccomyxa_sp._SUA001	LHAR01		Eukaryota	Viridiplantae	Chlorophyta	core_chlorophytes	Trebouxiophyceae	Trebouxiophyceae_incertae_sedis	Elliptochloris_clade	Coccomyxa	unclassified_Coccomyxa_(in:_Viridiplantae)
LDKB01000000	Chlorella_vulgaris	LDKB01		Eukaryota	Viridiplantae	Chlorophyta	core_chlorophytes	Trebouxiophyceae	Chlorellales	Chlorellaceae	Chlorella_clade	Chlorella
AYTC01000000	Monoraphidium_neglectum	AYTC01	1	Eukaryota	Viridiplantae	Chlorophyta	core_chlorophytes	Chlorophyceae	CS_clade	Sphaeropleales	Selenastraceae	Monoraphidium
JUGA01000000	Coccomyxa_sp._LA000219	JUGA01		Eukaryota	Viridiplantae	Chlorophyta	core_chlorophytes	Trebouxiophyceae	Trebouxiophyceae_incertae_sedis	Elliptochloris_clade	Coccomyxa	unclassified_Coccomyxa_(in:_Viridiplantae)
APJO01000000	Auxenochlorella_protothecoides	APJO01		Eukaryota	Viridiplantae	Chlorophyta	core_chlorophytes	Trebouxiophyceae	Chlorellales	Chlorellaceae	Auxenochlorella
ACJH01000000	Volvox_carteri_f._nagariensis	ACJH01		Eukaryota	Viridiplantae	Chlorophyta	core_chlorophytes	Chlorophyceae	CS_clade	Chlamydomonadales	Volvocaceae	Volvox
AGSI01000000	Coccomyxa_subellipsoidea_C-169	AGSI01		Eukaryota	Viridiplantae	Chlorophyta	core_chlorophytes	Trebouxiophyceae	Trebouxiophyceae_incertae_sedis	Elliptochloris_clade	Coccomyxa	Coccomyxa_subellipsoidea
ADIC01000000	Chlorella_variabilis	ADIC01		Eukaryota	Viridiplantae	Chlorophyta	core_chlorophytes	Trebouxiophyceae	Chlorellales	Chlorellaceae	Chlorella_clade	Chlorella
JPID01000000	Picochlorum_sp._SENEW3	JPID01		Eukaryota	Viridiplantae	Chlorophyta	core_chlorophytes	Trebouxiophyceae	Trebouxiophyceae_incertae_sedis	Picochlorum	unclassified_Picochlorum
AYPS01000000	Helicosporidium_sp._ATCC_50920	AYPS01		Eukaryota	Viridiplantae	Chlorophyta	core_chlorophytes	Trebouxiophyceae	Chlorellales	Chlorellaceae	Helicosporidium	unclassified_Helicosporidium
CAIGQP010000000	uncultured_Bathycoccus	CAIGQP		Eukaryota	Viridiplantae	Chlorophyta	Mamiellophyceae	Mamiellales	environmental_samples
CAJPGS010000000	Ostreococcus_tauri	CAJPGS		Eukaryota	Viridiplantae	Chlorophyta	Mamiellophyceae	Mamiellales	Bathycoccaceae	Ostreococcus
CAJPGT010000000	Ostreococcus_tauri	CAJPGT		Eukaryota	Viridiplantae	Chlorophyta	Mamiellophyceae	Mamiellales	Bathycoccaceae	Ostreococcus
CAJPGI010000000	Ostreococcus_tauri	CAJPGI		Eukaryota	Viridiplantae	Chlorophyta	Mamiellophyceae	Mamiellales	Bathycoccaceae	Ostreococcus
CAJPGN010000000	Ostreococcus_tauri	CAJPGN		Eukaryota	Viridiplantae	Chlorophyta	Mamiellophyceae	Mamiellales	Bathycoccaceae	Ostreococcus
CAJPGP010000000	Ostreococcus_tauri	CAJPGP		Eukaryota	Viridiplantae	Chlorophyta	Mamiellophyceae	Mamiellales	Bathycoccaceae	Ostreococcus
CACTHJ010000000	uncultured_Bathycoccus	CACTHJ		Eukaryota	Viridiplantae	Chlorophyta	Mamiellophyceae	Mamiellales	environmental_samples
JACNMA010000000	Bathycoccus_sp._NIOZ-UU96	JACNMA		Eukaryota	Viridiplantae	Chlorophyta	Mamiellophyceae	Mamiellales	Bathycoccaceae	Bathycoccus	unclassified_Bathycoccus
WMKK01000000	Ostreococcus_mediterraneus	WMKK01		Eukaryota	Viridiplantae	Chlorophyta	Mamiellophyceae	Mamiellales	Bathycoccaceae	Ostreococcus
VIBD01000000	Ostreococcus_sp._SAG12	VIBD01	1	Eukaryota	Viridiplantae	Chlorophyta	Mamiellophyceae	Mamiellales	Bathycoccaceae	Ostreococcus	unclassified_Ostreococcus
VIBC01000000	Ostreococcus_sp._SAG11	VIBC01		Eukaryota	Viridiplantae	Chlorophyta	Mamiellophyceae	Mamiellales	Bathycoccaceae	Ostreococcus	unclassified_Ostreococcus
VIBB01000000	Ostreococcus_sp._SAG10	VIBB01		Eukaryota	Viridiplantae	Chlorophyta	Mamiellophyceae	Mamiellales	Bathycoccaceae	Ostreococcus	unclassified_Ostreococcus
VIBA01000000	Ostreococcus_sp._SAG9	VIBA01		Eukaryota	Viridiplantae	Chlorophyta	Mamiellophyceae	Mamiellales	Bathycoccaceae	Ostreococcus	unclassified_Ostreococcus
VIAZ01000000	Micromonas_sp._SAG8	VIAZ01		Eukaryota	Viridiplantae	Chlorophyta	Mamiellophyceae	Mamiellales	Mamiellaceae	Micromonas	unclassified_Micromonas
VIAY01000000	Micromonas_sp._SAG7	VIAY01		Eukaryota	Viridiplantae	Chlorophyta	Mamiellophyceae	Mamiellales	Mamiellaceae	Micromonas	unclassified_Micromonas
VIAV01000000	Bathycoccus_sp._SAG4	VIAV01	1	Eukaryota	Viridiplantae	Chlorophyta	Mamiellophyceae	Mamiellales	Bathycoccaceae	Bathycoccus	unclassified_Bathycoccus
VIAW01000000	Micromonas_sp._SAG5	VIAW01		Eukaryota	Viridiplantae	Chlorophyta	Mamiellophyceae	Mamiellales	Mamiellaceae	Micromonas	unclassified_Micromonas
VIAX01000000	Micromonas_sp._SAG6	VIAX01		Eukaryota	Viridiplantae	Chlorophyta	Mamiellophyceae	Mamiellales	Mamiellaceae	Micromonas	unclassified_Micromonas
VIAS01000000	Bathycoccus_sp._SAG1	VIAS01	2	Eukaryota	Viridiplantae	Chlorophyta	Mamiellophyceae	Mamiellales	Bathycoccaceae	Bathycoccus	unclassified_Bathycoccus
VIAU01000000	Bathycoccus_sp._SAG3	VIAU01		Eukaryota	Viridiplantae	Chlorophyta	Mamiellophyceae	Mamiellales	Bathycoccaceae	Bathycoccus	unclassified_Bathycoccus
VIAT01000000	Bathycoccus_sp._SAG2	VIAT01	1	Eukaryota	Viridiplantae	Chlorophyta	Mamiellophyceae	Mamiellales	Bathycoccaceae	Bathycoccus	unclassified_Bathycoccus
RZXY01000000	Mamiellophyceae_sp._2017MT	RZXY01		Eukaryota	Viridiplantae	Chlorophyta	Mamiellophyceae	unclassified_Mamiellophyceae
NERT01000000	Ostreococcus_tauri	NERT01		Eukaryota	Viridiplantae	Chlorophyta	Mamiellophyceae	Mamiellales	Bathycoccaceae	Ostreococcus
FQSR01000000	Bathycoccus_sp._TOSAG39-1	FQSR01	3	Eukaryota	Viridiplantae	Chlorophyta	Mamiellophyceae	Mamiellales	Bathycoccaceae	Bathycoccus	unclassified_Bathycoccus
CAID01000000	Ostreococcus_tauri	CAID01		Eukaryota	Viridiplantae	Chlorophyta	Mamiellophyceae	Mamiellales	Bathycoccaceae	Ostreococcus
LAQG01000000	Micromonas_sp._ASP10-01a	LAQG01		Eukaryota	Viridiplantae	Chlorophyta	Mamiellophyceae	Mamiellales	Mamiellaceae	Micromonas	unclassified_Micromonas
AFUW01000000	uncultured_Bathycoccus	AFUW01	2	Eukaryota	Viridiplantae	Chlorophyta	Mamiellophyceae	Mamiellales	environmental_samples
ACCP01000000	Micromonas_pusilla_CCMP1545	ACCP01		Eukaryota	Viridiplantae	Chlorophyta	Mamiellophyceae	Mamiellales	Mamiellaceae	Micromonas
RQSC01000000	Prasinococcaceae_sp._CCMP_1430	RQSC01	1	Eukaryota	Viridiplantae	Chlorophyta	Palmophyllophyceae	Prasinococcales	Prasinococcaceae	unclassified_Prasinococcaceae
QXJR01000000	Picocystis_sp._L7	QXJR01		Eukaryota	Viridiplantae	Chlorophyta	Picocystophyceae	Picocystales	Picocystaceae	Picocystis	unclassified_Picocystis
QYZS01000000	Picocystis_sp._ML	QYZS01		Eukaryota	Viridiplantae	Chlorophyta	Picocystophyceae	Picocystales	Picocystaceae	Picocystis	unclassified_Picocystis
NZ_ACCP01000000	Micromonas_pusilla_CCMP1545	NZ_ACC		Eukaryota	Viridiplantae	Chlorophyta	prasinophytes	Mamiellophyceae	Mamiellales	Mamiellaceae	Micromonas
BNJQ01000000	Pycnococcus_provasolii	BNJQ01		Eukaryota	Viridiplantae	Chlorophyta	Pycnococcaceae	Pycnococcus
NHOP01000000	Pyramimonas_parkeae	NHOP01	128	Eukaryota	Viridiplantae	Chlorophyta	Pyramimonadophyceae	Pyramimonadales	Pyramimonadaceae	Pyramimonas	Pyramimonas_subgen._Trichocystis
LGRX01000000	Cymbomonas_tetramitiformis	LGRX01	32	Eukaryota	Viridiplantae	Chlorophyta	Pyramimonadophyceae	Pyramimonadales	Pyramimonadaceae	Cymbomonas
CAJHUC010000000	Ostreobium_quekettii	CAJHUC		Eukaryota	Viridiplantae	Chlorophyta	Ulvophyceae	TCBD_clade	Bryopsidales	Ostreobineae	Ostreobiaceae	Ostreobium
SDUY01000000	Ulva_prolifera	SDUY01		Eukaryota	Viridiplantae	Chlorophyta	Ulvophyceae	OUU_clade	Ulvales	Ulvaceae	Ulva
UNSF01000000	Ulva_mutabilis	UNSF01		Eukaryota	Viridiplantae	Chlorophyta	Ulvophyceae	OUU_clade	Ulvales	Ulvaceae	Ulva
REBO01000000	Chlorophyta_sp.	REBO01		Eukaryota	Viridiplantae	Chlorophyta
BFEA01000000	Chara_braunii	BFEA01		Eukaryota	Viridiplantae	Streptophyta	Charophyceae	Charales	Characeae	Chara
RHPI01000000	Chlorokybus_atmophyticus	RHPI01		Eukaryota	Viridiplantae	Streptophyta	Chlorokybophyceae	Chlorokybales	Chlorokybaceae	Chlorokybus
BANV01000000	Klebsormidium_nitens	BANV01	7	Eukaryota	Viridiplantae	Streptophyta	Klebsormidiophyceae	Klebsormidiales	Klebsormidiaceae	Klebsormidium
RPFO01000000	Mesostigma_viride	RPFO01	216	Eukaryota	Viridiplantae	Streptophyta	Mesostigmatophyceae	Mesostigmatales	Mesostigmataceae	Mesostigma
RHPH01000000	Mesostigma_viride	RHPH01	19	Eukaryota	Viridiplantae	Streptophyta	Mesostigmatophyceae	Mesostigmatales	Mesostigmataceae	Mesostigma
BIFU01000000	Mesostigma_viride	BIFU01	6	Eukaryota	Viridiplantae	Streptophyta	Mesostigmatophyceae	Mesostigmatales	Mesostigmataceae	Mesostigma
WELB01000000	Spirogloea_muscicola	WELB01		Eukaryota	Viridiplantae	Streptophyta	Zygnemophyceae	Spirogloeophycidae	Spirogloeales	Spirogloeaceae	Spirogloea
WELA01000000	Mesotaenium_endlicherianum	WELA01		Eukaryota	Viridiplantae	Streptophyta	Zygnemophyceae	Zygnematophycidae	Zygnematales	Mesotaeniaceae	Mesotaenium

## Sheet: Table S2
Table S2 HHpred confirmation of MCP genes
Gene prediction and organism name	Sequence	HHpred hit	Name	Probability	E-value	Score	SS	Aligned Cols	Target Length	Notes
>gene_7140|GeneMark.hmm|389|_aa|-|8746|9915|>gi|160692908|gb|ABFJ01000227.1|_Monosiga_brevicollis_MX1_MONBRscaffold_4_Cont227,_whole_genome_shotgun_sequence	VDLEKNVTPVFNGLYRFKRPEHAVTAGSLRHVIHELQPKVAPPATFFNSVNQYIDVDLPKHIHYVNQTDLHLVLTNNDMAGDNFNSMPSNLFSRIDIRVGNEIKQTVTDLEQWMDAVIYKDPWEHERHQEAKVYDAANYAVDSTAVFGALSDSPTIRIPITSLLTQCGIPLATCDEQVTLRFYSQVASNVLNTGNIALKEFKFMLREIRGDDSALQQISKPNLDWRFLEPKHEEKTLSLTDGSTTTWVLNNFSPDDLCSHMWVFVRNTNLAGANRDTMLSDVIDRIWLEDESGHNLTNGIQWKAPELLAINYPDNFNNTASQSHGLYLVYCPATDPQADYREGVMSGAQPLVRNMKLRITAQATGNYNCTVVAMCYKHCRVQGGQLIVQ	5TIP_B	Major capsid protein; VIRAL PROTEIN; HET: XYP, FUC, XXR, MAN, RM4, BGC, 7CV, GLA; 2.0A {Paramecium bursaria Chlorella vi	44.13	13	22.99	4.3	345	436
>gene_1627|GeneMark.hmm|436|_aa|+|2078|3388|>gi|1773386634|gb|VIBD01000086.1|_Ostreococcus_sp._SAG12_NODE_90_LENGTH_4132_COV_3.63331,_whole_genome_shotgun_sequence	MPGAVPQGLVSREMMSMIDGVKTTRNTLLPTSGVGPWTALGNNKIIFSVPSFRNSFIDPKRSYLRFDFKLNSAASRVFRSSVAPFRRMTIRDSRGTILEDITEYNHWVKVKDVLKTEAELKSELATTRNNMVMGANAEFSSAVPVVHQLQSGLVGPEQSFYIPVNQMMTAGGFALQVELTLADDVQVCYSTDSTDSSFEISNCAWELELLELSDELMRDVNGELRKGKKVTIPYKSVRSHIDQLATGSNFNLKIHESAHNIDNVYNIIRAAAPQSQTSVGSKLPGQDPMTYYGGSQVIDATSNVAAASWHLQKYSYKVGSQFYPNAPVELPGNKAVALQNAISTLDLKEPFMSTPFSAPNGFGVNFEVRDFVLVNSFKATRDPNLQNGLNLSASAAPIE…	P30328	MCP_PBCV1 Major capsid protein OS=Paramecium bursaria Chlorella virus 1 OX=10506 GN=A430L PE=1 SV=3	99.26	1.5e-08	73.36	30.4	383	437
>gene_36793|GeneMark.hmm|413|_aa|+|18868|20109|>ACJI01002820.1_Aureococcus_anophagefferens_strain_CCMP1984_AURANscaffold_56_Cont2820,_whole_genome_shotgun_sequence	LPVNALVNMKSLAFHGTFSTTGIGPSDASGSDRVFALIPKNGFASVIDRLTFSAGGIALDSGFSGYNVVSTMKENIEKSAAKYMSDDKVLNQSILESIDETGTYEAANFGQQKQLILANFLGFSGCEPTFLDLNRLPEVFLTIQVTSPSVLPVQYEGAVLGGAAVNANPNFSGNGCSYTIDNIFFTIEVISIGNGLYDALTSRLLEEKGSLDVPYKNFNTFTTDQSSAGGSIRGSVSTMSLDKVFAFQRNSGEKKAGGSPYEQYYIQQAPVPAVGNTTFGFTNAGLNFISSGLQDWFFQINNAPYPLYKPDTVDAYAYAVASCDRQYSKYRGSLVGSQATWKDNCWVAVQKLNHDDDPRLISGLNLASINSQIAFTSTSNNVAGENWERQVWLVTESTS…	6OJN_B	Major capsid protein; icosahedral, trimers, outer coat, anchor proteins, zip proteins, VIRAL PROTEIN; 8.6A {Singapore gr	98.62	1.2e-05	57.45	24.3	369	463
>gene_1|GeneMark.hmm|448_aa|+|1|1344 >AFUW01000088.1:35058-36401 Uncultured Bathycoccus C1633, whole genome shotgun sequence	MAGGIPKALLSADLIPSISGLKRIRNSLLPVSGGGAYTPEASNKIVFQLPSFENSVLVPENSYLRFNFKTNANTTRCFRNSLNFIKRLVIRNSRGQIIEDIDSYMTWNKINDVLKKTRCDLRGESQTTRAPYTQDMTKRFADEANYASTNGVPVIHHLNSGFIGSKHQKFYIPISSLMSSSGFALHIELHLADAKDVVYSTNGTEATYSIPEIVYETEMLEMSPDTYRDIYGELLKGKQLAIPFKSVRAHVLQMNGQQAFNHKLVESAHDAINAYAVVRENKSALTNVADVNAVVSDNDPNTFYGGGKKWIANQEVGDDSVHLTKYVWKTNHSYMPNVPVEMPSEKTLALQNNISMLGLKNPFIAETLEGATNLCPEFEARDFIVATTFKKSNDPGLHN…	A7U6E9	MCP_POV01 Major capsid protein OS=Pyramimonas orientalis virus OX=455367 GN=MCP PE=3 SV=1	97.31	0.0065	42.52	27.2	367	396
>gene_1441|GeneMark.hmm|435|_aa|+|4521|5828|>gi|1773381655|gb|VIAS01000075.1|_Bathycoccus_sp._SAG1_NODE_78_LENGTH_10723_COV_18.5481,_whole_genome_shotgun_sequence	MSALPKGLISKEMVKGVKGVETVRNTLLPVTQAPFAPDGNNRVIFEIPSLHNAFLTQRSYFTFTLKTNASSTKFYRGPCVPFSRMVVKAPNGQILEDLNDFHLLSKVKDVFKSKCDLEAEHATTKAPYTLNEAMWDAEQTQFASGVPVVMFPQSGLLGQEQQYFIPVNQIASSAGYALHVELHLLPNEDFVFSTGATAPSYSITSMTYETELAQLSNELMRDVIGSKQIAIPYKYVRSHHNQLHGQQSYNVRITDAAQNLENTYSIIHQPQSVKTSVSTNDVHNSDTNPYNFFGGSKKIENSEIAGRADHLTKYVFKYGTKFYPNAPCEMSGDKTLSLQSTITQLGLTNPYIATPEYGTNLMSNQYEARDFVLVNSFKTTGDKVENGINTASTSAPIEI…	P22535	CAPSD_BPPRD Major capsid protein P3 OS=Enterobacteria phage PRD1 OX=10658 GN=III PE=1 SV=2	98.01	0.00047	48.79	21.3	341	395
>gene_1441|GeneMark.hmm|435|_aa|+|4521|5828|>gi|1773381655|gb|VIAS01000075.1|_Bathycoccus_sp._SAG1_NODE_78_LENGTH_10723_COV_18.5481,_whole_genome_shotgun_sequence	MSALPKGLISKEMVKGVKGVETVRNTLLPVTQAPFAPDGNNRVIFEIPSLHNAFLTQRSYFTFTLKTNASSTKFYRGPCVPFSRMVVKAPNGQILEDLNDFHLLSKVKDVFKSKCDLEAEHATTKAPYTLNEAMWDAEQTQFASGVPVVMFPQSGLLGQEQQYFIPVNQIASSAGYALHVELHLLPNEDFVFSTGATAPSYSITSMTYETELAQLSNELMRDVIGSKQIAIPYKYVRSHHNQLHGQQSYNVRITDAAQNLENTYSIIHQPQSVKTSVSTNDVHNSDTNPYNFFGGSKKIENSEIAGRADHLTKYVFKYGTKFYPNAPCEMSGDKTLSLQSTITQLGLTNPYIATPEYGTNLMSNQYEARDFVLVNSFKTTGDKVENGINTASTSAPIEI…	5TIP_B	Major capsid protein; VIRAL PROTEIN; HET: XYP, FUC, XXR, MAN, RM4, BGC, 7CV, GLA; 2.0A {Paramecium bursaria Chlorella vi	99.73	4.4e-15	109.22	32.1	383	436
>gene_1738|GeneMark.hmm|448|_aa|+|35058|36404|>gi|354848128|gb|AFUW01000088.1|_Uncultured_Bathycoccus_C1633,_whole_genome_shotgun_sequence	MAGGIPKALLSADLIPSISGLKRIRNSLLPVSGGGAYTPEASNKIVFQLPSFENSVLVPENSYLRFNFKTNANTTRCFRNSLNFIKRLVIRNSRGQIIEDIDSYMTWNKINDVLKKTRCDLRGESQTTRAPYTQDMTKRFADEANYASTNGVPVIHHLNSGFIGSKHQKFYIPISSLMSSSGFALHIELHLADAKDVVYSTNGTEATYSIPEIVYETEMLEMSPDTYRDIYGELLKGKQLAIPFKSVRAHVLQMNGQQAFNHKLVESAHDAINAYAVVRENKSALTNVADVNAVVSDNDPNTFYGGGKKWIANQEVGDDSVHLTKYVWKTNHSYMPNVPVEMPSEKTLALQNNISMLGLKNPFIAETLEGATNLCPEFEARDFIVATTFKKSNDPGLHN…	Alignment with above
>gene_108809|GeneMark.hmm|406|_aa|-|18823|20043|>gi|744068577|gb|CDFG01077461.1|_Acanthamoeba_lenticulata_genome_assembly_Acanthamoeba_lenticulata,_scaffold_353333,_whole_genome_shotgun_sequence	MQSLNDRRTSSNIGPYAEDPSGFLIMKSNYSNLHLRDGTCDVRPSGSASYTNAFQALQTIQFNLDNTFTLDYLERTFLRLVLTNSTGTAIRTVVPHFLIQQLRVYLGTTQLDIIQPEHLWLDTLQLCAQTEMQKVAAPSYFNSSTFASTCTVPANGQLEVFVPIKTFFSQQEFPVGLLSKASGLQVRFEFDLAASANLMEVGSVTALGLQDISLRCMGANFRWAEDREKVIQDLRKNTHVYRYVKHEIQRLQVNSWTAGVEYPQNTLNIPQQRVCEIAFMFRPQGATGSQLYTPQAVTALNILDDSGQSITGINSTNLATDPFWRYVNASDKFDCLFQNVLPFYVWSFSQNPMLSIKSGMSLGEKMWSAQNSLSVIPASTASYEISSLIYSYKAFKVDG…	A4KXB1	CAPSD_HVAVE Major capsid protein OS=Heliothis virescens ascovirus 3e OX=260797 GN=MCP PE=3 SV=1	97.15	0.00044	48.45	9.1	377	455
>gene_168178|GeneMark.hmm|423|_aa|-|2588|3859|>gi|745191974|gb|CDFJ01200255.1|_Acanthamoeba_pearcei_genome_assembly_Acanthamoeba_pearcei,_scaffold_725138,_whole_genome_shotgun_sequence	MASVASIKNNLKLLGKQTSQFPTISKLQKNPDVLVHDSTVERLNGRFYQDRVQPVNVPSNVFTSSQFMVNIDFDLVGIQSDVIQNIDVEFNVSNGTTSTVYPLPVPQWITSYTLSQGSNVWENNVLSEVLTIETLIESSDTQMKELATLSLFDATTAQHTTTGIAAGASATCYLRFPNTIITNSFFFLPAINAQAPVRLHLYMNGGNQMFTTAAQGLTLNSISLLVSGIKYEREVRDELMRVHRSGTFVSKCETWQIQRFPLGSTLSANTQIQQLLQGMNGECSSLFFFIRPSLLNGSTQYGSNVLENTIQISQISQLTDEYGSNALTQNLDEIIPRVLYPLDLYPGSFRNYYLYVIPFALQPHLASSKSSDIGYLKINGNNLLVLTTGAAPSVPGPYK…	P22176	MCP_LCDV1 Major capsid protein OS=Lymphocystis disease virus 1 (isolate Darai) OX=654922 GN=MCP PE=3 SV=2	64.31	16	23.43	9.3	396	459
>gene_27409|GeneMark.hmm|535|_aa|-|4824|6431|>gi|1876941088|gb|CAIJLO010000515.1|_Acanthamoeba_castellanii_strain_Namur_genome_assembly,_contig:_contig00515,_whole_genome_shotgun_sequence	MSDFHQKIMSDRQVQNQTIALDSLPMPSQFSMVKTLSGKTLHLKDSQIPVVNTLRNTNFWRYTCDGKYSDAVANGSTVQCRIVRGSGSGAMKKVWFRIVFQNNTGAVCRLVDNYHLINNFEFQTPDGTNIQTLYGDDLWNIAMRFSDFDTRRRISYPVNTDVNYGKGHELAVGEQRECHIHIPACFLEVIEHFQPAVDGDLLVNVNFRPASQTVTQGSAPSIVDLGFDVEMEQLSSRDRNGILSLYKSAPHDAFYPYIRRQNFTQTLNAGQTYEWNLSSIKGNVCFADIFIRPNSVGDNLRQYQLIDSFQFLNNEGDSISGQQVISADFNSLVMNPEYFVSDFSERNYIYTYVFAGTNSAPYSLLNLGLCPSYYPFSTFERLRLTAAKAGTNEVVNITP…	A7U6E9	MCP_POV01 Major capsid protein OS=Pyramimonas orientalis virus OX=455367 GN=MCP PE=3 SV=1	95.5	0.052	37.06	11.4	362	396
>gene_17757|GeneMark.hmm|393|_aa|-|54570|55751|>gi|857972668|gb|CDSF01000108.1|_Plasmodiophora_brassicae_genome_assembly_pbe3.h15,_scaffold_scaffold_46,_whole_genome_shotgun_sequence	MDNGAQVMPIYPNEGNQNFGRAAGYTNQISFTVGSDSALFIPLESYIEWDVTQSAGTTGSIINDTSVFVERQTFQTAGGRTWTEDLHSNEIQSVVNLATRSRENLNSNWHELKDYVGVADSSALSITGATQHCILRLNSSLFSQVPQFPTPIIGSHRLTLYLAQDYDVFNLCGSGSTYKITNPRLIAKFQPVSHNYLLKLDQYAKSGGLCFNYSNYSYTNYPVANAGQNTVSIESKMMSCRKAIAVFRLTGDINQYNKVGIGKYQYLPGLVSLQYRMGSEVYPTTAIDSAERAYCEMLKGFGCWSDADFGNQITRTNYSANDTNTDVGTAGPRFITCVDFSKGSGLNSGLNTTSGNLQLMINYNGTATLTADIFTVHDVIVMMKSPGEFYQEF	Q8JJY5	CAPSD_SFAVA Major capsid protein OS=Spodoptera frugiperda ascovirus 1a OX=113370 GN=MCP PE=3 SV=1	99.08	5.4e-08	69.88	26.1	345	461
>gene_743|GeneMark.hmm|425|_aa|+|127084|128361|>gi|1573835589|gb|RPGR01000003.1|_Plasmodiophora_brassicae_isolate_AAFC-SK-Pb6_PbPT6Sc00003,_whole_genome_shotgun_sequence	MYLEPQVAVDVPIANSGGQKSLIQTYPIENGPWGVNYSGTQQTATFDISSKSAAWDPVESYFTCQVLAGTTFHCPGDINAMIARVQIQTIGGTPIVDTQNGHNLWGRIVDICTVNPGVNSTPVPSNAQMNWQSNKQSLLQPDAYQYEFNTVATEVSFKLAIPFLQQIRAFPLPVSGSIRIILTFAQDQLVSSVGATGTYKCQNLVYNTVFKPYNPAALKKIMVVANEVGIVIPYTQVVYQAQNLSSSTANLQLNLAFKWCKAMVAVVRNNAHFASYGYDNLSQYLVPPGGSAPKYGIVSFQMQQGSNLFPAQPITNPTAQYMELQKVMKVYEDRDACNGITRSRFLTASYQSSTDQSSQCPLNVLAIDMGSDEGSFFTGVSTLNGTFILNYNTASAPAA…	Alignment with above
>gene_21424|GeneMark.hmm|331|_aa|+|10353|11348|>gi|569420986|gb|ASPP01006424.1|_Reticulomyxa_filosa_solexa3770290_1.exp,_whole_genome_shotgun_sequence	MPKIQTKAEIQKENFITVYMNPPPQSNCMSNGTLTWFDLQPRIAQNVKNFDLKINITCSNAKVTTVPASHWFRTIRFRLNKGSGDYIQWIYPENIVMHYSLMDPIRRKWYEDHGMVKFIDYKEKYLYVYPNPLEVGETRDVYIPIPASFWDMGAIHFQHMTQDIRIEFEFDSDFVISGTATNITVNNIAAVINQFDLTGDEQEAWLSDFRRVPHYYNYLDCIRVTDNSKTLTQSAKTNFDIQNFVAKAAYILIVIKPSTAPVASDHSKYRPLELGDGATIEVENPSNEPLLGKGNPPKWEYLEKRLVEESGKKQIRGYHVLNFSQSLYPEL	P30328	MCP_PBCV1 Major capsid protein OS=Paramecium bursaria Chlorella virus 1 OX=10506 GN=A430L PE=1 SV=3	92.89	0.49	31.73	11.2	289	437
>gene_47227|GeneMark.hmm|501|_aa|-|1432|2937|>gi|569397132|gb|ASPP01013573.1|_Reticulomyxa_filosa_solexa3764240_5.r1.exp,_whole_genome_shotgun_sequence	MSIVTHPKNDIPYENISDIRGDGHIPAVQVVAQVQKENYITVYMNPPPATTCMSSGTLTWFDLQPRIAQNVKTLDLRINITCSNAKVTVLPAPYWFRTLRVRINKGSGDYIQWIYPENIVLHYSLMDPIRRKWYEDHGMIKFYEEKEHYRFVYPNPLEVGETRDVYIPIPTSFWDMGAIHFQHMSQDIRLEFEFDSDFVISGTATNITVNNIAIVINQFDLTGDEQEEWLTDLRSTAHYYNYLDCIRVTDNSKTMTQSAKTNFDLQNFIAKSPFLLVVIKPSTAPTASDHSKYRPLDWGDGATVEIENPSNEPLLGKGNSPKWEYLEKRFVELTGKKQIRGFYIINFCQSLYDAYNGIIRGFYPFAGVKDTLAITFGGAGIQETSTLTPDAAPTAGRFH…	A7U6E9	MCP_POV01 Major capsid protein OS=Pyramimonas orientalis virus OX=455367 GN=MCP PE=3 SV=1	53.71	28	22.13	13.4	321	396
>gene_1512|GeneMark.hmm|510|_aa|-|4285|5817|>gi|1291058499|gb|PDIN01000293.1|_Pirum_gemmata_strain_ATCC_PRA-279_scaffold302,_whole_genome_shotgun_sequence	LQVSTNITTIKRHVILFIDKIKKKKLYNKNNMATQLEQLQTDRRVLSYKESYIQPDSSYIIRRDNIKIRPINGGNAFVAGDTIEFNFPAQWTDGNDLFAQFNISSDKTDTFIDNAGSIIESYKLMLGPVVIEEVSSANSLDYMLKNLTSGSDPDEPGIYNGIQAIGKAVPVPVFNAANGIKSIQLMNKWILPGFLNNDVILPLPFTPVFRLIVKLAENKQVLFGKANAAYTITDFEYNIDVLEFDSEYIDSFSQRLNSEPLVIPYITSQTFQQPLTANTTNGDINLSTFRTNLKGVLGAFINTNFEQADDQFNSYWSFYRNGIEHYDIRLGSMYMPRSPLVCSQHKPTENIANLSKLLSVGLGPGNNEGACMSLNRWDKAFQTSYVSDPTAITAGNPKV…	1HX6_C	MAJOR CAPSID PROTEIN; bacteriophage PRD1, coat protein, jelly roll, viral beta barrel, Viral protein; HET: MPD; 1.65A {E	97.28	0.0031	43.78	14.9	352	394
>gene_450|GeneMark.hmm|449|_aa|-|3546|4895|>gi|1291058749|gb|PDIN01000043.1|_Pirum_gemmata_strain_ATCC_PRA-279_scaffold52,_whole_genome_shotgun_sequence	MSLAELQDSQKILTRKEHFIFPRSSHVTKREIAQIQPESAGVFSRRGNRTISFRLPNSSFLDLNDAYFRFVLRLKSPTAAVQTEFAKLPTATGTEASRGIHFSSTASLFQKNKITINGQIVEEISENDLIEHLINQYTTSQDHANCPIAESMLLESSEWTAAELVLYRHNLLYKLASSEGLEVVYKPRSLGLFNIATTLPAPFMGECIVQMTLNPEDQAFHFTGAGTVLSDPEVKLLSYEISDLQLVYPAITYDQQFINSFSKLLDSSPVTFYLTTWSGTTGNVAGTTDLLLSQYRTDIKSMFLLCRDPTNLNDQTRNAYSLAYPGAANSWSYQWASGNVRIPVDSVNVNQNKIAHSTILTTQALSNFMDNNTSWNLNRNMWGPGKEFFIGLDLTTSDV…	1HX6_C	MAJOR CAPSID PROTEIN; bacteriophage PRD1, coat protein, jelly roll, viral beta barrel, Viral protein; HET: MPD; 1.65A {E	94.67	0.2	33.86	19.9	357	394
>gene_17676|GeneMark.hmm|411|_aa|-|6532|7767|>gi|1173714765|gb|MZNV01001386.1|_Protostelium_mycophagum_strain_ATCC_PRA-154_Protostelium_mycophagum_scaffold_1212030.15994,_whole_genome_shotgun_sequence	MAQVAKSASTKVVAPRESLHPTVEVKHADGKTTVQDAKQVALSHIKIPLDVKWSATLVPSNLFSGSGSFADIKIENFRGILHDLTLEIKLAETGGANMVGLCPAPLMIDRIEFFANGGSDLIQTIYGDCINYNLALLTTEQLTSIGIVANYNTSYVPLAGIGAGGTATYFVPLTGNMFQQMNGLWLPALSSYILCQVYGRPSVESGTGTLSCTNLFLHGEVSQLSPYDEAAEDSKYRNSIVSKPFLDNLRHQNPTTYTSGTQSQQILSAYSGDALQFIGGFQANNQVATGGNFRNYQGIGPNGHIELLDSSGQNVIGGSSLNYNLVRYIEFSKKFPGTLMQTFPLVWMGFGDPAMGILHGVREGFMHFDTKDQFRITPDSTFTSGAYMFTLYGYFWRHV…	A4KXB1	CAPSD_HVAVE Major capsid protein OS=Heliothis virescens ascovirus 3e OX=260797 GN=MCP PE=3 SV=1	97.05	0.0002	50.3	6.4	374	455
>gene_30195|GeneMark.hmm|461|_aa|+|1603|2988|>gi|0|gb|NHOP01005382.1|_Contig06402,_whole_genome_shotgun_sequence	MRQVPSKLTPTGPPAKGLRNLSEIEVINAKLLPNHANSTQVYSPEGHNRIQFRIPSYANCWLDNSRSFISYKLDVTGTALNANNACKMLDTPGCWIDTLTVKNSSGLVLEQITNYNVLQKILRLASTVEESSMIDQGNYSFVRTNELRAKVGNTQKHNKPTYIFKINTGILSHELKSYLPLHMMDGNGSFALDVELKLADKKSVLEYYYTSKTATTSTYSLSEVVYNLCLLKLDMSIVKKYNQIANDESDKLVIPFTTFHNHQSSISSQTNTVFISDNASDIRRIYSVFLPTRHGMPDNTEKYVFYGSRLESLGGYRIKSYNYRIGNNHIYNEDVMETVNNNLSLNHFMQAHYLPHKNTPSMFAAKLILDDNSGDGASKPSFVTNFERGNFVACANLTY…	5TIP_B	Major capsid protein; VIRAL PROTEIN; HET: XYP, FUC, XXR, MAN, RM4, BGC, 7CV, GLA; 2.0A {Paramecium bursaria Chlorella vi	98.01	0.00039	48.74	25.4	360	436
>gene_58741|GeneMark.hmm|413|_aa|-|62035|63276|>gi|1566884083|gb|QPMI01000594.1|_Cyanophora_paradoxa_isolate_CCMP329_tig00021282,_whole_genome_shotgun_sequence	LKNEFKSRVNRDREAIEMNEGFKFVFQYVFTVGVSPKFKPFLETIRPRGNSYGFAQTAAFDLPRKQLLNGVSLYFKVSVAGGAAASVLPNGAGAFIENVRFVHGSFKMVIPGDWLTVNALIDNSVASAQAFASSYGFGKDAALEILDASREYVLKIPSQLWDNSYFPLLALADMPTVEIDFRSAGVVGTVASAVATLTDCALVCQFVNIPSEEAESMLKSANESGGIRIPFTEIISKRSRQLKTDDAGNAVEISLANVSGLVHAILMTVRNANHLGTRNHNSFAGNGNALKIDSFEIMHNNRTLDISNKPISGFVSSCYHIPTQYRGATTGNSALGFEDGNVYGIVLSKSGKDSLHNAVLGYTDFFNSSSSYCSLTVTGCTNAAPAVVDFHVLRHNVLV…	Q4U3U9	CAPSD_TNAVC Major capsid protein OS=Trichoplusia ni ascovirus 2c OX=328615 GN=MCP-1 PE=1 SV=2	96.91	2.2e-05	55.53	0	379	480
>gene_49165|GeneMark.hmm|312|_aa|-|8432|9370|>gi|1566885232|gb|QPMI01000512.1|_Cyanophora_paradoxa_isolate_CCMP329_tig00020936,_whole_genome_shotgun_sequence	MALTATTLKELLVTPGSDQIYLSPGLQIGTNPKYKPFLEQVRPRGNTFGFKNTAYFDLPRKQLLAGVSLYFKIATGGEVACTLPNGGSSFINEVRFVHGGFKYIIPGDWITVNALVDNDHATMGSMFASLGYFKETDRESTDEAMEYIVKIPAAFWDDAYFPLCTLADMPTIEVDFRDAAIVQVPAGGSVTFADCSLICQFVNIASAEAETLLKMANEQGGIRIPITEVIHKKTRALKTADAGESVEVTLANVSGLVHSILMTVREVNKLNTYTHSDFCGHESAVKIDQFQIFHNNRSLISPTNPFPVSSRQ	Q4U3U9	CAPSD_TNAVC Major capsid protein OS=Trichoplusia ni ascovirus 2c OX=328615 GN=MCP-1 PE=1 SV=2	97.19	1.8e-06	61.53	-3.6	299	480
>gene_63355|GeneMark.hmm|371|_aa|-|3|1115|>gi|744148178|gb|CDEZ01022059.1|_Acanthamoeba_royreba_genome_assembly_Acanthamoeba_royreba,_scaffold_138348,_whole_genome_shotgun_sequence	MSDFHQKIMSDRQVQNQTIALDSLPMPSQFSMVKTLSGKTLHLKDSQIPVVNTLRNTNFWRYTCDGKYSDAVANGSTVQCRIVRGSGSGAMKKVWFRIVFQNNTGAVCRLVDNYHLINNFEFQTPDGTNIQTLYGDDLWNIAMRFSDFDTRRRIAYPVNTDVNYGKGHELAVGEQRECHIHIPACFLEVIEHFQPAVDGDLLVNVNFRPASQTVTQGSAPSIVDLGFDVEMEQLSSRDRNGILSLYKSAPHDAFYPYIRRQNFTQTLNAGQTYEWNLSSIKGNVCFADIFIRPNSVGDNLRQYQLIDSFQFLNNEGDSISGQQVISADFNSLVMNPEYFVSDFSERNYIYTYVFAGTNSAPYSLLNLGLCP	P30328	MCP_PBCV1 Major capsid protein OS=Paramecium bursaria Chlorella virus 1 OX=10506 GN=A430L PE=1 SV=3	96.3	0.0087	41.33	10.4	322	437
>gene_38021|GeneMark.hmm|417|_aa|-|50674|51927|>gi|873228068|gb|CDMY01000484.1|_Vitrella_brassicaformis_CCMP3155_genome_assembly_Vbrassicaformis,_scaffold_scaffold396,_whole_genome_shotgun_sequence	MSKSAVQKSLNMPENVDATLNKFRHLPQKSKSGLVFNLAKSNISANSQWNKGEFRVYEKTSGTPDFSNTAVWEIEESYMLLNAYFEIKLSQLSQTGGTANGLYYNKVPLFIDQVTIFSGNGTHMLKVFHGEDLYWAIALSHASEALDTINTFAGMGTAVERADDNTNSRLTYYLPLRSVFFNTDLPLMFLKGKLRIVVKFRSLDDSFVYDGTSPTGGGIESCRLWCFFQDFNKSIKSAILANRNIKHYRILLPERAQMHIPIGTTDWLDKYINFTSCSAFILFYITKPSPTGDDIIDNNVAIKSFVLKDSSGNIISYASEVNSAFKRSVMAYEYFDKYLRNSSFLENPNTYFFSFSTRAPIALLSGSSFGYKKLTGNERISVSFDSPTAEDYTIHIVNY…	6OJN_B	Major capsid protein; icosahedral, trimers, outer coat, anchor proteins, zip proteins, VIRAL PROTEIN; 8.6A {Singapore gr	98.63	4.9e-06	59.16	22.2	385	463
>gene_3912|GeneMark.hmm|567|_aa|-|932|2635|>AYTH01000202.1_Aphanomyces_invadans_strain_NJM9701_cont1.202,_whole_genome_shotgun_sequence	MSSDGDSVVVQTSLHDNLAEASTVYFNDKNYAFIVDSTANSGSFSSGQIQLDLSTLNSQSQFILLSEAVIEFPVKVTATLTTAAAVNSSAQISSVIPKCGWHQWIESAQLIINGQTIQSAQPHENVAVQFRILSSWSQDTLKKWGPTCAVALDDCTGSDLTGSISVGTGLANAPQTVYSGPKGYDCINNQTSLLNKGVNARNTYVNSSIGGSTVQTGVLGAAAMKAGGQSHVATAGVSSANNTALYSAYYMATVRLRDLCDISEFPLVKNLNGFLYLSFNSSQVVLTGSGTANTLASSNGVTVTPLTGRTTPFMVNIDNGTTGIGIGAGAAVITIVGSVDATTTGAVGSSGPLLTNARLLCPYYIPNPKTDSMLTQSSKFFTTLEKIVNPITAAANATI…	B4YNG0	CAPSD_SPTNK Putative capsid protein V20 OS=Sputnik virophage OX=543939 GN=ORF20 PE=1 SV=1	88.12	1.8	28.61	22.9	439	595
>gene_271320|GeneMark.hmm|526|_aa|+|12122|13702|>gi|1616453415|gb|RXNZ01007007.1|_Digenea_simplex_isolate_OPJ-A18_NODE_contig_07305+_length_14230_cov_1,_whole_genome_shotgun_sequence	MVKQNPRSQSGIQKVQTVSNVSGSSAITPSYMVSGYNGFENYYDVDIQPTIPSGAFANSKEILYDLEANDVPEIKDILFKFTISCQNSAIKLRPFPYVIKKLIIDAQTGLGDELARIYPLNIVLWDYFTKTQEQREQQKFSCGIEYKYKGQKQIIQAPESNWLQPGDTRDFYLTIPASFLKLSSVDMRYNKPIRFRIELTSDCLESGSVSNCILDNISALVRSFKPSYEDEAIDNKIRTTMNHEYTYLDCELQTISNKTLNSSSIVRYELDQFKGYSPFIVVVIKGNANPSGVDNYKFREIGEKGTFTITNSAGQDQLSNGKPLSETQVYHSWCEELEAPNLKGCYIINFSENLHKSLIGSPCGFRIFDNQKDYLEIKLGDNGRSEVHTITTTNATNDS…	Q67473	MCP_FRG3G Major capsid protein OS=Frog virus 3 (isolate Goorha) OX=654924 GN=FV3-090R PE=3 SV=1	97.41	0.00077	47.09	13	380	463
gene_172193|GeneMark.hmm|303|_aa|-|169|1080|gi|2091705084|gb|WBZZ01001841.1|_Paulinella_micropora_strain_KR01_6457_006546F,_whole_genome_shotgun_sequence	alignment	5TIP_B	Major capsid protein; VIRAL PROTEIN; HET: XYP, FUC, XXR, MAN, RM4, BGC, 7CV, GLA; 2.0A {Paramecium bursaria Chlorella vi	70.41	7.4	24.31	10.1	258	436
>gene_28686|GeneMark.hmm|380|_aa|-|660|1802|>gi|1955121680|gb|JABLTG010000306.1|_Neovahlkampfia_damariscottae_strain_CCAP_1588/7_NODE_307_length_10053_cov_149.635,_whole_genome_shotgun_sequence	MKDQFFDDDRLHLLQHAQNGKIMGEITNERGKCDETNTPPFNSVATYKLKPSGEKFLNNSSIITTISDITGSGGTYIRGVNAMGLLIYKRIELIQNGDIVETAYPECIYHNLKQYKNSDEYLCISQQLGIGSSTIRDTLAGSAQTFNVPLKNLFALFSKPLPRFLLRGDVEIKCYLQDDLRYCVQTDKTSPTFSITDTYIDLEYITPKKNIIEATKNMYIEKGLVTQPYFDVEHTVITQAIASGQTSVVLNLPQVAKKRIIDVLVYLRASALSNTVDASDYTDTLIAYTSWNLKSGGKYLNYGLQQDVTKTYYDRVILPKLELNGWVNLLSGTASGNDFLISFANDHKVESSEFKRYHGSRYFEENDVQLTVNFRFGSAN	6OJN_B	Major capsid protein; icosahedral, trimers, outer coat, anchor proteins, zip proteins, VIRAL PROTEIN; 8.6A {Singapore gr	92.53	0.048	37.76	4.7	346	463
>gene_484436|GeneMark.hmm|579|_aa|+|46335|48074|>gi|2091700045|gb|WBZZ01005235.1|_Paulinella_micropora_strain_KR01_3810_003840F,_whole_genome_shotgun_sequence	MSSTTVVVPPASKQQKVATGKRARNGQEILIDPEHARAVNARPCWTQTLIGPPAATTALSNTDFFSFILENNQAGAIHDATLRFKITFTTSGSQPTDSRVLPTTMWFERIEYLDRLTGTEIARYYGDMMHVVLNTLPQEAIDQIADMVNMCPKTGKVSGRQWENNAEQYFYLPLVHTWLNGMDLDLSTLRGDLEIRFYPRGSIFVAAQSAVNGQSAPAVPCTASLGEIRFITGCTQLPNGMRLGRSPLKQGKVAEQKYIDFVQYTAYGQRIKASDRLAIDLDQFSHHSGALFVFIRKQSSYSYLGADTTTYYPQYTYDTTGRLMTYDSFGDSATIDLEDVNGRSQLGEGTPIDERFFREETMGQLVRSSYLKSNSVYMIPFTNDPKAMLDGVMDGYKTF…	6OJN_B	Major capsid protein; icosahedral, trimers, outer coat, anchor proteins, zip proteins, VIRAL PROTEIN; 8.6A {Singapore gr	98.39	7.7e-06	57.11	18.4	425	463
>gene_85184|GeneMark.hmm|605|_aa|+|344316|346133|>gi|2091706262|gb|WBZZ01000921.1|_Paulinella_micropora_strain_KR01_95_000098F,_whole_genome_shotgun_sequence	MFGGKRAYAGTVMPPPGKRAMLVHANDRDPVTGATVVVAPKHVVKMPTRPVWTQTIMTPKPNTAALDNTAYFSFILENNSPGAIEDATLRFEIKFATAGNAVPTDSRVLPVTQWFERIEFYERLSGQELARYYGDVLHLLMNTLSQEALASINDMLNQNKYGRLSSRVWNSGDVQWFYLPIVNLLINGLDIDLSHLKGDIEIRFYPRGSIFVEDQSAQTVKCDATLEEVRLISSSTLMPNGLLVGKRPDKIGKMVQHQYLDWVQFIDHGKKMEPSTRVTCDLDQFNHRSGALFVYLRRSGSQAGFSAGAVTYNPDRAYEATGRLLKCDALGDTATIDLEDVQGRSQLGQGTPVNERYFREHTANELFNEIFANSNNVYVIPFSNDLRGMLDGEMDSYKH…	align with above
>gene_418101|GeneMark.hmm|607|_aa|-|65952|67775|>gi|1769763465|gb|BJOX01000753.1|_Paulinella_micropora_MYN1_DNA,_Scaffold0753,_whole_genome_shotgun_sequence	MAAAQLEDKSPTKRQSESATVLGNHVAKKQRVDTGKTHKEGRIVVNPEHAVYFQGKPAWVQVILSPAAPTNALDGTSALYFPLENTYPGIIADSMLRFRVTFSSTTGNDSSVLPVTRWFERIEWRNRRTGQEIVRYTDDIMHFLLNTLSQEALKPLAEAVNFNPKTGRPISRQFRSGVAYDFYLPLVHHWFEGMDLDFSTLPTDLELRLYPRSGKGIFRRPGTPTVALNEIRLMNGTYMLPDGLFRRLRANNLSVVQQQNYLDFQQYRELNKTMNNSTSYTIDLDAFRHTSAGLIVMLRRTTRTGGPSALLSEGDFECVPLGEGGLIDMENVTGRSVMGLGTALPVEYFELVGGQMDLFNHEYCKHNNVYFLPFTHDVHGMLLGETDGFHTFVGDQEKL…	align with above	MCP_IIV6 Major capsid protein OS=Invertebrate iridescent virus 6 OX=176652 GN=MCP PE=1 SV=2	83.99	3.4	27.13	22.5	402	467
>gene_599536|GeneMark.hmm|616|_aa|+|36405|38255|>gi|1769762566|gb|BJOX01001652.1|_Paulinella_micropora_MYN1_DNA,_Scaffold1652,_whole_genome_shotgun_sequence	MPSKRHGTRLGDIFHNKKKKVRTGVRHDSNGLEILTDPEHTHAVDTRPAWTQIIATPAPPKGVLQGTSYFNFILENTSAGAMDDMMIRFKLKFGAGSDHRILPVTQWFERIEWYDRLTGAELARVYGDTLHLCLMSLPEEELYILADMVNVNPKTGRHTHRTWQTDDEEFFYLPMLHQWIGKMNLDLSSLRGDLEVRFYPRCNIHVYHPVNTRMAVTNYVAPVYTLEEMRLVQNCTLMSNGLKIGNHYPAGFVPEQRFIDWVQYVDYGRTLDAGKEFRIQLDQFSHKSGALFVMLRRSGLQAVTNARDPLETIYPLDGNQLFACEGLGDKATIDYEDIQGRSLLGEGTPIDEKYLRKNTLPELFNKPSRKNTNVYVIPFSNDLKNMMHGDMDGYRVLRG…	align with above
>gene_574231|GeneMark.hmm|599|_aa|-|177776|179575|>gi|1769762747|gb|BJOX01001471.1|_Paulinella_micropora_MYN1_DNA,_Scaffold1471,_whole_genome_shotgun_sequence	MKRNSALTIVPPAAVKKAKVDSGKRDERTGQGIVLDPDHKSAINVRPAWVQTIMAPAPPTGALNNTAYFSFILENNSAGVLEDNTLRFSVTFTTATASQPTDSRVMPVSHWFERIEFYDRLTGTEISRKYADMLHLSFNTLPVEALERVADMINMDPYTGRETGRTFVKDQTHFFYLPLIHTWLNGMDLDLSTLRGDLEIRFYPKGGNYGIFQRDQTALAVPCSTYLNEIRLISGCHVLPNGLRLSKHPSKIGKVHEQHYIDYVQYADFGNVMVPNQEYRFDLDQFSHNSGALFVYFRKSGSQAGYYDGNVTYSPLNQDRVLICDSLGDDTTIDLEDVNGRSNLGEGTPVNERYFREHTLGELVNHSFLKHNNIYCIPFSNDLPGMMDGGMNGFKHFKG…	align with above	CAPSD_TNAVC Major capsid protein OS=Trichoplusia ni ascovirus 2c OX=328615 GN=MCP-1 PE=1 SV=2	34.8	68	20.02	8.6	425	480
>gene_544396|GeneMark.hmm|472|_aa|+|156015|157430|>gi|1769762926|gb|BJOX01001292.1|_Paulinella_micropora_MYN1_DNA,_Scaffold1292,_whole_genome_shotgun_sequence	MFGGKRPSETAMFQSGKKAKLVQANDRDPATGAAVVVAPKHVVKMPTRPVWTQTIMMPKPNTAALDNTAYFSFILDNKSPGAIQDATLRFEIKFAATGTPTDSRVLPVPLWFDRIEIYERASGQELARYYGEVLHLLLNTLSQEALASINDMFNQNMYGRLSSRVWRSGDVQWFYLPVVHLLINGLDLDLSHLRGDLEVRFYPRGSIFVEDQTTQTVPCTATLEEVRLISSSTIMPNGMLVGKHPDKIGKTVRHQYLDYVQFIDHGKVMQPSSRVTVDLDQFNHRCGALFVYLRRSGLQTGYDAGAVTYNPDRAYEATGRLLKCEALGDTATIDLEDVQGRSQLGQGTPVNERYFREHTANEMFNEVFANSNNVYVIPFSNDLRGMLDGEMDGYKHFVG…	align with above
>gene_433441|GeneMark.hmm|304|_aa|-|356762|357676|>gi|1769763414|gb|BJOX01000804.1|_Paulinella_micropora_MYN1_DNA,_Scaffold0804,_whole_genome_shotgun_sequence	MESSGEDLTPQHLALHNLHYVTPPKLGITQQGSIFKRHYADQSTYTSANTELIVTLQASTDFVYGRNTYIMFDVKALSLGSEAKTLVGFRNTPATALFERFMLESKDGSELERIEDVNKLVRNVLPWKYPADYNSTVTTMAGMYPNKNIGTFAVTDTIYALNDATTAATGADVRVVIPLWYFSGVFNEETLIPPSMISGMRLR	Q05815	MCP_IIV6 Major capsid protein OS=Invertebrate iridescent virus 6 OX=176652 GN=MCP PE=1 SV=2	26.84	39	21.32	3	183	467
>gene_276644|GeneMark.hmm|355|_aa|-|124250|125317|>gi|1769763836|gb|BJOX01000382.1|_Paulinella_micropora_MYN1_DNA,_Scaffold0382,_whole_genome_shotgun_sequence	MPNGLLVGKHPDKIGKTLRHQYVDWVQFVDHGKVMQPSSRVTVDLDQFNHRCGALFVCLRRSGLQTGYSAGAVTYNPDRAYEATGRLLKCDALGDTATIDLEDVQGRSQLGQGTPVNERYFREHTANELFNEVFANNNNVYVIPFSNDLRGMLDGEMDGYKHFKGDRERLVFNTAAAPTETTLELAPPAAVTVNSLNRLTFKYNGVTLMVADIDGNAGYTGAAIGSCQWHYALDDTAAWTSINAFLAKNSYLKSKGIRISLAQAGAADFTTGNIVATFTDLNDQPLICDKDDLLRFTIGFEDQTATTQIIDYLTKTYVRGKRGFRSGIYDVYIYSAFFRHLHEGNGRLEAAAVHN	5TIP_B	Major capsid protein; VIRAL PROTEIN; HET: XYP, FUC, XXR, MAN, RM4, BGC, 7CV, GLA; 2.0A {Paramecium bursaria Chlorella vi	48.56	24	21.55	8.9	198	436
>gene_172193|GeneMark.hmm|303|_aa|-|169|1080|>gi|2091705084|gb|WBZZ01001841.1|_Paulinella_micropora_strain_KR01_6457_006546F,_whole_genome_shotgun_sequence	VPQDGQVSGRQWENNAEQYFYLPLVHTWLNGMDLDLSTLRGDLEIRFYPRGSIFVAAQSAVNGQSAPAVPCTASLNEIRFITGCTQLPNGMRLGRSPQKMGKVAEQKYIDFVQYTAYGQRIKASDRVAIDLDQSSHHSGALFVFIRKSGDQTSYSYLGADTTTYYPQYTYDTTGRLMTYDSFGESATIDLEDVHGRSQLGEGTPIKAKRNPPESGYSCYEIITAHLKVSKDPFNFLYMKVEDRTILQEDMKKWHESRYAHIPPDQRPILKYGKLDYKTFFRDVLSQHEGKLTTLKDMYDRFHV	align with above
>gene_178907|GeneMark.hmm|316|_aa|+|674333|675283|>gi|1769764013|gb|BJOX01000205.1|_Paulinella_micropora_MYN1_DNA,_Scaffold0205,_whole_genome_shotgun_sequence	MSSATVVVPPASKQQKIATIKRSRNGQEILIDPEHARAINARPCWTQTVMAPAAATSALSNTAFFSFILENNQSGAIHDATLRFKITFTTSGSQPTDSRVLPTTQWLERIEYIDRLTGTEIARYHSDMMHLILNTLPQEAIDQIADMVNMDPKTGKVSGRQWENNDEQYFYLPLLHTWLNGMDLDLSTLRGDLEIRFYPRYGWERRCFVSYQTLLRAFLLLLGEEELAAQVPELKQLESRHRANAMFALVCEEQGWDFIPLTGSLNGSGLARPHASHLLSGPHAKKKKKKKKKKKRTPAAGVVAIAEKTNLVSSSH	align with above
>gene_163196|GeneMark.hmm|344|_aa|-|84766|85800|>gi|2091705243|gb|WBZZ01001731.1|_Paulinella_micropora_strain_KR01_697_000709F,_whole_genome_shotgun_sequence	MGKRSRERHDKNTAKKVAKKEAKQEAKTVKQTAKKQKKEEKREKTKQNLRKIGQTFKGIGNFIGKQIDKVTDIPKEAMDTTKQLGDNAEGSLKSMALPLPVGAAAIGAVMILKKYKKIFFVLNIILPTTMSSATIVVPPASKQQKVTTGKRARNGQEIVIDPEHARAINARPCWTQTVMAPAAATSALSNTAFFSFILENNQSGAIHDATLRFKITFTTSGSQPTDSRVLPTTQWFERIEYIDRLTGTEIARYHGDMMHLILNTLSQEAIDQIADMVNMDPKTGKVSGRQWENNDEQYFFLPLLHTWLNGMDLDLSTLRGDLEIRFYPRGSIFVSSQATTSVNG	align with above
>gene_38881|GeneMark.hmm|458|_aa|+|56520|57896|>gi|2091706853|gb|WBZZ01000424.1|_Paulinella_micropora_strain_KR01_2357_002380F,_whole_genome_shotgun_sequence	MGKRMRERHERHTAKKAARKEARAATEQPIGRRKEERRERTREGLRQFGSTLKSVTGFFGKQIDKVTDIPKDAMDTTKQLGDNAEGGLKSMALPLAVGAAAIGAVMILKKKKKSSLSLISYTMSSATIVVPPASNQQKVATGKRARNGQEIVIDPEHARAINARPCWTQTVMAPAAATSTLSNTAFFSFILEKNQSGAIHDATLRFKITFTTSGSQPTNSRVLPTTQWFERIEYIDRLTGTEIARYHGDMMHLILNTLSQEAIDQIADMVNMDPNTGKISSRQWENNDEQYFYLPLLHTWLSGMDLDLSTLRGDLEIRFYPRGSIFVSSQATTSVNGQPILAVPCTASLSEIRFITGCTQLPNGMRLGRSPLKQGKVAEQKYIDFVQYTAYAQRIKPSD…	align with above
>gene_85184|GeneMark.hmm|605|_aa|+|344316|346133|>gi|2091706262|gb|WBZZ01000921.1|_Paulinella_micropora_strain_KR01_95_000098F,_whole_genome_shotgun_sequence	MFGGKRAYAGTVMPPPGKRAMLVHANDRDPVTGATVVVAPKHVVKMPTRPVWTQTIMTPKPNTAALDNTAYFSFILENNSPGAIEDATLRFEIKFATAGNAVPTDSRVLPVTQWFERIEFYERLSGQELARYYGDVLHLLMNTLSQEALASINDMLNQNKYGRLSSRVWNSGDVQWFYLPIVNLLINGLDIDLSHLKGDIEIRFYPRGSIFVEDQSAQTVKCDATLEEVRLISSSTLMPNGLLVGKRPDKIGKMVQHQYLDWVQFIDHGKKMEPSTRVTCDLDQFNHRSGALFVYLRRSGSQAGFSAGAVTYNPDRAYEATGRLLKCDALGDTATIDLEDVQGRSQLGQGTPVNERYFREHTANELFNEIFANSNNVYVIPFSNDLRGMLDGEMDSYKH…	align with above
>gene_574231|GeneMark.hmm|599|_aa|-|177776|179575|>gi|1769762747|gb|BJOX01001471.1|_Paulinella_micropora_MYN1_DNA,_Scaffold1471,_whole_genome_shotgun_sequence	MKRNSALTIVPPAAVKKAKVDSGKRDERTGQGIVLDPDHKSAINVRPAWVQTIMAPAPPTGALNNTAYFSFILENNSAGVLEDNTLRFSVTFTTATASQPTDSRVMPVSHWFERIEFYDRLTGTEISRKYADMLHLSFNTLPVEALERVADMINMDPYTGRETGRTFVKDQTHFFYLPLIHTWLNGMDLDLSTLRGDLEIRFYPKGGNYGIFQRDQTALAVPCSTYLNEIRLISGCHVLPNGLRLSKHPSKIGKVHEQHYIDYVQYADFGNVMVPNQEYRFDLDQFSHNSGALFVYFRKSGSQAGYYDGNVTYSPLNQDRVLICDSLGDDTTIDLEDVNGRSNLGEGTPVNERYFREHTLGELVNHSFLKHNNIYCIPFSNDLPGMMDGGMNGFKHFKG…	align with above
>gene_9028|GeneMark.hmm|324|_aa|-|24519|25493|>gi|2091707261|gb|WBZZ01000104.1|_Paulinella_micropora_strain_KR01_2451_002475F,_whole_genome_shotgun_sequence	MGPPAATTALSNTAFFSFILKNNQAGAIHDATLRFKITFTTSGSQPTDSRVLPTTMWFERIEYLDRLTGTEIARYYGDMMHVVLNTLPQEAIDQIADMVNMCPKTGKVSGRQWENNAEQYFYLPLVHTWLNGMDLDLSTLRGDPEIRFYPRGSIFVAAQSAVNGQSAPAVPCTASLGEIRFITGCTQLPNGMRLGRSPLKQGKVAEQKYIDFVQYTAYGQRIKASDRLAIDLDQFSHHSGALFVFIRKSGDQSSYSYLGTDTTTYYPQYTYDTTGRLMTYDSFGDSATIDLEDVNGRSQLGEGTPIDERFSVRRRWDSWCAAPT	align with above
>gene_546374|GeneMark.hmm|329|_aa|-|14305|15294|>gi|1769762914|gb|BJOX01001304.1|_Paulinella_micropora_MYN1_DNA,_Scaffold1304,_whole_genome_shotgun_sequence	VQYTAYGQRIKASDRVAIDLDQFSHHSGALFVFIRKSGDQTAYGDATTYYPQYTYDTTGRLMTYDALGDATTIDLEDVHGRSQMGEGTPIDERFFREETMGQLVRSSYAKSNSVYLIPFTNDPKAMLDGVMDCYKTFVGNRERLVINTGLAPVATTATFTVTTLGSWVNTNTTRLYIKYDGAGVLTAVLDEDTSAWTRSGANSYAGKCTAAWTNINKALAASSFLRKKGVKLSFKTADSKLNFVNDQNVVVTYTDLNDQPLICDPEDLTRLSIEVVDMTATEKVSEQYHCTTTVSGRRGVIEGLYDVTIYSAYFKYLHEANGSLEVASV	align with above
>gene_544396|GeneMark.hmm|472|_aa|+|156015|157430|>gi|1769762926|gb|BJOX01001292.1|_Paulinella_micropora_MYN1_DNA,_Scaffold1292,_whole_genome_shotgun_sequence	MFGGKRPSETAMFQSGKKAKLVQANDRDPATGAAVVVAPKHVVKMPTRPVWTQTIMMPKPNTAALDNTAYFSFILDNKSPGAIQDATLRFEIKFAATGTPTDSRVLPVPLWFDRIEIYERASGQELARYYGEVLHLLLNTLSQEALASINDMFNQNMYGRLSSRVWRSGDVQWFYLPVVHLLINGLDLDLSHLRGDLEVRFYPRGSIFVEDQTTQTVPCTATLEEVRLISSSTIMPNGMLVGKHPDKIGKTVRHQYLDYVQFIDHGKVMQPSSRVTVDLDQFNHRCGALFVYLRRSGLQTGYDAGAVTYNPDRAYEATGRLLKCEALGDTATIDLEDVQGRSQLGQGTPVNERYFREHTANEMFNEVFANSNNVYVIPFSNDLRGMLDGEMDGYKHFVG…	align with above
>gene_619332|GeneMark.hmm|323|_aa|+|30909|31880|>gi|2091697845|gb|WBZZ01006725.1|_Paulinella_micropora_strain_KR01_1429_001450F,_whole_genome_shotgun_sequence	LIDPEHARAINARPCWTQTVMAPAAATSALSNTAFFSSILENNQAGAIHDATLRFKITFTTGGSHPTDSRVLPTTQWFERIEYIDRLMDTEIARYHGDMMHLVLNTLSQEAIDQIADMVNMCPKTGKVSGCQWEHNDEQYFYLPLVHTWLNGMDLDLSTLRGDLEIRFYPRGSIFVAAQSAVNGQSAPAVPCTASLSEIRFITGCTQLPNGMRLAGAHRRWARSPSRNTSTLCSTQLTPSASSPPTAWRLTFFFFFFFFFFFFFFFFFFFFFFFSFFFFCFFCFCLFFFFFFFFFFFFFFFFFFFFFFFFCFCFCFFFFSCFF	align with above
>gene_644449|GeneMark.hmm|301|_aa|-|74346|75251|>gi|2091697460|gb|WBZZ01006987.1|_Paulinella_micropora_strain_KR01_956_000972F,_whole_genome_shotgun_sequence	VTQWWDRIEFYEILSGQELARYYGDVLHLLMNTLSQDALSSINDMLNQDKYGRPSSRTWRSGDVQHFYLPIVHLFLSGMDLDLSHLNGDLEIRFYPKGSIFVESQTALAVPCTATLEEVRWISSSTLLPNCLLVGKHLYKIGKVVQHRYLDFVQFIDHGREMMQSTRAVDLDQSSHLSGALFVYLRRSGSHATYDAGAVTYYPQYAYDSTGRLFKGEALGDDATIDLEGTDLSVFFSVCIDVCCPPFRCTRAQPAWARSGSGRALLQRAHCQRAVQRSLWPTTMSMSSRSRTICAPCWTER	align with above
>gene_571334|GeneMark.hmm|303|_aa|-|24218|25129|>gi|2091698639|gb|WBZZ01006185.1|_Paulinella_micropora_strain_KR01_3246_003273F,_whole_genome_shotgun_sequence	LAIDLDQFSHHSGALFVFIRKSGDQTAYGDATTYYPQYTYDNTGRLMTYDSFGDSATIDLEDVHGRSQMGEGTPIDERYFREETMGQLVRSSYMKSNGVYLIPFTNDPKAMLDGVMDGYKTFVGNHERLVINTGLAPVETTATFYVPPIADWKNTHSTRLCIKYDGTTVLTALLDEDTAAWSKVGANAYTGKCTGAWANISKALAANSFLRRKGVKLSFNGVFSDDQQFIVTYKDLNDQPLICAPEDLAWLSFEVATRPRPTNPLSIAFSKAITSADAASLRVCMMLRSIRRTSSTCTKITEA	align with above
>gene_531878|GeneMark.hmm|336|_aa|-|66351|67361|>gi|1769762995|gb|BJOX01001223.1|_Paulinella_micropora_MYN1_DNA,_Scaffold1223,_whole_genome_shotgun_sequence	MSSATIVVPPASNQQKVATGKRARNGQEIVIDPEHARAINARPCWTQTVMAPAAATSTLSNTAFFSFILEKNQSGAIHDATLRFKITFTTSGSQPTNSRVLPTTQWFERIEYIDRLTGTEIARYHGDMMHLILNTLSQEAIDQIADMVNMDPNTGKISSRQWENNDEQYFYLPLLHTWLSGMDLDLSTLRGDLEIRFYPRGSIFVSSQATTSVNGQPILAVPCTASLSEIRFITGCTQLPNGMRLGRSPLKQGKVAEQKYIDFVQYTAYAQRIKPSDRLVIDLDQFFPSLRRAVCLHPQIRRPDRVRRRHDLLPAVHVRQHGSLDDLRHAGRRDDN	align with above
>gene_491331|GeneMark.hmm|732|_aa|+|639|2837|>gi|1769763187|gb|BJOX01001031.1|_Paulinella_micropora_MYN1_DNA,_Scaffold1031,_whole_genome_shotgun_sequence	MGKRTRERHERHTAKKAARKDARAATEQRVGRRKAERRERTREGLRQFGSTLKGITGFFGKQIDKVTNIPKEAMDITKQLGDNAEGSLKSMALPLAVGAAAIGAVMILKKYKKSSLSLILYTATTMSSATVVVPPASKQQKIATGKRARNGQEILIDPEHARAINARPCWTQTAMAPSPATSALSNTAFFSFILENNQSGAIHDATLRFKITFTTSGSQPTDSRVLPTTMWFERIEYLDRLTGTEIARYHGDMMHLVLNTLPQEAIDQIADMVNMCPKTGKVSGRQWENNAEQYFYLPLVHTWLNGMDLDLSTLRGDLEIRFYPRGSIFVAAQSAVNGQSAPAVPCTASLNEIRFITGCTQLPNGMRLGRSPQKMGKVAEQKYIDFVQYTAYGQRIKAS…	align with above
>gene_118559|GeneMark.hmm|354|_aa|+|232476|233540|>gi|2091705863|gb|WBZZ01001253.1|_Paulinella_micropora_strain_KR01_462_000470F,_whole_genome_shotgun_sequence	VTDIPKEAMDTTKQLGDNAGGLKSMALPLAVGAAAIGSVMILKKKISSLILYTATTMSSATVVVPPASKQQKIATGKRARNGQEILIDPEHARAINARPCWTQTVIAPATATSALSNTAFFSFILENNQSGAIHDATLRFKITFTTSGSQPTDSRVLPTTQWFERIEYIDRLTGTEIARYHGDMTLDTQHAVARGHRRQIADGRRDPDRRALFPRETMGQLVRSSYLKSNGVYLIPFSNDPKAMLHGCMDGYKTFVGNRERLVINTGPAPRAATVTYKYGAWYANTAVFALNDTNRLTVDFKGVTVAVLDIDSDLTFARITDRRYTSPATAALTNLNTLLASSSWLRVRGQDQV	align with above
>gene_457796|GeneMark.hmm|424|_aa|-|30180|31454|>gi|2091700491|gb|WBZZ01004947.1|_Paulinella_micropora_strain_KR01_3285_003311F,_whole_genome_shotgun_sequence	LIDPEHARAINARPCWTQTVMGPPAASTALSNTAFFSFILENNQAGAIHDATLRFKVTFTTGGSQPTDSRVLPTTQWFERIEYLDRLTGTEIARYYGDMMHLVLNTLPQEAIDQIADMVNMCPKTGKVSGRQWENNAEQYFYLPLVHTWLNGMDLDLSTLRGDLEIRFYPRGSIFVAAQSAVNGQSAPAVPCTASLNEIRFITGCTQLPNGMRLGRSPQKMGKVAEQKYIDFVQYTAYGQRIKASDRVAIDLDQSSHHSGALFVFIRKSGDQTSYSYLGADTTTYYPQYTYDTTGRLMTYDSFGESATIDLEDVHGRSQLGEGTPIKAKRNPPESGYSCYEIITAHLKVSKDPFNFLYMKVEDRTILQEDMKKWHESRYAHIPPDQRPILKYGKLDYKT…	align with above
>gene_31228|GeneMark.hmm|426|_aa|+|32265|33545|>gi|2091706953|gb|WBZZ01000340.1|_Paulinella_micropora_strain_KR01_2869_002891F,_whole_genome_shotgun_sequence	MDLDLSTLRGDLEIRFYPRGSIFVAAQSAVNGQSAPAVPCTASLGEIRFITGCTQLPNGMRLGRNPQKMGKVAEQKYIDFVQYTAYGQRIKASDRLAIDLDQFSHHSGALFVFIRKSGDQSSYSYLGTDTTTYYPQYTYDTTGRMMTYDSFGDSATIDLEDVNGRSQLGEGTPIDERFFREETMGQLVRSSYLKSNSVYMIPFTNDPKAMLDGVMDGYKIFVGNRERLVINVGLAPVASTVTYKYGAWYANTAVFALNDTNRLTVDFRGVTVAVLDIDSDLTFARITDRRYTSPATAAMTNLNTLLASSSWLRSCGVKIKFSSTRSGATNTVDWEANAAMEYTASITDLNDQPVLWSRGDVHQLKLKFQQAPDISATTYNAQEEMLVSATTSGKRGVVD…	align with above
>gene_320260|GeneMark.hmm|461|_aa|-|12699|14084|>gi|1769763743|gb|BJOX01000475.1|_Paulinella_micropora_MYN1_DNA,_Scaffold0475,_whole_genome_shotgun_sequence	MAPAAATSALSTTAFFSFILENNQSGAIHDVTLRFKITFTTSGSQPTDSRDMVNMDPKTGKISGRQWENNDEQYFYLPLLHTWLNGMDLDLSTLRGDLEIRFYPRGSIFVAAQSAVNGQSAPAVPCTASLSEIRFITGCTQLPNGMRLGRSPLKQGKVAEQKYIDFVQYTAYAQRIKPSDRLAIDLDQFSHHSGGLFVFIRKSGDQTAYGDATTYYPQYTYDNTGRLMTYDMLGDGTTIDLEDVHGRSQMGEGTPIDERFFREETMGQLVRSSYLKSNGVYMIPFSNDPKAMLDGVMDGYKTFVGNRERLVINAGPAPRAATVTYKYGAWYANTAVFALNDTNRLTVDFKGVTVAVLDIDSDLTFARITDRRYTLPATAALTNLNTLLASSSWLRACGV…	align with above
>gene_47602|GeneMark.hmm|513|_aa|-|88570|90111|>gi|2091706734|gb|WBZZ01000528.1|_Paulinella_micropora_strain_KR01_2314_002337F,_whole_genome_shotgun_sequence	VTDIPKEAMDTTKQLGDNAEGGLKSMALPLAVGAAAIGAVMILKKKSSLCLILYTATKMSSATVVVPPASKQQKIATGKRALNGQEILIDPEHARAINARPCWTQTVMAPAAATSALSNTAFFSFILENNQSGAIHDATLRFKITFTTSGSQPTDSRVLPTTQWFERIEYIDRLTGTEIARYHGDMMHLILNTLPQEAIDQIADMVNMDPKTGKISGRQWENNDEQYFFLPLLHTWLNGMDLDLSTLRGDLEIRFYPRGSIFVAAQSAVNGQSAPAVPCTASLSEIRFITGCTQLPNGMRLGRSPLKQGKVAEQKYIDFVQYTAYAQRIKPSDRLAIDLDQFSHHCGGLFVFIRKSGDQTAYGDATTYYPQYTYDNTGRLMTYDMLGDATTIDLEDVHG…	align with above
>gene_454666|GeneMark.hmm|456|_aa|+|70935|72305|>gi|2091700543|gb|WBZZ01004914.1|_Paulinella_micropora_strain_KR01_1301_001321F,_whole_genome_shotgun_sequence	LNTLSQEALASINDMLNQNKYGRLSSRVWRSGDVQWFYLPIVHLLINGLDLDLSHLRGDLEVRFYPRGSIFVEDQTTQTVPCTATLEEVRLISSSTIMPNGLLVGRHPDKIGKTVRHQYLDYVQFIDHGKVMLPSSRVTVDLDQFNHRCAALFVYLRRAGLQTGYSAGTVTYNPDRAYEATGRLLKCEALGDTATIDLEDVQGRSQLGQGTPVNERYFREHTANEMFNEVFANSNNVYVIPFSNDLRGMLDGEMDGYKLFVGARERLVFNTAAAPTETTLELASQMTISPNNTANRLIFKFDGVTLLVADIDANNGAYTGGAVSSSQWHYQFGAAAWTGINTKLASNSYLKSKGIRITLAQAGSAEFTDNNITATFMDLNDQPLICDKDELLRFTVSLV…	align with above
>gene_447924|GeneMark.hmm|316|_aa|-|26546|27496|>gi|2091700661|gb|WBZZ01004838.1|_Paulinella_micropora_strain_KR01_2879_002899F,_whole_genome_shotgun_sequence	MAPAAATSALSNTAFFSFILENNQSGAIHDATLRFKITFTTSGSQPTDSRVLPTTQWFERIEYIDRLTGTEIARYHGDMMHLILNTLSQEAIDQIADMVNMDPKTGKVSGRQWENNDEQYFYLPLLHTWLNGMDLDLSTLRGDLEIRFYPRGSIFVAAQSAVNGQSAPAVPCTASLSKIRFITGCTQLNTKQDYLNEIDKWNLDIDIKKPSIKWTKPDIVSFYEQYKPRDDNVKVVIPLETITDKEESTPFKTTDLKETSITEIKANVGEEIANATSVGDTVTATDEVCTEEGCILRKASDVIRVVKERYQKNKVK	align with above
>gene_518223|GeneMark.hmm|463|_aa|-|123816|125207|>gi|1769763062|gb|BJOX01001156.1|_Paulinella_micropora_MYN1_DNA,_Scaffold1156,_whole_genome_shotgun_sequence	MSSATVVVPPQKLQKVATGKRARNGQEIVIDPEHARAINARPCWTQTVMAPSAATSALSNTAFFSFILENNQAGAIHDATLRFKITFTTGGSQPTDSRVLPTTMWFERIEYIDRLTGTEIARYHGDMMHLVLNTLPQEALDQIADMVNMCPKTGKVSGRQWENNAEQYFYLPLVHTWLNGMDLDLSTLRGDLEIRFYPRGSIFVAAQSAVNGQSAPATPCTASLNEIRFITGCTQLPNGMRLGRNPQKLGKVAEQKYIDFVQYTAYAQRIKASDRLAIDLDQFSHHSGALFVFIRKSGDQTAYGDATTYYPQYTYDNTGRLMTYDSFGDSATIDLEDVHGKSQMGEGTPIDERYFREETMGQLVRSSYMKSNGVYLIPFTNDPKAMLDGVMDGYKTFVG…	align with above
>gene_188286|GeneMark.hmm|446|_aa|-|70269|71609|>gi|2091704826|gb|WBZZ01002015.1|_Paulinella_micropora_strain_KR01_1993_002014F,_whole_genome_shotgun_sequence	MSSATVVVPPASKQQKVATGKRACNGQEILIDPEHARAVNARPCWTQTLMGPPAATTALSNTAFFSFILENNQAGAIHDATLRFKITFTTSGSQPTDSRVLPTTMWFERIEYLDRLTGTEIARYHGDMMHLVLNTLPQEAIDQIADMVNNAEQYFYLPLVHTWLNGMDLDLSTLRGDLEIRFYPRGSIFVAAQSAVNGQSAPAVPCTASLGEIRFITGCTQLPNGMRLGRSPQKQGKVAEQKYIDFVQYTAYGQRIKASDRLAIDLDQFSHHSGALFVFIRKSGDQSSYSYLGADTTTYYPQYTYDTTGRLMTYDSFGDSATIDLEDVNGRSQLGEGDDGTVGAQLLPEVQQRVHDPVYQRPQGHVRRRDGRLQDLFNQRKKRIFLMPYYNKGQEQTKD…	align with above
>gene_402175|GeneMark.hmm|430|_aa|+|82167|83459|>gi|1769763517|gb|BJOX01000701.1|_Paulinella_micropora_MYN1_DNA,_Scaffold0701,_whole_genome_shotgun_sequence	MGKRTRERHERHTAKKAARKDARAATEQRIGRRKAERRERTREGLRQFGSTLKSVTGFFGKQIDKVTNIPKEAMDTTKQLGVQRRGWPRVHGAAFGGRRRGHRGRHDPEKIKKIFFVLNIILPATMSSATVVVPPASKQQKVATGKRARNGQEILIDPEHARAINARPCWTQTAMGPPAATMALSNTAFFSFILENNQAGAIHDATLRFKITFTTSGSQPTDSRVLPTTMWFERIEYLDRLTGTEIARYHGNMMHLVLNTLPQEAIDQIADMVNMCPKTGKVSGRQWENNAEQYFYLPLVHTWLNGMDLDLSTLRGDLEIRFYPRGSIFVAAQSAVNGQSAPAVPCTASLGEIRFITGCTHLPNSMRLGRSPLKMGKVAEQKYIDFVQYTAYGQKIKAS…	align with above
>gene_150789|GeneMark.hmm|579|_aa|+|6470|8209|>gi|1769764055|gb|BJOX01000163.1|_Paulinella_micropora_MYN1_DNA,_Scaffold0163,_whole_genome_shotgun_sequence	MGKRTRERHERHTAKKAARKEAHDAKEQRIGRRKAERRERTRKGLQQFGKTLKGIGQWYGKQIDKVTNIPKEAMDTTEHLGDNVEGSLKSMALPLAVGAAAIGAVMILKIKKTFFVLDIILPTTMSSATVVVPPASKQQKVATGKRARNGQEILIDPEHARAVNARPCWTQTAMGPPAATTALSNTAFFSFILENNQAGAIHDATLRFKITFTTSGSQPTDSRVLPTTMWFERIEYLDRLTGTEIARYHGDMMHLVLNTLPQEAIDQIADMVNMCPKTGKVSGRQWENNAEQYFYLPLVHTWLNGMDLDLSTLRGDLEIRFYPRGSIFVAAQSAVNGQSAPAVPCTASLGEIRFITGCTQLPNGMRLGRSPQKQGKVAEQKYIDFVQYTAYGQRIKASD…	align with above
>gene_657024|GeneMark.hmm|348|_aa|+|1762|2808|>gi|1769761955|gb|BJOX01002262.1|_Paulinella_micropora_MYN1_DNA,_Scaffold2262,_whole_genome_shotgun_sequence	MFGGKRAYAEAVMPSPGKRAMLVHANDRDPTTGAAVVVAPKHIVKMPTRPVWTQTIMTPKPSTAALDNTAYFSFILENNSPGAIQDATLRFEIKFATAGNAVPTDARVLPVTQWFERIEFYERLSGQELARYYGDVLHLLMNTLSQEALASINDMLNQNKYGRLSSRVWNSTDVQWFYLPIVHLLINGLDIDLSHLRGDIEIRFYPRGSIFVEDQTAQTTPCTATLEEVRLISSSTLMPNGLLVGKHPDKIGKTLRHQYVDWVQFIDHGKVMQPSSRVTVDLDQFNHRCGALFVYLRRSGLQTGYDAGAVTYNPDRAYEATGRLLKCEALGDTAKTCKGAASLVRAPP	align with above
>gene_484436|GeneMark.hmm|579|_aa|+|46335|48074|>gi|2091700045|gb|WBZZ01005235.1|_Paulinella_micropora_strain_KR01_3810_003840F,_whole_genome_shotgun_sequence	MSSTTVVVPPASKQQKVATGKRARNGQEILIDPEHARAVNARPCWTQTLIGPPAATTALSNTDFFSFILENNQAGAIHDATLRFKITFTTSGSQPTDSRVLPTTMWFERIEYLDRLTGTEIARYYGDMMHVVLNTLPQEAIDQIADMVNMCPKTGKVSGRQWENNAEQYFYLPLVHTWLNGMDLDLSTLRGDLEIRFYPRGSIFVAAQSAVNGQSAPAVPCTASLGEIRFITGCTQLPNGMRLGRSPLKQGKVAEQKYIDFVQYTAYGQRIKASDRLAIDLDQFSHHSGALFVFIRKQSSYSYLGADTTTYYPQYTYDTTGRLMTYDSFGDSATIDLEDVNGRSQLGEGTPIDERFFREETMGQLVRSSYLKSNSVYMIPFTNDPKAMLDGVMDGYKTF…	align with above
>gene_420405|GeneMark.hmm|324|_aa|-|16775|17749|>gi|1769763457|gb|BJOX01000761.1|_Paulinella_micropora_MYN1_DNA,_Scaffold0761,_whole_genome_shotgun_sequence	MCPKTGKVSGRQWENNAEQYFYLPLVHTWLNGMDLDLSTLRGDLEIRFYPRGSIFVAAQSAVNGQSAPAVPCTASLGEIRFITGCTQLPNGMRLGRNPQKMGKVAEQKYIDFVQYTAYAQQIKASGRLAIDLDQFAHHSGALFVFIRKSGDQTAYGDATTYFPQYTYDTTGRLMTYDALGDATTIDLEDVHGRSQMGEGTPIDERFFREETMGQLVRSSHMKSNGVYLIPFTNDPKGMLDGVMDGYKTFVGNRERLVINTGLAPVATTATFTVPTLGSWVNTNTTRPYIKYDGAGVLTAVLDEDTNEKRCQQLRRQMHSRVDQH	align with above
>gene_70658|GeneMark.hmm|433|_aa|-|695|1996|>gi|1477283625|gb|QUTJ01031705.1|_Goniomonas_avonlea_strain_CCMP3327_contig_26766,_whole_genome_shotgun_sequence	MSFNLKTSADQLTLPNAGVTRKHFVAIQPSTPVIGSEFRGGSTVEFKFVNSGLNWWSPQESYMTIRYRLSQTNGTGRVGAGGNSLEVCPAWNAPAGLFNTAQYEMADTLVSSSNNLPVDDSLSKKMSFSKDYHETIGSQYLLQNRDSRLADAQKRTDREVNYVPTALSIMRQGNLIPGTTNHRLSFNISSDWHSRFIEGEGTNKTYKEVGETPSADNYTLQILDIHYNVCYLEGERVVPDTSYYLDTREITSYLATVDPVSTTHNHTFTIKPTVYRVTMAFQDASANANVTTRNPPTLFRLEDGAAQPIHQLRNYRLSYANQSFPHVQQEIRADPVTTAEERVAKAYFTTMSNWLLDSNSSGWYSLDDWKKEPTFTHSIFKPADDRSTQLEVDFNLANA…	6OJN_B	Major capsid protein; icosahedral, trimers, outer coat, anchor proteins, zip proteins, VIRAL PROTEIN; 8.6A {Singapore gr	98.32	4.8e-05	52.74	24	384	463
>gene_59821|GeneMark.hmm|365|_aa|+|5662|6759|>gi|1477285183|gb|QUTJ01030153.1|_Goniomonas_avonlea_strain_CCMP3327_contig_32209,_whole_genome_shotgun_sequence	MFSLKTDPSQLSVPQGLMTKKRIQVVQPVTSVSGDNFKGGSTVTFRFTNSSGEWYIPSESYMTVRYKLCTTDDNVVGTNSAALSPAYNGVSCLFKTARYTLGDTLVSQSNDLAIDDSLYKKMSLSDSYKTTVGSQYLLDSDAARRVAATASKVHEANYVPSCLSIFSQQSNIPGTCTHDLTFSIDSDWKTRFIKSTTTPKSWAPLGTAATPNNYFLEIQDVSFNATMVQGERVESGVPYYLDTKEVNHYPSTVLSTSHQHNHVIKPTTYRLSVAFADSRSRSNTSCLAPPSEFRNADAAGRPLPVLQNLRIGYAGQYFPDTPLEIRFTTDEFRIAKAYNTTLKSWLLEDSNSGWSTLDAWSQQPN	align with above
>gene_44728|GeneMark.hmm|402|_aa|-|225|1433|>gi|1477288789|gb|QUTJ01026649.1|_Goniomonas_avonlea_strain_CCMP3327_contig_25478,_whole_genome_shotgun_sequence	MVMKIGYAGKLGDRLSNYHTCFPDSFYMYHIVSFGQGKATVAKEFEGELRSKLPRYQNPQYIDVQILHNVNASTAHLSNRYITSFGPKPSYVNIAAALTATDATLEGTAATATGDAGAGVGAIVQRMLPQGLANTATKYFTMSTWLGLLGSLGIVDMTFLNQMEIELVLHNLNNKAPAAATWSFSDLHWTVDMIQFPMYTEALLANLNQGGTLNYEFPRYVNQLFTGATSSTFSHKYAIASSDLQRVWWTYKVSTYATQAALGTGNYVSRYFIYTNTDNNQIQTAKLTIDGTQFPQYDKRIDRYGFYELSRALGKQGDIQWDCCIESQNDYNVRKFVDVFNFAHKASGPGEISGINTMGMSSNVVLDLTCSGALATAGTFLIFNECKAVLNVSPGRVSR…	Q4U3U9	CAPSD_TNAVC Major capsid protein OS=Trichoplusia ni ascovirus 2c OX=328615 GN=MCP-1 PE=1 SV=2	96.51	0.029	38.43	16	317	480
>gene_48469|GeneMark.hmm|345|_aa|+|3|1040|>gi|1441153369|gb|PIVH01018612.1|_Globobulimina_sp._isolate_GF15_GloG15_CONTIG239825,_whole_genome_shotgun_sequence	NLLAYKAMTLDVNGESVERFNSYTGYKSYFKFIAGHSKDWLEKNKYRTHFYPDSAEDMPLSAQTRTEAFKKRNVNIIGTGPILENYLPFDICASKKQYPPGTSLKISLYHNNDGWRLQTDTANVATFKFKVKNPRLIIWRYILHKDVIENFRKCFSIERPITYDFPAMETYGPFLIPKESTTFTQRIRYGKRPNIMYLFFIESNASSGAIKTNALYFENMSLHECQASFGSKSVPEQGLKTVFTITEGPLNFYDAHRTFIDSLGLEGHASFIAGHEFYSGYTFFTFKFAPIIYSSEYKVPEIDAIGDLTVTLKRPTSTKLMHMFAFVVEQRSLLIRPNNTAELKI	Q7T6X4	CAPS2_MIMIV Probable capsid protein 2 OS=Acanthamoeba polyphaga mimivirus OX=212035 GN=MIMI_R439 PE=3 SV=2	98.63	2.2e-06	61.52	20	294	591
>gene_86293|GeneMark.hmm|424|_aa|+|465|1739|>gi|2040737643|gb|JAAEFE010009572.1|_Asparagopsis_taxiformis_isolate_Cali_NODE_56125_length_3196_cov_0.817236,_whole_genome_shotgun_sequence	MGSLPLPPDSLFYGGPNLAGSPIGAMSSRFICQRLDTNLGDSSTCTFTFPASGGWLELPSIIIRADIAIQKDHKDMEKNSNKNIFLAPAGHTALFDRCTVTLGETVCSVEPDFGMQAALMEKLSSSSEQRKKQLAPLSRSSTLIGLQSSKVKHASPMNAFKPLVNAAKGSAVQTIWFRLGSSFTRTLRQLVPEGFPVSIALTRGSDAAVLAIPDAGPDDHYNLNVHSLTAFVRAHRFNDQAKARILSAMGPAPELRFRKTEVILRSVPSGSLNVAFSNLLHNGAQPDSVAVGLVRQESLYGNVETLPAFLETADLTAVELTSAGRSVSVVPLDNLSFQYDNNGKINENSCSFQSAYLQLCVAGGFMDRVCPINFEDFVFGNCIFYFSLPTSHSGAQTHE…	P22176	MCP_LCDV1 Major capsid protein OS=Lymphocystis disease virus 1 (isolate Darai) OX=654922 GN=MCP PE=3 SV=2	97.61	0.002	44.85	22.7	358	459
>gene_88271|GeneMark.hmm|303|_aa|+|1795|2706|>gi|1605103282|gb|UYFQ01002554.1|_Hydrurus_foetidus_genome_assembly,_contig:_tig00009769_pilon_pilon_pilon,_whole_genome_shotgun_sequence	MSSVPTPATINSSSTSNSKVVAVSGERVLAGSLNLPVNQAISLPSDVKHEIIIVPSSSTPTFGSFFTIDIRDLNIILHNITLQFVLGAVLGSVGMTGYFNPAFFFFNRIEIAQGGNIIQTIYGEQQFLMNQVLEYDEDRLANNNSAGNYSSVAQRTALSSQTGTNTFYVNLKTYFDQTKLNLLTTASNIQLRVYMNTLQNSFALTSGTLTSCAINSCSAICKVSRLDPVSSQQRLGDMILRNHHQIFHDLHYSNFTIPAGSSSSTTILAGISGQYLVLVFYCPRININKPEVEFQADPEILTC	5TIP_B	Major capsid protein; VIRAL PROTEIN; HET: XYP, FUC, XXR, MAN, RM4, BGC, 7CV, GLA; 2.0A {Paramecium bursaria Chlorella vi	97.64	6e-05	52.24	10.5	272	436
>gene_70417|GeneMark.hmm|415|_aa|-|22138|23385|>gi|1605104062|gb|UYFQ01001774.1|_Hydrurus_foetidus_genome_assembly,_contig:_tig00008943_pilon_pilon_pilon,_whole_genome_shotgun_sequence	MSSVPTPATINSSSTSNSKVVAVSGERVLAGSLNLPVSQAISLPSDVKHEIIIVPSSSTPTFGSFFTIDIRDLNIILHNITLQFVLGAVLGSVGMTGHFNAAYFFFNRIEIAQGGNIIQTIYGEQQFLMNQVLEYDEDRLANNNAAGHYGSVAQRTALSSQTGTNTFYVNLKTYFDQTKLNLLTTASNIQLRVYMDTLPNSFALTSGTLTSCAINSCSAICKVSRLDPVSSQQRLGDMTLRNHHQIFHDLHYSNFTIPAGSSSSTTILAGITGNISSLYFIVRESTSTNQKWNFKQIQSFSLANSSSTNIVGGQSLPASLCANILNRDWTKSSYNTETSFGTNDQKANYYCWGFSADPVSSLINGQALGTYRFTGQEQLTINFPTALTSQVMVEVYSNV…	align with above
>gene_2967|GeneMark.hmm|420|_aa|-|2233|3495|>gi|1291058071|gb|PDIN01000721.1|_Pirum_gemmata_strain_ATCC_PRA-279_scaffold730,_whole_genome_shotgun_sequence	MSEFNPTKILNYKENYAYPAESHLIQRKLMRVVAQAGTIYGTNGVKNVLLDVPTSSWLDLNDSFFSGVLKINATDATKIATVDLFSSGALFDRFRVIINGTEVENPSPDDLSTLENVIQTCTLNDDFADSALGKTMLVKSARNATDLTAPLKAGIEFIYRPKSIGLFNSPKFFPAHYVQSLQFELMLTEAEKALKITKTAPGDNPGVISFEITDFAFNCYEVKFDQDYITSFDSNIREKPVPLYVTSFTSNNQTIAGSSDVMIGDKYSDVKAFVSIFRNNADLRDILKDAYQTKHNGVSGWQVSLGSDRIPLDYVYNSLVPYKQAKHLTIFSSWFANLHDTSGGMNLSYDGWSDTGFWAIGSDLSINEAELGGVSTKASYGKPLSIAVQGAGIGQALMT…	1HX6_C	MAJOR CAPSID PROTEIN; bacteriophage PRD1, coat protein, jelly roll, viral beta barrel, Viral protein; HET: MPD; 1.65A {E	96.1	0.053	37.02	18.4	346	394
>gene_10530|GeneMark.hmm|413|_aa|-|1196|2437|>gi|744052261|gb|CDFA01014517.1|_Acanthamoeba_healyi_genome_assembly_Acanthamoeba_healyi,_scaffold_194852,_whole_genome_shotgun_sequence	MSHSSPAKRAYDLHPTKVLPFVINPVDLHQHTEQKVGQQVYNFQSNQTDNLDRHISDVIINPQTSVSSSFFSGAGNHFTFKLQADRYAVRRSFLEFDVTNTGASSITLAPGPLLVDFIRYRTGNGAAIQEIRGEELWHDVCATYSSERMAGLATRYNISASTFGSNASIAAGASTTIAIPLIGSFIDQLHFFMGALNQTGLELQVWSRGPTCVESGAVADLSLTAARVRFSVEYYGNRMTDEKIDELRRKVHHWKFLNTVTQRHSVAMTSGNTYPLQLQSLNGYIPYMWFGLRTSLSGTGLTTFTAIGDYELLDEQNRSLQSGFRVDSTVARFEHGSDNFDSKLFSVKAMYPICHIEKPMVLLEHPAQTGFQTYNNNFLSIKAASTATVNVDVYAKRWN…	O39164	MCP_IRV16 Major capsid protein OS=Costelytra zealandica iridescent virus OX=68348 GN=MCP PE=3 SV=1	85.56	2.7	27.63	12.9	380	462
>gene_25934|GeneMark.hmm|402|_aa|-|1|1206|>gi|1925622894|gb|VKHI01000668.1|_Poterioochromonas_sp._DS_NODE_668,_whole_genome_shotgun_sequence	MSDSTVQFSVNDKPNVETLKVTSYATQYAEIQDLNGGNYQSGLITFSNVNLQNAMAGCAFDLAEALYHIPITYKATIANGTFGNSGTTVYALNKFAVTKKANHHFFHNAWCKMGNIPLEKNSSGFNNFYINEKKKRKSTIDSITDDVDSIYFDNADSYTYNFDDTYAVGERNNYSERDNVFDTIERVLGHNDAIFKRNGHFIDVTSAPGRQLLPGTNAAGRASELSQLWQPYFTNTTTELTWNDVLVGKISDINSVFGDMPPVFHLNGFEIRLQMNAGGAFSTKVTYWKNPTAVTGLAAKKEDIVYHPPTSIESNLGNGQTCPLMISSASNSGNAGLTFLQSGTTNPVTITITCTIGWGNANPAPCRLLIPYHRLDSDTLEKFKSKPYYTFFSNNFYLD…	3J26_K	capsid protein V20; double jelly-roll, single jelly-roll, VIRUS; 3.5A {Sputnik virophage}	97.15	0.0054	41.51	27.1	452	508
>MBY0379746.1 hypothetical protein K2P99_05040 [Burkholderiales bacterium]	MTTSLIKFNLDMDKMNGNPTTIYTHEGYSKQEINDAMGFNYHGGFINFVNTNFINTSDGNAFLQWPEAYLNIPYSVTCELKNKTGAELNDFKFKTDDKYKYAISMKPFHHVIDRCDIKMGRAGNVVKQFNYTNLYINERLKTMNEDEYQVVGDLINYKLDNPETLEYAQSVGESNNDIHIGTFTRTTKDRTNYGFYERCLKNVEMIGDANRDSALNNYKIPGNELKEAGFSGVGQITDTQLVYNGTIILPLKYVHSFFDSLPTTKEMQGFEMKLFTNLDNNNVYTVSHSGALAVTGVTCTQANAFTCPFMIGKVGLDGTASSAFPVVNGTTANKRDTGFDLEFRTRIGWSTINGDKFVRDTASPACKIVIPMVKLNPTIAEQIVKVPMHVHRYRDIHIE…	aligned with above
>gene_19670|GeneMark.hmm|366|_aa|+|2014|3114|>gi|1126806849|gb|FLTD01000253.1|_Acytostelium_ellipticum_genome_assembly,_contig:_contig_253,_whole_genome_shotgun_sequence	MTELTQTYSKLGQNNIKQASELYESSWAGRKILLNNPQGNTVETSNHVRWQLDPVSFNAGPFTNNPVLFRLSPNYCFQIENAFLELQLTNTDPNNSITPCIGPYLIDRIEIGVNGDPNPVQTISSDWLYSKFQFYKRETVNTLAAFNALNLDPSTYVNPSPIAPGGSTQVSLPLTISLLTKINPQTIDKDVLINVYPRANPVKSQDALNGQLVLSSVRLRFISKKNPVFEANHRSLLSKYPLKIPYMNIQSTTWTGRLKPGVINEIPIQVDAHCAMLCIFLRTRKDSDGIDTFYALGGNTGENLSLINVVDNTKTTILGSSGFTGAQSRGSNKRTEVFVYLYLILIQTNHMTIQTNQTHHMVDHFI	6OJN_B	Major capsid protein; icosahedral, trimers, outer coat, anchor proteins, zip proteins, VIRAL PROTEIN; 8.6A {Singapore gr	84.27	2.2	27.21	10.1	344	463
>gene_36399|GeneMark.hmm|336|_aa|-|2628|3638|>gi|1126820176|gb|FLTE01000933.1|_Dictyostelium_polycarpum_genome_assembly,_contig:_contig_933,_whole_genome_shotgun_sequence	MTLFNGDSDNAVTPTIAPYLIDRIEIGVNGDPNPVQTLTADWLYSKLQFYTKEQVRSLGAFNALNMDTSVYANPSTINAPNQDPFYISLPLSMSLLNHLNPQTIDKDILISVYPRANPVKNNQPMDQVGTLILQSIRLRIHSKRNAIIEENHRTLLKQFPLKIPYMNIQSTTWSGRLAPGVMTEIPIQVDAICAMLCIFIRGNKSARGMDSFYPLAANDHTGFIYIVDNNKTTILGSNAVSGAFCRGTNNAVHTPGDMSTYIPHYWIYFSNNPLEVIRDGVNSGYFAFTSNQFLQITPGFSSFGSGIVSDATYTVDVMYITYNALMQEKGSFRKIM	aligned with above
>gene_229671|GeneMark.hmm|329|_aa|+|3698|4687|>gi|1408280325|gb|BGNK01003245.1|_Symbiodinium_sp._clade_A_Y106_DNA,_scaffold3413.1,_whole_genome_shotgun_sequence	VLRRASKEGGGAARDWRCIRGPREESLPEDCAKGAGRERAGGRMNLSLKKTMEQVTAAVNDELVQSLDYKLQSSNVNYVQSRKDIQYYPSSLSVFTPTTSRVCRIPLTSGMDFIDPESVKLGFTVRNNxSSLSVFTPTTSRVCRIPLTSGMDFIDPESVKLGFTVRNNSTTATLQLGSPDPSCLIDRVEVFANGTRIEDISYYNRCSYLYSLLKPEEWWLQRHIQGFLADGGGHAEAIAASGSRTVLMSPHLIGIFACGKMLPPELNLVLQITFADPSDAVRNVSASQDxHLIGIFACGKMLPPELNLVLQITFADPSDAVRNVSASQD	P22535	CAPSD_BPPRD Major capsid protein P3 OS=Enterobacteria phage PRD1 OX=10658 GN=III PE=1 SV=2	93.46	0.14	34.71	9.1	227	395
>gene_19512|GeneMark.hmm|304|_aa|+|3|917|>gi|1108433915|gb|FQSF01005428.1|_Stramenopiles_sp._TOSAG23-2_genome_assembly,_contig:_contig_5428,_whole_genome_shotgun_sequence	NLPLGLIDNQLSLQIFWAADLAGNRTVPKDGAWTSGNNMVESMCRLVCDLVYWEQQQPNEPTVMEQLEAEMNKGISLTYTDSLAFQTSFPATTVAAGDVVSSEITPQVGMSEQILRRLMIATPRAPDYATNTPANPLLGNYFSEGSQGSEEFQVFVNATPLWAKDLNSDNKIYTQMSQTYGSFDGKPRYLRAPSGLTSWNGQTVLTGATKYNTDISQCWANAAKTNTHLNRNMNGTAHYLGASFQVNYENVAGGGIKVGNNPIKLKMRRDRTNENQSKTDVIVWGDVERYMKILGRRIYVSGAS	Q8JJY5	CAPSD_SFAVA Major capsid protein OS=Spodoptera frugiperda ascovirus 1a OX=113370 GN=MCP PE=3 SV=1	93.44	0.4	32.21	17.9	241	461
>gene_67459|GeneMark.hmm|341|_aa|-|1|1023|>gi|1925461562|gb|VKHD01014847.1|_Dinobryon_sp._LO226KS_NODE_15226,_whole_genome_shotgun_sequence	MNNYAEFLAEIDSQILAQTNSYNVMDCAYTKIDDNNQRQYNGHYVNFDNINIAPSQLDRVHHFSEQFVVLNYEVTLDLTNGTFKQANVTNTYKAYTNGGATAVPGATQVTGADVAKLVQTTSAGARVPSKRAFRLKGAHHLVDNSHINIGSAPLCRNTNFQNVFVEQNLKKMTKQEYDRISDALQYVIDDHDSYEVSTVAGKYVEQGNLPQAENVKKIYKGNQDRVTASNIATLLNNNVANEYQERMYLKSQSDTELVFTCNTVLPLKYVHDSVGKFPSLLKIDGFRCQLQLNIGESNSWEIEYNTVDPANLANVAYYGVKSVSALQPVGRTCPFLISKPG	B4YNG0	CAPSD_SPTNK Putative capsid protein V20 OS=Sputnik virophage OX=543939 GN=ORF20 PE=1 SV=1	97.33	0.005	42.68	21.8	448	595
>MBY0379746.1 hypothetical protein K2P99_05040 [Burkholderiales bacterium]	MTTSLIKFNLDMDKMNGNPTTIYTHEGYSKQEINDAMGFNYHGGFINFVNTNFINTSDGNAFLQWPEAYLNIPYSVTCELKNKTGAELNDFKFKTDDKYKYAISMKPFHHVIDRCDIKMGRAGNVVKQFNYTNLYINERLKTMNEDEYQVVGDLINYKLDNPETLEYAQSVGESNNDIHIGTFTRTTKDRTNYGFYERCLKNVEMIGDANRDSALNNYKIPGNELKEAGFSGVGQITDTQLVYNGTIILPLKYVHSFFDSLPTTKEMQGFEMKLFTNLDNNNVYTVSHSGALAVTGVTCTQANAFTCPFMIGKVGLDGTASSAFPVVNGTTANKRDTGFDLEFRTRIGWSTINGDKFVRDTASPACKIVIPMVKLNPTIAEQIVKVPMHVHRYRDIHIE…	aligned with above
>gene_121419|GeneMark.hmm|371|_aa|-|248|1363|>gi|910966208|gb|LGRX01023254.1|_Cymbomonas_tetramitiformis_isolate_PLY_AMNH_scaffold_23251,_whole_genome_shotgun_sequence	FLAASSSANNLFKDGIPVFNRILIKSGNGSVIEDITDFHLLERVFNLLKDATSKSVDDTLEGYYDSKVDSTALTTAEVGTLQVAGRTYVKRLASGLFYNENSLPLHLMSGGGEFALSIELYLNSATEAMKETATTGTAMGYALSNVIMQLYVTELESDVCQKYDEALCSGQALKIPFSTVRSHVSSLQVYGGGSSNHNLFVSESVNDLQKIFTILRDSTQASTVDGNAIILLGGSESTSVKLNSYQYKYSTNYFPAQRVDLEAGSTQALMNVMDSLYMVKSGTPFLATSRAAGLVPRYEVDAFMLCQSFEGSGDNRLISGMNTSSSGSPIQLDLTLSNAGASVAIQVFNFVESGYNRVINPGGSVSLVNYE	Q8JJY5	CAPSD_SFAVA Major capsid protein OS=Spodoptera frugiperda ascovirus 1a OX=113370 GN=MCP PE=3 SV=1	96.49	0.03	38.35	19.8	321	461
>gene_102907|GeneMark.hmm|391|_aa|-|122351|123526|>gi|1690546398|gb|VCJN01002896.1|_Tetraselmis_striata_strain_LANL1001_Tetraselmis_2913,_whole_genome_shotgun_sequence	MSLGLSEALVFAPKPRAVAAHKYRSNIPPLNGRTFSPGDTVQLAIPCGNKGEFLNTRQSYLKFKLTNKDTTAANAMVLDGSAHAVIRLLECVSGSNVLEYIDQYGALYQTILDSSGDGSQMVYGGSVTEGMSNTTARVGASIGGSVSITVCLPLMSGVLGSMQHKYLPIGDMVRNHMRLNIALAGKDDAQKSTASRDWEITDVEYVAEIVKLDGGAAQAISAANAGGYRIPMTTFSNHAASVEAGSKVINTLISGNYRSLKILLTIFRKQSNASTATVGFLTDRTNPFGDGGRWQYDVAGQLIPQKPVDTNAEAFAELQKAFHAYGTLDHHGIIKNNTWGAAEGTYVVAQDLESQSHKSMLSESGVDVSSATIHLKAEFAAALATGGAVRL	P22176	MCP_LCDV1 Major capsid protein OS=Lymphocystis disease virus 1 (isolate Darai) OX=654922 GN=MCP PE=3 SV=2	98.85	1.5e-06	61.96	26.6	352	459
>gene_14221|GeneMark.hmm|553|_aa|+|381228|382889|>gi|1154256409|gb|MWQC01000027.1|_Creolimax_fragrantissima_strain_CCCM101_scaffold27,_whole_genome_shotgun_sequence	MSRRAPTNANHFFKVTDASTYTPEEFTHVQSRSTVKVLPQHGSVFRSDGSTLIRFTLPSTGFLDCQNSFLSYMFQSSTMDKDGNRVMGGLFNTSGTPFARMRLMVAGQTVEDIRGYNMLNNTLTRATVPKDLSDSFAGEELGFYGSVNNQNHYLPVYRHPVDDEPILVKYASDIYMADSDKDPTLTSGDLINNLNEAEPTEGSSVDNPIPRYNQESEKCKRPVTTRPIFKPRQRRDCQNGRTYYHNPMLGLLNNSRYLPLSHLGEVVLEITLDSYNTVIKEILPATYEAVSDPGETPELNKRALETDASLIPTQQTDLNALATDSKFYTLSDVGYHVDILQFDDAYLMAFEASLAERSIHIPYVTCTNYTYPLSSQSDIMVQHRSRNVKSMFLLPRVGG…	5J7O_E	major capsid protein; virus, capsid, double jelly-roll, VIRAL PROTEIN; 2.37A {Faustovirus}	96.44	0.033	38.17	29.8	461	645
>gene_1502|GeneMark.hmm|466|_aa|-|146463|147863|>gi|901813808|gb|LFUI01000002.1|_Balamuthia_mandrillaris_strain_CDC-V039_unitig_3067,_whole_genome_shotgun_sequence	MSVKHITMSPVWDVFKSMGVDETTQEYNLVRFPYLSSGGQSQIIGQSRIDIHINDLASWMLINKAFLEVCYKITKSDDTALGDYTTTPTQRVALQNGGWHMFDRVQWSIDSKPVNDVYNVGTASTVMNLVCWSEDNVRSLGTRSGFFKEQYAGHDASEAEFIVASGNVTGRKAGYSESFAKRVAKSAQSAVSTLFLPIADVCRFWYYNKSVWRGTTHTLSLYPNTDTLALQGTTDAAGQTTLGMKLSIQELNLWIPVLRPSLDIEGHLNDKMRHGAVKTVVYDDLFVIRGAPVSGTGNQRFIVSSNIRKPKRIYMVFQDNAALITQRSNKAVFSHLNMQSIRAMVNRRPVPETEYQPYFGGGDNENYVRLYNAYLEASLHCNDSESGSIVTFEEFKSLY…	P22176	MCP_LCDV1 Major capsid protein OS=Lymphocystis disease virus 1 (isolate Darai) OX=654922 GN=MCP PE=3 SV=2	98.84	1.6e-06	61.82	33.1	389	459
>gene_73415|GeneMark.hmm|459|_aa|+|16421|17800|>gi|901803646|gb|LFUI01000443.1|_Balamuthia_mandrillaris_strain_CDC-V039_unitig_857,_whole_genome_shotgun_sequence	MSVKQVMDPLWDIFRKAEVDESTTDKEPVRYPYLSSGGSSAVTTSGEIHIRVNDLASWLNIHKAFLEVRYRITKSDGSSNAGESVALSNGGWNIFDRVKWSIDTKVVSDVQPVGVAANVMNLVCWSEDNVRSLGTRSGFFREQYGGADVSIQEFATDSTNDDAVVGRNFAYSESYTKRLTRTDSNTAATLYLPIAEVCRFWYYNRAAWRGTTHTLSLTRNLDAMAIQGSTDGAGTAAGMKVVIDELNLWIPHAEPSLQVQTMLDKQLAAGMTRTVVYNDLFVIQGGPASGTGRQRFIVSSNIRKPKRIYVVFQNAARHVQNHNKSVFDHLDMQSIRATVNGRPVPETEYQPNFEASNENYIRLYDAYLESGLHCSDSESGSIVTFEDFKNLYPIFVFDC…	5TIP_B	Major capsid protein; VIRAL PROTEIN; HET: XYP, FUC, XXR, MAN, RM4, BGC, 7CV, GLA; 2.0A {Paramecium bursaria Chlorella vi	98.66	7e-06	58.32	28.6	360	436
>gene_34851|GeneMark.hmm|344|_aa|-|438|1469|>gi|1355796710|gb|PTTM01006617.1|_Paralagenidium_karlingii_strain_1391_scaffold_6425,_whole_genome_shotgun_sequence	MSDATQLTDQFLYQCSIKPDPPVKISKSKRVVEVTDNNQGSYSSGLITLDAASQLNGSQGFGSIKDGYIVLPYVITMKNAGATDMTAAAHRFCVGLKCGVWNVIDALEVELDGQQLINIEDYKLYWNNIRAQTEWTAAEVxxxxxDAMLYPDDWNSMAYSAASTAGDGFVNNGTYTADILGTTATGSSLLLNKGYTNRLLSTPPPVATTTTTLGDTGANTFGWPTLKSGVSQAIAQQHGRGAFVAGLATAGNIMGTWYYMLKIRLTDLHPIFKELDLVANPQLKLRLRVNTGYTDITVASGRVMSLSSTVMSAGNTVPFIVSSATSNNAMNGVLHATNATTLRV	3J26_K	capsid protein V20; double jelly-roll, single jelly-roll, VIRUS; 3.5A {Sputnik virophage}	89.7	0.68	30.97	8.6	252	508
>gene_34356|GeneMark.hmm|314|_aa|+|100050|100994|>gi|1807511657|gb|VIIQ02000207.1|_Desmodesmus_armatus_isolate_SE107_tig00000875,_whole_genome_shotgun_sequence	LVESIYIEIGGVSIQSGMTQYGNLFNIFRDFQLWDKKKLRGILQNDSNPSATGNSSVLTEKPFAIYNWLGFLGSVKVLDTTLLPPVKVYIRLAPKGALSIGGAVAPTDWKYTLTSVKGSIDVLDIADQVYYNMVAQRLASAPLEIPFENFTTVMGGSTASATQSLRWSTSAHCLEKVIGTLLPTDYNTSSAHNTTTCLSKYFTRKGDAVSTSQWFVNGVPYPSIPLDNATGEVAIDTFHSLGVAQDAVSQTNENMDTLAKFNANFWTHIHSFTVLDDPNKHRLCGLDGRGNQIIGNWQTTGSADDIIPLVWLHH	6OJN_B	Major capsid protein; icosahedral, trimers, outer coat, anchor proteins, zip proteins, VIRAL PROTEIN; 8.6A {Singapore gr	96.92	0.009	40.28	23.7	280	463
>gene_42140|GeneMark.hmm|441|_aa|-|32200|33525|>gi|1807511015|gb|VIIQ02000373.1|_Desmodesmus_armatus_isolate_SE107_tig00001374,_whole_genome_shotgun_sequence	MSVPDGIPRNLSILVSRLSNYQTQTLKVVPNNATSFTSGAVISFRLPAYKVLDLHSLTIMGKFKLTSGATGGDVANAVSGMPGFGAGLIQRVTVSANSANIGPGSQHYNEIIAALDRCTIPDERRKELSVLDSYFDYGLTGATPPNVDTGVTTNNVGEVDWTVNGLPGTVLGGSHQRFLDTGALGNVQVDIQLASPKVLAYTLSPQNIQEYFLSNVAMFVRTVDFGGGLYSAMLQKKIQSGGLVIPFKNYVSAQSQSNAGSEDHTIHVGSQCIDKVITQFKASGYSGTQGKLPAGYSSANPQVQPGEGSLSTYFRSSSLGDNTEFSLVLNNVTLPAFSCKAREAYMLMKQAFNGVGRDKRYGNNVKSFADWKLNKFTFVVPLEHGAEHGEVPVMSGLDT…	Q5IZI7	MCP_ASFWA Major capsid protein OS=African swine fever virus (isolate Warthog/Namibia/Wart80/1980) OX=561444 GN=War-091 P	98.63	9e-06	57.72	29.3	412	646
>gene_87830|GeneMark.hmm|371|_aa|+|6590|7705|>gi|1266828977|gb|NSMO01014993.1|_Coelastrella_sp._UTEX_B_3026_contig_2073,_whole_genome_shotgun_sequence	MKSLALHFTGSTRADPASDGRGIVVFPSLTTSLIDQIVVSFNGVQVSATPRSWGQLAKCLDDFTVGSEKRRVRLVQQNERMAGLDPKTGQFYKNALFENTDDASSYPTVRPGDRETNRRFTVDEWPGCFIGTVEPSIISTALTGDVMVEIKFAPASVLVSGRLAGYQPAAADTDAVQRMEVDGEEDTDAAGAAQGIANDLAPANPSYVLDNLAMTVKTIDISDGKFYDWLKEQVTENGPFNLAFQQWTMQPGTNCPPGSATSTTRTTVNSSSIDIVLGTFIGADYESGTVIPGSNIIYTAPRPALRHPPGRPATHARAHTGTLKRPAISSAAASTRASHSNLRSASTTFSWTFRLTSSISGPRSKPSLVWA	PF16903.8	; Capsid_N ; Major capsid protein N-terminus	87.52	2.3	28.36	10.5	144	188
>gene_55854|GeneMark.hmm|367|_aa|-|14779|15882|>gi|1877204139|gb|JACBWV010000288.1|_Chlamydomonas_sp._ICE-L_scaffold_136,_whole_genome_shotgun_sequence	MNPVPKHITKVFSFEAIGDTIFSPKSQCVFEINEGIWDLNSAKIMFTMNSLGVAPRGIGCMISTLSVYFDNVLIQTINQYNHLARMMDVHNSSQASTNMFGNNQAVDLVAETDQIPFVIDKFHGILGTKDCIVKGRIRIVIEWADAVVLLRESVSVGYEIINPTLIIKSEIEDNVSDRIEFDNFTSQFQLNESENQTTNIYIGSRDIEYVLATFLQYDYYKKVSTQDWNGTSYFFMHGLKDIYMKSDPVHIGFSINNVPISNHPIPYDKAIEYLDFIFDNENRAIKHLMTHTVDGTLLMRFPPGITSHQWACGLPIDIEDEEDINYDVSFYSKGNNNIKNYSLLFVKYNSLLELDNDETGSKYIYTK	5TIP_B	Major capsid protein; VIRAL PROTEIN; HET: XYP, FUC, XXR, MAN, RM4, BGC, 7CV, GLA; 2.0A {Paramecium bursaria Chlorella vi	90.15	1.2	29.63	27	331	436
>gene_37737|GeneMark.hmm|318|_aa|+|5618|6574|>gi|1566885454|gb|QPMI01000425.1|_Cyanophora_paradoxa_isolate_CCMP329_tig00020598,_whole_genome_shotgun_sequence	METNSQFQRPTLKSMLTTDDYKDYFLNKSLVIGTSSGTKPLRVLVAPDTEPPSALGNRVVFKIPRYHFLNGLALQLDLNPITLTDLTNGVAGTTGYLRVIGSLIKRIEISHASFRYVVPEDFVTQYFLLMTEQGELDKKLRYVGGLVGTAGNTVGGTYEIDLPSPFEKAMFPLCALNSEIVVEIEFKAIGDGIIEDVNNVGNISVVNNGASLQVLKPRIICKVVNADEAVVSETIARVKIDWYRDPLQRNRFPPHRFPADRLRFASQSLATHRCGSHPHSRILCAPKREDEGEQRNSLGSGSSCTPNQRCKLLCGTQQ	6OJN_B	Major capsid protein; icosahedral, trimers, outer coat, anchor proteins, zip proteins, VIRAL PROTEIN; 8.6A {Singapore gr	97.01	0.0032	43.75	12.6	307	463
>gene_45920|GeneMark.hmm|481|_aa|-|2371|3816|>gi|2040749807|gb|JAAEFE010002808.1|_Asparagopsis_taxiformis_isolate_Cali_NODE_21734_length_6592_cov_0.856591,_whole_genome_shotgun_sequence	MEKTKRKRDNTQFVSSPLVQPAFDARVVEDISSIRYEKYAPKTPLSHLNSLISFEIPGSPNCLTAIQDTLLVTTWRLQKIANDSTVKDIPEARLKPILDEAGEDTGEYELDGNTHMVAPEPGAPLCGFQDIYISINGVAIPPSSGNLQHYQSYFSYLFDSTPAAKESTLKQYSLFYPKENGFHDELDARQSSGNKSLAFLYSRTKGSKLVETITPLVGSPIASFNRALPPNTKIEISFDRNRPTLSALSTDKNDSRHYDFVYASAHLLVKRIELDPSSLSAYISLLSRSPITYPFVYRQMSSHMIPNNTLNHEIVIGSPHKPLPTMVRFGLVNKKAFLGTYSQSAFKFVRGGLRSIRLKEADQSISFERELFQPSEKDSEIDNLTLISTTSPLSLKQWM…	6OJN_B	Major capsid protein; icosahedral, trimers, outer coat, anchor proteins, zip proteins, VIRAL PROTEIN; 8.6A {Singapore gr	98.99	4e-07	65.15	28.8	396	463
>gene_3321|GeneMark.hmm|308|_aa|-|8921|9847|>gi|1566886715|gb|QPMI01000022.1|_Cyanophora_paradoxa_isolate_CCMP329_tig00000113,_whole_genome_shotgun_sequence	MTEQGELDKKLRYVGGLVGTAGNTVGGTYEIDLPSPFEKAMFPLCALNSEIVVEIEFKAIGDGIIEDVNNVGNISVVNSGASLQVLKPRVICKVVNADEAVVSETIARVKSTGIAIPYNEIGFLHTDFQPTASGSRVNLSQLTGAGLIHTLVFSVRQNAKTKVNNGTLSVLAPRALRTNAVNFYVELNNNRLYSNTSLPLMIAATELQDKYNSAIFTESTSYPALTGIYFGAGNGKASLLNQENTGYIDATGTSAFDLVFEFNGVTAGGVGNEEWYAGAAYQKMQIQCIALAHNIMIIGADGIRRVSS	A7U6E9	MCP_POV01 Major capsid protein OS=Pyramimonas orientalis virus OX=455367 GN=MCP PE=3 SV=1	92.13	0.35	32.54	9.4	238	396
>gene_252192|GeneMark.hmm|337|_aa|+|5557|6570|>gi|1616454303|gb|RXNZ01006243.1|_Digenea_simplex_isolate_OPJ-A18_NODE_contig_06618+_length_15850_cov_1,_whole_genome_shotgun_sequence	MCNSSAKTGKPAEVFKSKLNDNLSETNQYAVPVALIFHALWTNVEVSTEKQVLDSYGSHYMYKAFIDYILETTEQEKKELGRLVGYYPDIGNYAGTHTHIRQVPILVCRPAGVGLRNEMTFSRMQGPLLIDMWKTNRLLLNETKLTITLKPTSDDFRLVVHPDNLNCEVVVTDLSMELCYVTLDAAIQKIIMDNLKITNAVFPFTKTQMNTNQYTAGTSQIKWTMEYDKMIPSRVVVGFVDSEAFQGDKTKTRFLQTCNIKDAAFKIENQSVPGEIISFGLGKDKYFSAYHKLLRLKSPNGQVQPLGITQDDFQNGLFLIAFEVDPTAPANFDLYWP	Q7T6X4	CAPS2_MIMIV Probable capsid protein 2 OS=Acanthamoeba polyphaga mimivirus OX=212035 GN=MIMI_R439 PE=3 SV=2	97.36	0.00061	47.67	11.8	287	591
>gene_51189|GeneMark.hmm|308|_aa|+|2|928|>gi|1441151594|gb|PIVH01020301.1|_Globobulimina_sp._isolate_GF15_GloG15_CONTIG266637,_whole_genome_shotgun_sequence	VEPHPQIAVVPALLNYNARCQENVLSMSNIWIKDYQYPAANAVIRQRYIEGSKRLTLYGHLNHDVFTTQRLLLPKVSLQIKMRRSDPAYCLIRSEGVEDEYKIEIQSCKLNVRRVLYYDSALERLDKRLKTQPVQYPYTQTTVHRFPIPQGSTYMSSLSTGWGPAAKRAFFAICEPDSIEGRNWENNPMIFPASEYKVNYVQFCSKYDDTIQERPYKPDFENKSANKAYTELVHVVTDGFRSGLTPGLSSDDFVGQYGLFAMGSMHDSSDLAIKIGFKKGTPRPLMGLIFVQRDAYFTITNVGGIKDA	B4YNG0	CAPSD_SPTNK Putative capsid protein V20 OS=Sputnik virophage OX=543939 GN=ORF20 PE=1 SV=1	90.69	1	29.95	13.8	277	595
>gene_228905|GeneMark.hmm|313|_aa|+|1|942|>gi|1991354577|gb|CAJNIZ010030679.1|_Symbiodinium_pilosum_genome_assembly,_contig:_Spil_CCMP2461.scaffold37609,_whole_genome_shotgun_sequence	FIKRVQLFSNGQRTGDISEYGRCCWLYSLKPQDWYNGRAYEGFYPTNLGNPPAILDGNHRDVLIPPTLIGLFQSGKMLPPQLNLVLEIEFADASEALWPGGTGSSSYNIENVRVLASQVTLDSALVESFNKVLLSGRSFVFSYPTMHTQVSSIPAGSAQHNVTVARNIHQAHGCFRHSQGRRRRPGRGHEPGVPRDHGQLESQMQLGALQYPRYPMASLAEHHHFLEIMAGTYDSKIKNMRLNRLEYEDTQFIAAFPVERVPKHPLSGISTRSGDLARFAFKNLRPARAQRLYVHLISYQIVTMSSGGVSVLD	A4KXB1	CAPSD_HVAVE Major capsid protein OS=Heliothis virescens ascovirus 3e OX=260797 GN=MCP PE=3 SV=1	96.74	0.02	39.41	15.6	284	455
>gene_47449|GeneMark.hmm|456|_aa|-|301309|302679|>gi|1566885277|gb|QPMI01000496.1|_Cyanophora_paradoxa_isolate_CCMP329_tig00020904,_whole_genome_shotgun_sequence	MDVTTNLQRLSLKELLTTPEDAKAFFMNNELSLGLTSQTKPVRVTVNPSNDVPDGFGNRVSFYLPRYHFCQALELQFNLPALTAFDTDTDLIRNGYVRPVGALAKRIEIKYGSYSYIVPEDWLATYQLVYNSESELKKNYRSGGWVHGAPAQGTNRLGGSFTCKIPVPWEGSMLPIGALSGEITVDVWMKSRTEGFLETSYGARILSTLADAPANDGLSGNVTGVVALTALNPVPAIGGSTPSAPAITSLRLIAYMVNTDDATFSQVIEKVKTTGIAIPASEIQYVDVQNFAFSANGAPSRINLSQISGLVYGMFISIRDGAAVIATNGGHSVLKTLANEKDITFTVELNGQRLYSNEPVSLLQGAELIADRFKCSNMDSQVNRFVVSGMPFCLAGDKS…	O39164	MCP_IRV16 Major capsid protein OS=Costelytra zealandica iridescent virus OX=68348 GN=MCP PE=3 SV=1	98.47	7.5e-07	63.62	13.9	406	462
>gene_64235|GeneMark.hmm|465|_aa|+|96086|97483|>gi|1566882508|gb|QPMI01000657.1|_Cyanophora_paradoxa_isolate_CCMP329_tig00021571,_whole_genome_shotgun_sequence	MDVTTTLQRLSLKEALTTPEEAKAFFLDNSLMLGLESKTKPVLVTVSPSTTFPNNAAQRVSFKLPRYNFIGKLELAFDLSEIAGFIGDTDLVRNGYVRPVGALVERLEISYGSYLFTVPSDFLAHFPLVYYSEDQLAKKKRSAGFLHGIPQHGTNRLGGSFFVEIPVPWLNSYLPLGALSGEMVVTAWFRDPAKGGFIETSYGGRALPVVGAAADQTANDGLGSATGVTLANVGQNITTGTITGLSIPSSAPVDTIMITNPRLYMHAVNVSDELFATVIEKVKTTGIAIPAIDIGYVDAFDVAANGNNQPNRINISQMSGLAFALLFSVRDYLKTGQDNSGSHSVLKTYADSKDITYTVEINGQRLYSTEPIPLLKGAELIADAFKCSNMDKEANRYVL…	A7U6E9	MCP_POV01 Major capsid protein OS=Pyramimonas orientalis virus OX=455367 GN=MCP PE=3 SV=1	93.97	0.056	36.91	7.8	351	396
>gene_11358|GeneMark.hmm|376|_aa|-|1271|2401|>gi|1441172501|gb|PIVH01002505.1|_Globobulimina_sp._isolate_GF15_GloG15_CONTIG47417,_whole_genome_shotgun_sequence	MHFNVPASIELGTDLGSCFVEVDFEVVKENGQPLTDDDEQKIQPSNDFFNSMFSNVDVLINGAQVGNVLAQHPQTALLHNLLDYDTNFQNNVLSETNIWLKDYNYPAANPLIRHKYIEGSKRVKLFGRLNHDVFTTKRLLLPNVTLQVKMRRSSPSYCLIRSKDVKEKYNIIVHSCKLNVRRVLFYDSVLEKLHKSLNGNMVDYTYIQTTMHRFEIPKGSTFMRSISTGWGPAPQRAFFAICEPDSIEGFNWENNPMIFPAAEYGVNYVQFYSNNDDTIQHKAYEPDFPNKNAARSYAGLVQVTSDGFRTGRSLGLTGEDFTGQYGLFAINNIFDSTDLAVKIGFNKETPRTLMGLIFVQRDAHFSVTGSGGIKNG	Q67473	MCP_FRG3G Major capsid protein OS=Frog virus 3 (isolate Goorha) OX=654924 GN=FV3-090R PE=3 SV=1	98.64	8.5e-06	57.84	28.2	338	463
>gene_34286|GeneMark.hmm|401|_aa|-|12549|13754|>gi|1616460866|gb|RXNZ01000568.1|_Digenea_simplex_isolate_OPJ-A18_NODE_contig_01509+_length_28717_cov_1,_whole_genome_shotgun_sequence	MATPPKRSKLEAVSEDFFVMAKSLDLHTGVGIKNDVTSKYFQEMQPTNSIDESNKTVTFKFSTANNLLIQPSHCMIKCTFKIVSSETGGDVPDHVEAIPANNLSSTFWEGLDVKLNGFILESNDNMYPWRANLEKTLFYTADQKEKALDLCDFMQQHCSYDVIKEQNIDLRNDFNLPKIDTDEDVNNEEKSTEFIKKSYKYLKNFIGDYKVDNWHKRYKRWHNKSVTLYDTIHCDLFNQSRYLPPNSEIELTFHKKKNEGLIINANSSTAKVKVKLENFTMYVAMSEVQPDIINGMMSVTVDNKKVFKIPHVRAALQYHSIPVGSRDFSKTSSFLKEGDILPRRLINGFIFSKTHSGEFTKDPFHWHDIGAISQHIKVGGQIKPTPMAICNDRSKDTDA…	6OJN_B	Major capsid protein; icosahedral, trimers, outer coat, anchor proteins, zip proteins, VIRAL PROTEIN; 8.6A {Singapore gr	98.22	0.00013	51.36	21	326	463
GKS1 Gossevirus MCP type	MLDEYLYNVSSTPQVSSQDMIDKEVLFVQDSNGGSYSGQFVIETSSLANSGKFLAYSESYLEIPFIISFQSSTTLTGADNLINGFMLGLKNGHHQLIDSIQVDMGNTNVVQLQPYTNYHVSYKLNTELGISDVRKYGDVIGFSLDNACSATWTGGASASGDGTSNNRFSQSNLTAANTIAAINWRTTLEDANVNSGFFDRQKNKALDLQPAVGTVSAGTGWGANPGIQTTALANQVAKNYLTSSAVAGVGNVWQWVITATIRMRDLCDFFDKIPLLRGVFLRATVNYNSVLGTITTLAAGPTMVQTSLTQLSGRTNPLMVASSAFGNPSNLAVAGAAGGVFSVACGIAKTTSPVSTITPPISAVRWYVPAYMMNPLKEEQYMTMNKYKTIVYKDIYNYN…	3J26_C	capsid protein V20; double jelly-roll, single jelly-roll, VIRUS; 3.5A {Sputnik virophage}	93.41	0.28	32.19	24.2	439	508

## Sheet: Table S3
Table S3 Colabfold and Foldseek MCP detection
		Foldseek searches of PDB100
Gene prediction and organism	Sequence	Target	Scientific Name	Seq. Id.	Score	E-Value	Query Pos.	Target Pos.	Note
>gene_49653|GeneMark.hmm|450|_aa|-|164777|166129|>gi|1229247613|gb|NGBS01001173.1|_Proteromonas_lacertae_strain_LA_unitig_821,_whole_genome_shotgun_sequence	MTTFIPASVQQGAYSESYDSLYVPVKVNPTQSNTSVNAGTSGSTAEVMFEIATDNCINLSKSYLEYRLIIGYKDSDNNKKAEKILLYNTFNISSLRVHNAAGINLLYVTDTYEQYRGLMQQVQRKTTHVNRQHTYFDGIWQKKNGDILQPGMEFTSVDNGNDGCTSKVNNTFWDTQVKDGYLEVLVKIPFNEMYNTVLANPTDLFFGEKLLLSIRWGEITNFGRLSTATDAKFDTDDDKYEYSKEDVTLQAKCEIKDICIRALYNKDFNSNKKSIVSCIEKPIPFSDYHDKSITITSTGDYFNYSFTINSSIGPYIKAIVYQAYTMKNRVLPLDSKARFKWMINDFNYNPNYQNMETYDSYELLKKYIGGSWYDQLNKKPFTEKFFEVLNFGSDNLGNV…	6ncl_d2	Paramecium bursaria Chlorella virus 1	7.4	450	4.87e-09	20-450 (450)	34-433 (435)
>gene_49653|GeneMark.hmm|450|_aa|-|164777|166129|gi|1229247613|gb|NGBS01001173.1|_Proteromonas_lacertae_strain_LA_unitig_821,_whole_genome_shotgun_sequence	alignment with above
>gene_26589|GeneMark.hmm|430|_aa|-|125392|126684|gi|1229248191|gb|NGBS01000595.1|_Proteromonas_lacertae_strain_LA_unitig_1659,_whole_genome_shotgun_sequence	alignment with above
>gene_11228|GeneMark.hmm|312|_aa|-|3439|4377|gi|1229248495|gb|NGBS01000291.1|_Proteromonas_lacertae_strain_LA_unitig_1202,_whole_genome_shotgun_sequence	alignment with above
>gene_26287|GeneMark.hmm|337|_aa|+|17790|18803|gi|1229248192|gb|NGBS01000594.1|_Proteromonas_lacertae_strain_LA_unitig_465,_whole_genome_shotgun_sequence	alignment with above
>gene_22110|GeneMark.hmm|355|_aa|-|9410|10477|gi|1229248257|gb|NGBS01000529.1|_Proteromonas_lacertae_strain_LA_unitig_807,_whole_genome_shotgun_sequence	alignment with above
>gene_53491|GeneMark.hmm|473|_aa|+|10318|11739|gi|1229247558|gb|NGBS01001228.1|_Proteromonas_lacertae_strain_LA_unitig_326,_whole_genome_shotgun_sequence	alignment with above
>gene_50104|GeneMark.hmm|350|_aa|-|108185|109237|gi|1229247610|gb|NGBS01001176.1|_Proteromonas_lacertae_strain_LA_unitig_1715,_whole_genome_shotgun_sequence	alignment with above
>gene_8074|GeneMark.hmm|509|_aa|-|19218|20747|gi|1229248689|gb|NGBS01000097.1|_Proteromonas_lacertae_strain_LA_unitig_1408,_whole_genome_shotgun_sequence	alignment with above
>gene_8219|GeneMark.hmm|324|_aa|-|14149|15123|gi|1229248683|gb|NGBS01000103.1|_Proteromonas_lacertae_strain_LA_unitig_578,_whole_genome_shotgun_sequence	alignment with above
>gene_41039|GeneMark.hmm|304|_aa|+|30706|31620|gi|1229247861|gb|NGBS01000925.1|_Proteromonas_lacertae_strain_LA_unitig_695,_whole_genome_shotgun_sequence	alignment with above
>gene_6011|GeneMark.hmm|325|_aa|-|31693|32670|gi|1229248750|gb|NGBS01000036.1|_Proteromonas_lacertae_strain_LA_unitig_195,_whole_genome_shotgun_sequence	alignment with above
>gene_54436|GeneMark.hmm|451|_aa|-|21514|22869|gi|1229247522|gb|NGBS01001264.1|_Proteromonas_lacertae_strain_LA_unitig_964,_whole_genome_shotgun_sequence	alignment with above
>gene_29566|GeneMark.hmm|330|_aa|+|14293|15285|gi|1229248157|gb|NGBS01000629.1|_Proteromonas_lacertae_strain_LA_unitig_419,_whole_genome_shotgun_sequence	alignment with above
>gene_20257|GeneMark.hmm|371|_aa|-|8612|9727|gi|1229248370|gb|NGBS01000416.1|_Proteromonas_lacertae_strain_LA_unitig_1148,_whole_genome_shotgun_sequence	alignment with above
>gene_6948|GeneMark.hmm|464|_aa|+|25485|26879|gi|1229248732|gb|NGBS01000054.1|_Proteromonas_lacertae_strain_LA_unitig_845,_whole_genome_shotgun_sequence	alignment with above
>gene_93267|GeneMark.hmm|663|_aa|+|3757|5748|>gi|1966975532|gb|CAJHQR010001420.1|_Tritrichomonas_foetus_isolate_Belfast_genome_assembly,_contig:_scf7180000011305,_whole_genome_shotgun_sequence	MQYRNERAQNNKIEVGNILKAFEEMRNLINVNDGTRSFTYRTVDCHDQSAPFQAGQYSQINLTHPDHFISDVDKGFITAHVKQTLKLNTDSKWKQNVHDFANLIKLFNGLKDSNQIFDRMEILHNNVNVGYQQNESVREGFLYGAQKPESEKKRRRFVHTLWENISAYSQTMCGGYVNLNDFRATNTITQEYDINIPFDDILALQAFDLFPNGLIGDLSIRFQVTGDGQVWAVLDPNVVAEVKGFLEEDPLITGDLLNVTQQISFISKLKKRFTQIGNDAVIPSKFLIKVHVDGKYKDNVDGEQTLNDDYELTTDFFNDLQISPTLDIETIVKKKHSDLKKIVSLNPRWSFEYETQPATLTYSGLEITLMKSNMQGYGCCQATKDGIKEILREGIIIPS…	6ncl_d0	Paramecium bursaria Chlorella virus 1	6.2	492	3.891e-10	31-596 (663)	27-429 (432)
>gene_7069|GeneMark.hmm|536|_aa|-|51293|52903|>gi|1966976893|gb|CAJHQR010000060.1|_Tritrichomonas_foetus_isolate_Belfast_genome_assembly,_contig:_scf7180000009697,_whole_genome_shotgun_sequence	MYTLHNSGQKYYRDAGNVADYFERLHSLIETNDGTRSFILRTVDSHDRPPPFDDSQETQLTITHSDHDISQISEGFITFDVELQLQLIGLDADFNDPQDLLQVFVGFKSSNQILDQLQIMSNNITTSYQNNECLREGFAYSTIKAYDQKKTRRYVHSLYENVVEYSPSVCGCYVPLNRFKNNATVPVQFQVNLPFNDILALQSFELFPNCICGDIELKFYVKRFGLVWCQIDPKKIAEVKSFLNNDQIKADFTHQFITYKHGFTQIGGKALITSKSTVADDVYTLESSQLSLNCIGMKILQCKSNMFGFGINDASKAAIRNSLNNPLIIPSQQIEYQAFPISTTENGIQTTVNLPLNNVTGISIMFPRNARDYTCFENPMLQNVQLVIDNKNYPSEPIN…	aligned with above
>gene_116005|GeneMark.hmm|546|_aa|-|7|1647|>gi|1966975114|gb|CAJHQR010001838.1|_Tritrichomonas_foetus_isolate_Belfast_genome_assembly,_contig:_scf7180000011827,_whole_genome_shotgun_sequence	LSQSAPFQAGQYSQLNLTHPDHFISDVDKGFITAHVKQTLKLNTDSKWKQNVLDFANFIKIFNGEKDSNQIFDRMEILHNNVNVGYQQNESVREGFLYGAQKPEAEKKRHRFVHTLWENIAAYSQTMCGGYVNLNDFRATNTTTQEYDISIPFDDILALQAFDLFLNGLIGDLPIRFQVTGDGQVWAVLDPHVVAEVKGFLEENPLITGDLLNVTQQISSISKLKKRFTQIGNEAVIPSKFLLKVHVDGKYNDQDSGEQVLNDDYELTTDFFSKELQISPTLDIETIVKKKHTDLKEIVSLTPRWSFVYETQPATLTYTGLEITLMKANMQGYGCCQATKAGITEILREGIIIPSQQVDYHAFPLPATANCIKSNLNIPLMNVTTMSLMFPKHANDLTV…	aligned with above
>gene_10717|GeneMark.hmm|535|_aa|+|226907|228514|>gi|1330791370|gb|MJMQ01000052.1|_Trichomonas_vaginalis_strain_ATCC_30188_000051F_quiver,_whole_genome_shotgun_sequence	MYAAQNITPTVLDAMNGNVSEWYNECDNAIRRSEIVPGTYEYTTAVSYGNVGEFGEGSSTTVDIACDRFHIISIDNSFLYVEQDIEIKPSAKLSDKKGCNGIFYVGYQYAPEVFMGYKIYSNSDLVQTVTWANYEWFALRNSVQPQAREQTDQYATIEKIRRLDPNVPGVYVNLSGQTAAAVTKVKLKLRVPLSSFLIFRFLRYLPNWAGKISIELTPSKNNLVIAPTQDPFTLTEVVETNKTSFADFCKNKVDLDFGFSNLNTEVNYYFNAAGDAWDPVRFTCEKFECKRIESRLAVYMLDPDISNALAAKYIAVPLMFPIHQISVKDFAGEVGNQSADPGARTDIALTTAMKHADTMFVLFRRTINDYSCFYNPGIKYHINIDGKYYPREEYSTVED…
>gene_88555|GeneMark.hmm|421|_aa|+|38618|39883|>gi|1330788708|gb|MJMQ01000797.1|_Trichomonas_vaginalis_strain_ATCC_30188_000796F_quiver,_whole_genome_shotgun_sequence	MGYKIYSNSDLVQTVTWANYEWFALRNSVQPQAREQTDQYATIEKIRRLDPNVPGVYVNLSGSDGNAVTKVKLKLRVPLSSFLIFRFLRYLPNWAGKISIELTPSKNNLVIAPTQDPFTLTEVVGTNKTSFADFCKDKVDLDFGFSNLNTEVNYYFNAAGTAWDPVKFTCEKFECKRIESRLAVYMLDPDISNALAAKYIAVPLMFPIHQISVKDFAGEVGNQSADPGARTDIALTTAMKHADTMFVLFRRTINDYSCFYNPGIKYHINIDGKYYPREEYSTVEDMRSYNLTLDAMNFNNNFTTTINPEMQSSIMPYVKVWTHTGAQNTQYTNGDRSNFWLGIPFADSEDFMGGISTVGTVQIQYTGDRDGPNELKAKKFTKPIALFTEDALLKIRSMK…	6ncl_j3	Paramecium bursaria Chlorella virus 1	12.7	303	5.343e-06	187-412 (421)	209-435 (435)
>gene_25118|GeneMark.hmm|469|_aa|+|2801|4210|>gi|1044824438|gb|LVLI01003200.1|_Halocafeteria_seosinensis_strain_EHF34_HalocafMIRA_c7308,_whole_genome_shotgun_sequence	MASSLETKPTANLGSEFHLDSRLRPSNFKILSELDSRQQIQVTPSEGQNGFGPDNNNTITFKWQDHASMWDTTQTHLEFEVENDSQTNYDWSDGLNTLADDIEILQGNQRIERVQSGARLSQHLILGTSSQNHYDTELNALQKSYKYRSFGYRYNANIANNAYNVTEDASGTIMFTDKDIEWRHSADGGTMRGIIHLDHSAFFRSSDFKTAFIGYEIRIKLPPASRVMQQRKDRTTAQVGTNLPSYKVKKAYMNVDIVYPARSVLDSLFEKINSADGTGLTTILDDAVEQYRLPLQAAQKQTIMLNASFSNVQSIIMMVVDKLDSAINDSVNSCPLPDIDSYQVKLANTEIGVRGGVSGGVEGAYVQYRKMYNTLTDISGQGMLDYNRFKNEHTPLCLS…	3j26_A	Sputnik virophage 3	9.3	542	4.684e-12	35-468 (469)	33-480 (508)
>gene_14443|GeneMark.hmm|363|_aa|-|301|1392|>gi|1044832958|gb|LVLI01000413.1|_Halocafeteria_seosinensis_strain_EHF34_HalocafMIRA_c511,_whole_genome_shotgun_sequence	alignment with above
>gene_27392|GeneMark.hmm|349|_aa|+|3|1052|>gi|1044820622|gb|LVLI01004467.1|_Halocafeteria_seosinensis_strain_EHF34_HalocafMIRA_c11672,_whole_genome_shotgun_sequence	alignment with above
>gene_19933|GeneMark.hmm|438|_aa|-|661|1977|>gi|1044830749|gb|LVLI01001145.1|_Halocafeteria_seosinensis_strain_EHF34_HalocafMIRA_c1693,_whole_genome_shotgun_sequence	alignment with above
>gene_18361|GeneMark.hmm|466|_aa|-|8051|9451|>gi|1044831739|gb|LVLI01000816.1|_Halocafeteria_seosinensis_strain_EHF34_HalocafMIRA_c1143,_whole_genome_shotgun_sequence	alignment with above
>gene_18391|GeneMark.hmm|343|_aa|-|3614|4645|>gi|1044831706|gb|LVLI01000827.1|_Halocafeteria_seosinensis_strain_EHF34_HalocafMIRA_c1162,_whole_genome_shotgun_sequence	alignment with above
>gene_23893|GeneMark.hmm|366|_aa|-|1|1098|>gi|1044826373|gb|LVLI01002585.1|_Halocafeteria_seosinensis_strain_EHF34_HalocafMIRA_c5001,_whole_genome_shotgun_sequence	alignment with above
>gene_14814|GeneMark.hmm|323|_aa|+|2238|3209|>gi|1044832792|gb|LVLI01000466.1|_Halocafeteria_seosinensis_strain_EHF34_HalocafMIRA_c587,_whole_genome_shotgun_sequence	alignment with above
>gene_18476|GeneMark.hmm|510|_aa|-|6116|7648|>gi|1044831649|gb|LVLI01000846.1|_Halocafeteria_seosinensis_strain_EHF34_HalocafMIRA_c1194,_whole_genome_shotgun_sequence	alignment with above
>gene_27416|GeneMark.hmm|457|_aa|+|1|1374|>gi|1044820577|gb|LVLI01004482.1|_Halocafeteria_seosinensis_strain_EHF34_HalocafMIRA_c11718,_whole_genome_shotgun_sequence	alignment with above
>KAH0792383.1 hypothetical protein GPJ56_003560 [Histomonas meleagridis]	MYAPQNQQPNVIDAMSGNLEDWYNAVDDCLKLSEIIPGNYEYTTATSYGNVGDINEGDTTYVDIATDRFKIISLDNSYITLKQTVKITVPDQTNLLFKEYYIGYKCSCDAIDQYRIYSNTDKIQDIHNARYEWFMFYNSLSDEAKSGNDCFATIDKIRNHDPMVPGVYVDLSAINAAKEITVEIPLRIPLSYFLLLFNMRYYPNWAGKLSMELMPSYQNLVIAPIPNYDNILSKNDDDNNDKREYYIDIRDIINIGDVDLGFRNINETVYNNIKETNSSGSYTYTEQQQQFICNTQTTKDIKIKLAEYLLKMDVFNALSAKYIQVPLLFPIHICQVRDFTQEFIGDKSSIDTAATIGIRHCDTLFTVFRVNQYSRTCFLNPHISYRFNIDGKMYPREDY…	AF-P34456-F1-model_v2	Caenorhabditis elegans	10.9	733	1.097e-15	39-522 (546)	10-409 (419)	Afdb-proteome	Polinton MCP in C.elegans
		5tip_A	Paramecium bursaria Chlorella virus 1	9.4	604	9.115e-13	39-537 (546)	35-436 (436)	pdb100
>KAA6394011.1 hypothetical protein EZS28_010462 [Streblomastix strix]	MHLQQLGTIEATLKSNSVDAFRNDGEHHYSIKEIKHQSQMPALFDKEILISLSDSDHDVTQIQNSFLSIVLTANVQFDNKFEGFEESYKDGTVLFIGLKSASQVIRQYTIYHRGRTIDGTLQNDSTTEQFIYNTVKPRSEKNNRKHIHSLYENIHKYDTSACGTYLTIREIEEAIKGQVSVPYTMPIRFRLSIPLDDILIFSGFTDYPNSLFGDLKIKFKINPNAFVFAQVNPIISMAKYYTMNKTAFMARGPDKQKNFDLLFRNWSLGYQYTKQFTQMGCTADLITKISIEQITDSGLKNLMCSISPVTLSIKNYVVTEVTANMSGYKATDDYLQRIRDFFANRPFVVPSQRVEAWSFPTSATTTGIRTSQNIPLSHVTDSCLLFPKDARATTCFENP…	3j26_A	Sputnik virophage 3	9.4	588	2.613e-12	28-557 (562)	34-489 (508)	pdb100
		AF-P34456-F1-model_v2	Caenorhabditis elegans	8.4	657	8.823e-14	28-538 (562)	10-408 (419)	Afdb-proteome	Polinton MCP in C.elegans
>gene_1424|GeneMark.hmm|528|_aa|+|5312|6898|>gi|1736685078|gb|MRSU01000300.1|_Trichomonas_gallinae_isolate_XT1081-07_contig300,_whole_genome_shotgun_sequence	MLNDNLNTYSIADSIHQVRYYFDQIDNAVPIGDTNHRYVNSKVPSSPGSCVDNGYTTFNISPPGENMIDLYNSFIYGTLKLKVRPNTAISAVEVPDGCHVPAIWIGYVDSYYAVASYQLLANGKTIYTQDNAREEGYLTSTASTTEAIKKVDVFSKARHKDIWNRVDTIRSGALIELNKARSFSEDIELDIPIKIDLRRFLILNNIRFLPAFCGNLQLKIKFSTEGLVMTPLSVEDCIYNRSLRRLITKYPKLTNKFVQIGEPVYFIDNVKANKETGTQTITSIELTAGSTFFTARGSVFSELATYCYAFSLDPNVYSDLVERYSGRTLNFPVKRIDCVVMDGNVAGNNEQTTCTAAFTPLFVNSVYLLFKKKPHYYTVFENPLFQSIQLNCGAYGNIP…	AF-P34456-F1-model_v2	Caenorhabditis elegans	12.1	665	6.341e-15	49-515 (528)	13-414 (419)	Afdb-proteome	Polinton MCP in C.elegans
		3j26_A	Sputnik virophage 3	10	609	1.105e-13	48-523 (528)	42-486 (508)	pdb100
>XP_001914205.1 hypothetical protein EHI_196730 [Entamoeba histolytica HM-1:IMSS]	MNYNVIKALDQEETGDLIKYFNYTDGILEANSGVHDNKCLSIDSSDPPCPVQKGMYTKVKLTDESIQITNIDKSSITALVRIQIKPTEQFWTQIEDSQEGDISGFQTGRLTAIEYFVGLKSSTHLFDAYRVYSRNKKTACEQTEALYENAAIRMLKAQEELDYKPGIYTQWEAAYKHEDNVCGCYFNLQEIIKAPNNTIEKEFEVIIPLDDLLPFAAMKMFPNGIFGNLTLEVKMAIQQNFVICQCNQNTIINKISKQINSPVKGNSLVLSIGIDQMKERDYYGVLNSKHENCSFTQIGDTFITSMMSLQKDSNHELGVLTPKNIKSCFTITDGSLRYCRTNINGFNIKDSVMNELIEKYQTKELIIPSQYVDYQAFSQKPLSNGLKCNTTYAMTNVSS…	AF-P34456-F1-model_v2	Caenorhabditis elegans	9.7	608	4.404e-13	29-572 (586)	1-414 (419)	Afdb-proteome	Polinton MCP in C.elegans
		6ncl_d2	Paramecium bursaria Chlorella virus 1	8.2	590	8.17e-13	3-571 (586)	2-432 (435)	pdb100
>gene_19283|GeneMark.hmm|388|_aa|-|11948|13114|>gi|1697242908|gb|OCTD01002371.1|_Trichomonas_tenax_strain_NIH4_ATCC_30207_genome_assembly,_contig:_contig02371,_whole_genome_shotgun_sequence	MLNDNLNTYSIADSIHQVRYYFDQIDNAVPIGDTNHRYVNSKVPSSPGSCVDNGYVTFNISPPSPGENMIDLYNAFIYGILKLKVRPSDTIKAVTVPTGCHAPAIWIGYVDSYYAVASYQLLANGKTIYTQDNAREEGYLTSTASTTEAIKKVDVFSKARHKDVWNRVDTVRSGAIIELDKAKSDSADIELEIPIKIDLRKFLVLNNIRFLPAFCGNLQLKIKFSTEGLVMTPLSIEDFICDRSLRRLITAYPKLTNKFVPLGESITFIGVCTATKAAEKYTDIAIESKSTSFTSKGSVFTELATYCYAFSLDPNVYSDLVERYSGRTLNFPVKRIDCVVMDGNVAGDNEQTTCTAAFTSLFVNSVYLLFKKKPNYYTVFENCSNQFS	AF-P34456-F1-model_v2	Caenorhabditis elegans	9.8	314	7.128e-06	36-325 (388)	9-228 (419)	Afdb-proteome	Polinton MCP in C.elegans
GKS1 Gossevirus MCP type	MLDEYLYNVSSTPQVSSQDMIDKEVLFVQDSNGGSYSGQFVIETSSLANSGKFLAYSESYLEIPFIISFQSSTTLTGADNLINGFMLGLKNGHHQLIDSIQVDMGNTNVVQLQPYTNYHVSYKLNTELGISDVRKYGDVIGFSLDNACSATWTGGASASGDGTSNNRFSQSNLTAANTIAAINWRTTLEDANVNSGFFDRQKNKALDLQPAVGTVSAGTGWGANPGIQTTALANQVAKNYLTSSAVAGVGNVWQWVITATIRMRDLCDFFDKIPLLRGVFLRATVNYNSVLGTITTLAAGPTMVQTSLTQLSGRTNPLMVASSAFGNPSNLAVAGAAGGVFSVACGIAKTTSPVSTITPPISAVRWYVPAYMMNPLKEEQYMTMNKYKTIVYKDIYNYN…	3j26_M	Sputnik virophage	10.2	618	1.759e-13	18-572 (576)	30-480 (508)	pdb100

## Sheet: Table S4
Table S4 MCP genes in protist genomes															MCP Protein clusters found (dblastx E-12, 100aa length, 23% identity minimum ) MCP Clusters were generated at 25% identity across 30% length with MMSeqs)
														Virus group name >	Iterative HMM searches
																									PaM2	MMN			Dino	Dino						Mavpol					Mavpol					PaM2
		GenBank classification					MCP	MCP	Sequence		EVE total len.	% of	MCP previously	MCP group (Bellas and Sommaruga 2021)>	new	new	new	new	new	new	new	new	new	new	new	new	new	new	new	new	new	new	new	new	new	new	new	new	new	new	new	new	new	new	new	new	new	new	new
Accession	Species	Phylum/Clade	level1	level2	level3	level4	count	groups	data Mbp	PLV/Mbp	estimate. (Mbp)	genome	detected in:	MCP protein cluster MMPC>	1	2	3	4	5	6	7	8	9	10	11	12	13	14	15	16	17	18	19	20	21	22	23	24	25	26	27	28	29	30	31	32	33	34	35
MUHK01	Paramoeba pemaquidensis	Discosea	Amoebozoa	Discosea	Flabellinia	Dactylopodida	64	2	34.387	1.86117	1.28	0.0372234			0	0	0	0	0	0	0	0	0	0	0	0	0	0	0	0	0	0	0	0	0	0	0	0	0	0	0	0	0	0	0	0	0	0	0
LFUI01	Balamuthia mandrillaris	Discosea	Amoebozoa	Discosea	Longamoebia	Centramoebida	2	1	67.6565	0.0295611	0.04	0.000591222			0	0	0	2	0	0	0	0	0	0	0	0	0	0	0	0	0	0	0	0	0	0	0	0	0	0	0	0	0	0	0	0	0	0	0
CAIJLO	Acanthamoeba castellanii	Discosea	Amoebozoa	Discosea	Longamoebia	Centramoebida	4	3	69.0707	0.0579117	0.08	0.00115823			0	0	0	0	0	0	1	2	0	0	0	0	0	0	0	0	0	0	0	0	0	0	0	0	0	0	0	0	0	0	0	0	0	1	0
CDFL01	Acanthamoeba castellanii	Discosea	Amoebozoa	Discosea	Longamoebia	Centramoebida	3	3	115.05	0.0260756	0.06	0.000521513			0	0	0	0	0	0	1	1	0	0	0	0	0	0	0	0	0	0	0	0	0	0	0	0	0	0	0	0	0	0	0	0	0	1	0
CDFA01	Acanthamoeba healyi	Discosea	Amoebozoa	Discosea	Longamoebia	Centramoebida	3	1	75.3182	0.039831	0.06	0.00079662			0	0	0	0	0	0	0	3	0	0	0	0	0	0	0	0	0	0	0	0	0	0	0	0	0	0	0	0	0	0	0	0	0	0	0
CDFG01	Acanthamoeba lenticulata	Discosea	Amoebozoa	Discosea	Longamoebia	Centramoebida	5	3	66.0257	0.0757281	0.1	0.00151456			3	0	0	0	0	0	0	1	0	0	0	0	0	0	0	0	0	0	0	0	0	0	0	0	0	0	0	0	0	0	0	0	0	1	0
CDFB01	Acanthamoeba lugdunensis	Discosea	Amoebozoa	Discosea	Longamoebia	Centramoebida	4	1	99.4171	0.0402345	0.08	0.00080469			0	0	0	0	0	0	0	4	0	0	0	0	0	0	0	0	0	0	0	0	0	0	0	0	0	0	0	0	0	0	0	0	0	0	0
CDFE01	Acanthamoeba mauritaniensis	Discosea	Amoebozoa	Discosea	Longamoebia	Centramoebida	2	1	106.836	0.0187202	0.04	0.000374404			0	0	0	0	0	0	0	2	0	0	0	0	0	0	0	0	0	0	0	0	0	0	0	0	0	0	0	0	0	0	0	0	0	0	0
CDFJ01	Acanthamoeba pearcei	Discosea	Amoebozoa	Discosea	Longamoebia	Centramoebida	3	3	115.614	0.0259484	0.06	0.000518968			0	0	0	0	0	0	1	1	0	0	0	0	0	0	0	0	0	0	0	0	0	0	0	0	0	0	0	0	0	0	0	0	0	1	0
CDFK01	Acanthamoeba polyphaga	Discosea	Amoebozoa	Discosea	Longamoebia	Centramoebida	3	3	120.415	0.0249138	0.06	0.000498276			0	0	0	0	0	0	1	1	0	0	0	0	0	0	0	0	0	0	0	0	0	0	0	0	0	0	0	0	0	0	0	0	0	1	0
CDFN01	Acanthamoeba quina	Discosea	Amoebozoa	Discosea	Longamoebia	Centramoebida	6	2	83.589	0.0717797	0.12	0.00143559			0	0	0	0	0	0	5	1	0	0	0	0	0	0	0	0	0	0	0	0	0	0	0	0	0	0	0	0	0	0	0	0	0	0	0
CDFC01	Acanthamoeba rhysodes	Discosea	Amoebozoa	Discosea	Longamoebia	Centramoebida	1	1	75.8213	0.0131889	0.02	0.000263778			0	0	0	0	0	0	0	1	0	0	0	0	0	0	0	0	0	0	0	0	0	0	0	0	0	0	0	0	0	0	0	0	0	0	0
CDEZ01	Acanthamoeba royreba	Discosea	Amoebozoa	Discosea	Longamoebia	Centramoebida	4	1	79.5441	0.0502866	0.08	0.00100573			0	0	0	0	0	0	0	0	0	0	0	0	0	0	0	0	0	0	0	0	0	0	0	0	0	0	0	0	0	0	0	0	0	4	0
AANV02	Entamoeba dispar SAW760	Evosea	Amoebozoa	Evosea	Archamoebae	Mastigamoebida	22	1	30.5049	0.721195	0.44	0.0144239			0	0	0	0	0	0	0	0	0	0	0	0	0	0	0	0	0	0	0	0	0	0	0	0	0	0	0	0	0	0	0	0	0	0	0
BDEQ01	Entamoeba histolytica	Evosea	Amoebozoa	Evosea	Archamoebae	Mastigamoebida	2	1	19.9246	0.100379	0.04	0.00200757			0	0	0	0	0	0	0	0	0	0	0	0	0	0	0	0	0	0	0	0	0	0	0	0	0	0	0	0	0	0	0	0	0	0	0
JAHDTM	Entamoeba histolytica DS4-868	Evosea	Amoebozoa	Evosea	Archamoebae	Mastigamoebida	4	1	19.7567	0.202463	0.08	0.00404926			0	0	0	0	0	0	0	0	0	0	0	0	0	0	0	0	0	0	0	0	0	0	0	0	0	0	0	0	0	0	0	0	0	0	0
AAFB02	Entamoeba histolytica HM-1:IMSS	Evosea	Amoebozoa	Evosea	Archamoebae	Mastigamoebida	7	1	20.7724	0.336985	0.14	0.0067397			0	0	0	0	0	0	0	0	0	0	0	0	0	0	0	0	0	0	0	0	0	0	0	0	0	0	0	0	0	0	0	0	0	0	0
CAKJTH	Entamoeba histolytica HM-1:IMSS	Evosea	Amoebozoa	Evosea	Archamoebae	Mastigamoebida	1	1	25.1964	0.0396881	0.02	0.000793763			0	0	0	0	0	0	0	0	0	0	0	0	0	0	0	0	0	0	0	0	0	0	0	0	0	0	0	0	0	0	0	0	0	0	0
APGI01	Entamoeba histolytica HM-3:IMSS	Evosea	Amoebozoa	Evosea	Archamoebae	Mastigamoebida	1	1	13.6171	0.0734372	0.02	0.00146874			0	0	0	0	0	0	0	0	0	0	0	0	0	0	0	0	0	0	0	0	0	0	0	0	0	0	0	0	0	0	0	0	0	0	0
AOSC01	Entamoeba histolytica KU27	Evosea	Amoebozoa	Evosea	Archamoebae	Mastigamoebida	2	1	15.1711	0.131829	0.04	0.00263659			0	0	0	0	0	0	0	0	0	0	0	0	0	0	0	0	0	0	0	0	0	0	0	0	0	0	0	0	0	0	0	0	0	0	0
JAHFVR	Entamoeba histolytica KU48	Evosea	Amoebozoa	Evosea	Archamoebae	Mastigamoebida	5	1	16.6811	0.299741	0.1	0.00599482			0	0	0	0	0	0	0	0	0	0	0	0	0	0	0	0	0	0	0	0	0	0	0	0	0	0	0	0	0	0	0	0	0	0	0
JAHQXG	Entamoeba histolytica KU50	Evosea	Amoebozoa	Evosea	Archamoebae	Mastigamoebida	2	1	11.8903	0.168205	0.04	0.0033641			0	0	0	0	0	0	0	0	0	0	0	0	0	0	0	0	0	0	0	0	0	0	0	0	0	0	0	0	0	0	0	0	0	0	0
JAHQXH	Entamoeba histolytica MS96-3382	Evosea	Amoebozoa	Evosea	Archamoebae	Mastigamoebida	2	1	19.0155	0.105178	0.04	0.00210355			0	0	0	0	0	0	0	0	0	0	0	0	0	0	0	0	0	0	0	0	0	0	0	0	0	0	0	0	0	0	0	0	0	0	0
AANW03	Entamoeba invadens IP1	Evosea	Amoebozoa	Evosea	Archamoebae	Mastigamoebida	36	1	40.496	0.888977	0.72	0.0177795			0	0	0	0	0	0	0	0	0	0	0	0	0	0	0	0	0	0	0	0	0	0	0	0	0	0	0	0	0	0	0	0	0	0	0
NWBR01	Entamoeba moshkovskii	Evosea	Amoebozoa	Evosea	Archamoebae	Mastigamoebida	31	1	25.2475	1.22784	0.62	0.0245569			0	0	0	0	0	0	0	0	0	0	0	0	0	0	0	0	0	0	0	0	0	0	0	0	0	0	0	0	0	0	0	0	0	0	0
AGBL01	Entamoeba nuttalli P19	Evosea	Amoebozoa	Evosea	Archamoebae	Mastigamoebida	2	1	14.3516	0.139357	0.04	0.00278715			0	0	0	0	0	0	0	0	0	0	0	0	0	0	0	0	0	0	0	0	0	0	0	0	0	0	0	0	0	0	0	0	0	0	0
BAUZ01	Acytostelium subglobosum LB1	Evosea	Amoebozoa	Evosea	Eumycetozoa	Dictyostelia	9	1	30.977	0.290538	0.18	0.00581076			0	0	0	0	0	0	0	0	0	0	0	0	0	0	0	0	0	0	0	0	0	0	0	0	0	0	0	0	0	0	0	0	0	0	0
ADHC01	Cavenderia fasciculata	Evosea	Amoebozoa	Evosea	Eumycetozoa	Dictyostelia	9	1	31.0183	0.290151	0.18	0.00580302			0	0	0	0	0	0	0	0	0	0	0	0	0	0	0	0	0	0	0	0	0	0	0	0	0	0	0	0	0	0	0	0	0	0	0
FLTC01	Coremiostelium polycephalum	Evosea	Amoebozoa	Evosea	Eumycetozoa	Dictyostelia	11	1	48.621	0.22624	0.22	0.00452479			0	0	0	0	0	0	0	0	0	0	0	0	0	0	0	0	0	0	0	0	0	0	0	0	0	0	0	0	0	0	0	0	0	0	0
AAFI02	Dictyostelium discoideum AX4	Evosea	Amoebozoa	Evosea	Eumycetozoa	Dictyostelia	1	1	34.1827	0.0292545	0.02	0.000585091			0	0	0	0	0	0	0	0	0	0	0	0	0	0	0	0	0	0	0	0	0	0	0	0	0	0	0	0	0	0	0	0	0	0	0
JACAFZ	Dictyostelium gargantuum	Evosea	Amoebozoa	Evosea	Eumycetozoa	Dictyostelia	1	1	43.1565	0.0231715	0.02	0.000463429			0	0	0	0	0	0	0	0	0	0	0	0	0	0	0	0	0	0	0	0	0	0	0	0	0	0	0	0	0	0	0	0	0	0	0
ADBJ01	Heterostelium album PN500	Evosea	Amoebozoa	Evosea	Eumycetozoa	Dictyostelia	4	2	32.9404	0.121431	0.08	0.00242863			0	0	0	0	0	0	0	3	0	0	0	0	0	0	0	0	0	0	0	0	0	0	0	0	0	0	0	0	0	0	0	0	0	0	0
FLTD01	Rostrostelium ellipticum	Evosea	Amoebozoa	Evosea	Eumycetozoa	Dictyostelia	3	2	62.1602	0.0482624	0.06	0.000965248			0	0	0	0	0	0	0	1	0	0	0	0	0	0	0	0	0	0	0	0	0	0	0	0	0	0	0	0	0	0	0	0	0	0	0
FLTE01	Synstelium polycarpum	Evosea	Amoebozoa	Evosea	Eumycetozoa	Dictyostelia	13	3	62.2201	0.208936	0.26	0.00417871			0	0	0	0	0	0	0	5	0	0	0	0	0	0	0	0	0	0	0	0	0	0	0	0	0	0	0	0	0	0	0	0	0	0	0
LODT01	Tieghemostelium lacteum	Evosea	Amoebozoa	Evosea	Eumycetozoa	Dictyostelia	3	1	23.3757	0.128339	0.06	0.00256677			0	0	0	0	0	0	0	0	0	0	0	0	0	0	0	0	0	0	0	0	0	0	0	0	0	0	0	0	0	0	0	0	0	0	0
FLTG01	Acytostelium leptosomum	Evosea	Amoebozoa	Evosea	Eumycetozoa	Dictyostelia	5	1	57.2568	0.0873258	0.1	0.00174652			0	0	0	0	0	0	0	5	0	0	0	0	0	0	0	0	0	0	0	0	0	0	0	0	0	0	0	0	0	0	0	0	0	0	0
RCNN01	Heterostelium multicystogenum	Evosea	Amoebozoa	Evosea	Eumycetozoa	Dictyostelia	1	1	30.3256	0.0329754	0.02	0.000659508			0	0	0	0	0	0	0	1	0	0	0	0	0	0	0	0	0	0	0	0	0	0	0	0	0	0	0	0	0	0	0	0	0	0	0
ATCM03	Physarum polycephalum	Evosea	Amoebozoa	Evosea	Eumycetozoa	Myxogastria	5	1	189.977	0.026319	0.1	0.00052638			0	0	0	0	0	0	0	0	0	0	0	0	0	0	0	0	0	0	0	0	0	0	0	0	0	0	0	0	0	0	0	0	0	0	0
MZNV01	Protostelium mycophagum	Evosea	Amoebozoa	Evosea	Variosea	Protosteliida	3	1	39.671	0.075622	0.06	0.00151244			0	0	0	0	0	0	0	3	0	0	0	0	0	0	0	0	0	0	0	0	0	0	0	0	0	0	0	0	0	0	0	0	0	0	0
QUTJ01	Goniomonas avonlea	Cryptophyceae	Cryptophyceae		Goniomonadaceae	Goniomonas	17	2	91.517	0.185758	0.34	0.00371516	Roitman et al 2022 (some)		0	0	0	0	0	0	0	0	0	0	0	0	0	0	0	0	0	0	0	0	0	0	0	0	0	5	0	0	0	0	0	0	12	0	0
AEIE01	Guillardia theta CCMP2712	Cryptophyceae	Cryptophyceae		Geminigeraceae	Guillardia	6	2	83.4574	0.071893	0.12	0.00143786			0	0	0	0	0	0	0	0	0	0	0	0	0	0	0	0	0	0	0	0	0	0	0	0	0	0	0	0	0	0	0	0	0	0	0
CAAHFI	Euglena gracilis	Euglenozoa	Discoba	Euglenozoa	Euglenida	Spirocuta	1	1	1435.5	0.000696622	0.02	1.39324e-05			0	0	0	0	0	0	0	0	0	0	0	0	0	0	0	0	0	0	0	0	0	0	0	0	0	0	0	0	0	0	0	0	0	0	0
AAHK01	Trypanosoma cruzi	Euglenozoa	Discoba	Euglenozoa	Kinetoplastea	Metakinetoplastina	2	2	89.6124	0.0223184	0.04	0.000446367			0	0	0	0	0	0	0	0	0	0	0	1	0	0	0	0	0	0	0	0	0	0	0	0	0	0	0	0	0	0	0	0	0	0	0
LFNC01	Perkinsela sp. CCAP 1560/4	Euglenozoa	Discoba	Euglenozoa	Kinetoplastea	Prokinetoplastina	1	1	9.4778	0.10551	0.02	0.00211019			0	0	0	0	0	0	0	0	0	0	0	0	0	0	0	0	0	0	0	0	0	0	0	0	0	0	0	0	0	0	0	0	0	0	0
JABLTG	Neovahlkampfia damariscottae	Heterolobosea	Discoba	Heterolobosea	Tetramitia	Neovahlkampfiidae	46	2	21.6834	2.12143	0.92	0.0424287			0	0	0	0	0	0	0	0	0	0	0	0	0	0	0	0	0	0	0	0	0	0	0	0	0	0	0	0	0	0	0	0	0	0	0
CAFY01	uncultured phototrophic eukaryote	environmental samples	environmental samples				15	7	30.1155	0.498083	0.3	0.00996166			0	0	0	0	0	5	0	0	0	0	0	0	0	0	0	0	0	0	0	0	0	0	0	0	0	0	0	0	0	0	0	0	0	0	0
CAFX01	uncultured phototrophic eukaryote	environmental samples	environmental samples				1	1	19.7304	0.0506833	0.02	0.00101367			0	0	0	0	0	1	0	0	0	0	0	0	0	0	0	0	0	0	0	0	0	0	0	0	0	0	0	0	0	0	0	0	0	0	0
QPMI01	Cyanophora paradoxa	Glaucocystophyceae	Glaucocystophyceae	Cyanophoraceae	Cyanophora	Cyanophora	366	2	99.9404	3.66218	7.32	0.0732437			0	0	0	0	0	0	0	0	0	0	0	0	0	0	0	0	0	0	0	0	272	0	0	0	0	0	0	0	94	0	0	0	0	0	0
JAGTXO	Diacronema lutheri	Haptophyta	Haptista	Haptophyta	Pavlovales	Pavlovaceae	3	1	43.5027	0.0689613	0.06	0.00137923			0	0	0	0	0	0	0	0	0	0	0	0	0	0	0	0	0	0	0	0	0	0	0	0	0	0	0	0	0	0	0	0	0	0	0
AHAL01	Emiliania huxleyi CCMP1516	Haptophyta	Haptista	Haptophyta	Prymnesiophyceae	Isochrysidales	1	1	155.931	0.0064131	0.02	0.000128262			0	0	0	0	0	0	0	0	0	0	0	0	0	0	0	0	0	0	0	0	0	0	0	0	0	0	0	0	0	0	0	0	0	0	0
JADDIW	Isochrysis galbana	Haptophyta	Haptista	Haptophyta	Prymnesiophyceae	Isochrysidales	4	1	92.7337	0.0431343	0.08	0.000862685			0	0	0	0	0	0	0	0	0	0	0	0	0	0	0	0	0	0	0	0	0	0	0	0	0	0	0	0	0	0	0	0	0	0	0
MRSU01	Trichomonas gallinae	Parabasalia	Metamonada	Parabasalia	Trichomonadida	Trichomonadidae	10	3	54.794	0.182502	0.2	0.00365003			0	0	0	0	0	0	0	0	0	0	0	5	0	0	0	0	0	0	0	0	0	0	0	0	0	0	0	0	0	0	0	0	0	0	0
OCTD01	Trichomonas tenax	Parabasalia	Metamonada	Parabasalia	Trichomonadida	Trichomonadidae	47	3	46.7422	1.00552	0.94	0.0201103			0	0	0	0	0	0	0	0	0	0	0	23	0	0	0	0	0	0	0	0	0	0	0	0	0	0	0	0	0	0	0	0	0	0	0
MJMQ01	Trichomonas vaginalis	Parabasalia	Metamonada	Parabasalia	Trichomonadida	Trichomonadidae	2224	3	164.072	13.5551	44.48	0.271101			0	0	0	0	0	0	0	0	0	0	0	618	0	0	0	0	0	0	0	0	0	0	0	0	0	0	0	0	0	0	0	0	0	0	0
AAHC01	Trichomonas vaginalis G3	Parabasalia	Metamonada	Parabasalia	Trichomonadida	Trichomonadidae	4841	3	178.316	27.1485	96.82	0.54297			0	0	0	0	0	0	0	0	0	0	0	1223	0	0	0	0	0	0	0	0	0	0	0	0	0	0	0	0	0	0	0	0	0	0	0
JAANOX	Histomonas meleagridis	Parabasalia	Metamonada	Parabasalia	Tritrichomonadida	Dientamoebidae	72	2	43.1334	1.66924	1.44	0.0333848			0	0	0	0	0	0	0	0	0	0	0	0	0	0	0	0	0	0	0	0	0	0	0	0	0	0	0	0	0	0	0	0	0	0	0
WSYJ01	Histomonas meleagridis	Parabasalia	Metamonada	Parabasalia	Tritrichomonadida	Dientamoebidae	61	2	43.4148	1.40505	1.22	0.028101			0	0	0	0	0	0	0	0	0	0	0	0	0	0	0	0	0	0	0	0	0	0	0	0	0	0	0	0	0	0	0	0	0	0	0
CAJHQR	Tritrichomonas foetus	Parabasalia	Metamonada	Parabasalia	Tritrichomonadida	Tritrichomonadidae	2531	3	147.002	17.2174	50.62	0.344349			0	0	0	0	0	0	0	0	0	0	0	617	0	0	0	0	0	0	0	0	0	0	0	0	0	0	0	0	0	0	0	0	0	0	0
MLAK01	Tritrichomonas foetus	Parabasalia	Metamonada	Parabasalia	Tritrichomonadida	Tritrichomonadidae	11	2	67.5857	0.162756	0.22	0.00325512			0	0	0	0	0	0	0	0	0	0	0	0	0	0	0	0	0	0	0	0	0	0	0	0	0	0	0	0	0	0	0	0	0	0	0
LSRY02	Monocercomonoides exilis	Preaxostyla	Metamonada	Preaxostyla	Oxymonadida	Polymastigidae	6	1	82.3011	0.072903	0.12	0.00145806			0	0	0	0	0	0	0	0	0	0	0	0	0	0	0	0	0	0	0	0	0	0	0	0	0	0	0	0	0	0	0	0	0	0	0
SNRW01	Streblomastix strix	Preaxostyla	Metamonada	Preaxostyla	Oxymonadida	Streblomastigidae	820	1	152.152	5.38934	16.4	0.107787			0	0	0	0	0	0	0	0	0	0	0	0	0	0	0	0	0	0	0	0	0	0	0	0	0	0	0	0	0	0	0	0	0	0	0
ABFJ01	Monosiga brevicollis MX1	Opisthokonta	Opisthokonta	Choanoflagellata	Craspedida	Salpingoecidae	1	1	38.6489	0.0258739	0.02	0.000517479			0	0	0	0	0	0	0	0	0	0	0	0	0	0	0	0	0	0	0	0	0	0	0	0	0	0	0	0	0	0	0	0	0	0	0
PDIO01	Abeoforma whisleri	Opisthokonta	Opisthokonta	Ichthyosporea	Ichthyophonida	Abeoforma	5	1	101.554	0.0492349	0.1	0.000984698			0	0	0	0	0	0	0	0	0	0	0	0	0	0	0	0	0	0	5	0	0	0	0	0	0	0	0	0	0	0	0	0	0	0	0
MWQC01	Creolimax fragrantissima	Opisthokonta	Opisthokonta	Ichthyosporea	Ichthyophonida	Creolimax	1	1	44.808	0.0223175	0.02	0.000446349			0	0	1	0	0	0	0	0	0	0	0	0	0	0	0	0	0	0	0	0	0	0	0	0	0	0	0	0	0	0	0	0	0	0	0
BJTW01	Sphaeroforma arctica	Opisthokonta	Opisthokonta	Ichthyosporea	Ichthyophonida	Sphaeroforma	3	1	115.142	0.0260548	0.06	0.000521097			0	0	3	0	0	0	0	0	0	0	0	0	0	0	0	0	0	0	0	0	0	0	0	0	0	0	0	0	0	0	0	0	0	0	0
AEOD01	Sphaeroforma arctica JP610	Opisthokonta	Opisthokonta	Ichthyosporea	Ichthyophonida	Sphaeroforma	4	3	97.5392	0.0410092	0.08	0.000820183			0	0	2	0	1	0	0	0	0	0	0	0	0	0	0	0	0	0	1	0	0	0	0	0	0	0	0	0	0	0	0	0	0	0	0
LUCW03	Sphaeroforma sirkka	Opisthokonta	Opisthokonta	Ichthyosporea	Ichthyophonida	Sphaeroforma	2	2	125.635	0.0159191	0.04	0.000318382			0	0	1	0	0	0	0	0	0	0	0	0	0	0	0	0	0	0	1	0	0	0	0	0	0	0	0	0	0	0	0	0	0	0	0
PDIN01	Pirum gemmata	Opisthokonta	Opisthokonta	Ichthyosporea	Pirum	Pirum	10	2	84.1881	0.118782	0.2	0.00237563			0	0	0	0	3	0	0	0	0	0	0	0	0	0	0	0	0	0	7	0	0	0	0	0	0	0	0	0	0	0	0	0	0	0	0
JAAEFE	Asparagopsis taxiformis	Rhodophyta	Rhodophyta	Florideophyceae	Rhodymeniophycidae	Bonnemaisoniales	10	3	75.2003	0.132978	0.2	0.00265956			0	0	0	0	0	0	0	0	0	0	0	0	0	0	0	0	0	0	0	0	0	0	0	0	0	0	3	0	0	0	0	0	0	0	0
JAAEFF	Asparagopsis taxiformis	Rhodophyta	Rhodophyta	Florideophyceae	Rhodymeniophycidae	Bonnemaisoniales	5	2	46.695	0.107078	0.1	0.00214156			0	0	0	0	0	0	0	0	0	0	0	0	0	0	0	0	0	0	0	0	0	0	0	0	0	0	0	0	0	0	0	0	0	0	0
RXNZ01	Digenea simplex	Rhodophyta	Rhodophyta	Florideophyceae	Rhodymeniophycidae	Ceramiales	56	5	299.321	0.18709	1.12	0.0037418			0	0	0	0	0	0	0	0	0	0	0	0	0	9	0	0	1	0	0	0	0	1	0	0	0	0	0	0	0	0	0	0	0	0	0
AFSS02	Tetrahymena thermophila SB210	Alveolata	Sar	Alveolata	Ciliophora	Intramacronucleata	138	1	147.645	0.934675	2.76	0.0186935			0	0	0	0	0	0	0	0	0	0	0	0	0	0	0	0	0	0	0	0	0	0	0	0	0	0	0	0	0	0	0	0	0	0	0
SWAP01	Pseudokeronopsis flava	Alveolata	Sar	Alveolata	Ciliophora	Intramacronucleata	2	1	52.5195	0.0380811	0.04	0.000761622			0	0	0	0	0	0	0	0	0	0	0	0	0	0	0	0	0	0	0	0	0	0	0	0	0	0	0	0	0	0	0	0	0	0	0
VXIR01	Tetrahymena thermophila	Alveolata	Sar	Alveolata	Ciliophora	Intramacronucleata	17	1	199.687	0.0851332	0.34	0.00170266			0	0	0	0	0	0	0	0	0	0	0	0	0	0	0	0	0	0	0	0	0	0	0	0	0	0	0	0	0	0	0	0	0	0	0
CDMY01	Vitrella brassicaformis CCMP3155	Alveolata	Sar	Alveolata	Colpodellida	Vitrellaceae	3	1	72.7007	0.0412651	0.06	0.000825302			0	0	0	0	0	0	0	0	0	0	0	0	0	0	0	0	0	0	0	0	0	0	0	3	0	0	0	0	0	0	0	0	0	0	0
JAAMXW	Amphidinium carterae	Alveolata	Sar	Alveolata	Dinophyceae	Gymnodiniales	7	1	478.166	0.0146393	0.14	0.000292785			0	0	0	0	0	0	0	0	0	0	0	0	0	0	0	0	0	0	0	0	0	0	0	0	0	0	0	0	0	0	0	0	0	0	0
BASF01	Breviolum minutum Mf 1.05b.01	Alveolata	Sar	Alveolata	Dinophyceae	Suessiales	129	1	603.733	0.213671	2.58	0.00427341			0	0	0	0	0	0	0	0	0	0	0	0	0	0	0	0	0	0	0	0	0	0	0	0	0	0	0	0	0	0	0	0	0	0	0
CAJNNV	Polarella glacialis	Alveolata	Sar	Alveolata	Dinophyceae	Suessiales	2533	3	2984.7	0.848662	50.66	0.0169732			0	0	0	0	0	0	0	0	0	0	0	0	0	0	6	0	0	0	0	0	0	0	0	0	0	0	0	0	0	0	0	0	0	0	0
CAJNNW	Polarella glacialis	Alveolata	Sar	Alveolata	Dinophyceae	Suessiales	2379	3	2756.1	0.863176	47.58	0.0172635			0	0	0	0	0	0	0	0	0	0	0	0	0	0	3	0	0	0	0	0	0	0	0	0	0	0	0	0	0	0	0	0	0	0	0
VSDK01	Symbiodinium kawagutii	Alveolata	Sar	Alveolata	Dinophyceae	Suessiales	233	1	935.067	0.24918	4.66	0.0049836			0	0	0	0	0	0	0	0	0	0	0	0	0	0	0	0	0	0	0	0	0	0	0	0	0	0	0	0	0	0	0	0	0	0	0
BLBA01	Symbiodinium microadriaticum	Alveolata	Sar	Alveolata	Dinophyceae	Suessiales	73	2	692.042	0.105485	1.46	0.0021097			0	0	0	0	0	0	0	0	0	0	0	0	0	0	8	0	0	0	0	0	0	0	0	0	0	0	0	0	0	0	0	0	0	0	0
CAJNJV	Symbiodinium microadriaticum	Alveolata	Sar	Alveolata	Dinophyceae	Suessiales	104	5	775.009	0.134192	2.08	0.00268384			0	0	0	0	0	0	0	0	0	0	0	0	0	0	11	5	0	0	0	0	0	0	0	0	0	0	0	0	0	0	0	0	0	0	0
LSRX01	Symbiodinium microadriaticum	Alveolata	Sar	Alveolata	Dinophyceae	Suessiales	38	3	808.227	0.0470165	0.76	0.00094033			0	0	0	0	0	0	0	0	0	0	0	0	0	0	15	3	0	0	0	0	0	0	0	0	0	0	0	0	0	0	0	0	0	0	0
CAJNDS	Symbiodinium natans	Alveolata	Sar	Alveolata	Dinophyceae	Suessiales	280	3	761.62	0.367637	5.6	0.00735275			0	0	0	0	0	0	0	0	0	0	0	0	0	0	19	37	0	0	0	0	0	0	0	0	0	0	0	0	0	0	0	0	0	0	0
CAJNJA	Symbiodinium necroappetens	Alveolata	Sar	Alveolata	Dinophyceae	Suessiales	154	3	767.953	0.200533	3.08	0.00401066			0	0	0	0	0	0	0	0	0	0	0	0	0	0	18	10	0	0	0	0	0	0	0	0	0	0	0	0	0	0	0	0	0	0	0
CAJNIZ	Symbiodinium pilosum	Alveolata	Sar	Alveolata	Dinophyceae	Suessiales	84	3	1089.42	0.0771049	1.68	0.0015421			0	0	0	0	0	0	0	0	0	0	0	0	0	0	24	9	0	0	0	0	0	0	0	0	0	0	0	0	0	0	0	0	0	0	0
CAJNDV	Symbiodinium sp. CCMP2456	Alveolata	Sar	Alveolata	Dinophyceae	Suessiales	107	3	694.902	0.153978	2.14	0.00307957			0	0	0	0	0	0	0	0	0	0	0	0	0	0	2	3	0	0	0	0	0	0	0	0	0	0	0	0	0	0	0	0	0	0	0
CAJNDT	Symbiodinium sp. CCMP2592	Alveolata	Sar	Alveolata	Dinophyceae	Suessiales	353	3	1103.3	0.319949	7.06	0.00639898			0	0	0	0	0	0	0	0	0	0	0	0	0	0	87	7	0	0	0	0	0	0	0	0	0	0	0	0	0	0	0	0	0	0	0
BGNK01	Symbiodinium sp. clade A Y106	Alveolata	Sar	Alveolata	Dinophyceae	Suessiales	284	3	766.66	0.370438	5.68	0.00740876			0	0	0	0	0	0	0	0	0	0	0	0	0	0	48	10	0	0	0	0	0	0	0	0	0	0	0	0	0	0	0	0	0	0	0
BGPT01	Symbiodinium sp. clade C Y103	Alveolata	Sar	Alveolata	Dinophyceae	Suessiales	128	1	703.699	0.181896	2.56	0.00363792			0	0	0	0	0	0	0	0	0	0	0	0	0	0	0	0	0	0	0	0	0	0	0	0	0	0	0	0	0	0	0	0	0	0	0
CAJNDU	Symbiodinium sp. KB8	Alveolata	Sar	Alveolata	Dinophyceae	Suessiales	108	4	813.744	0.13272	2.16	0.0026544			0	0	0	0	0	0	0	0	0	0	0	0	0	0	12	3	0	0	0	0	0	0	0	0	0	0	0	0	0	0	0	0	0	0	0
SDXP01	Perkinsus sp. BL_2016	Alveolata	Sar	Alveolata	Perkinsozoa	Perkinsea	1	1	1.47289	0.678935	0.02	0.0135787			0	0	0	0	0	0	0	0	0	0	0	0	0	0	0	0	0	0	0	0	0	0	0	0	0	0	0	0	0	0	0	0	0	0	0
ADNK01	Bigelowiella natans CCMP2755	Rhizaria	Sar	Rhizaria	Cercozoa	Chlorarachniophyceae	11	1	91.4059	0.120342	0.22	0.00240685			0	0	0	0	0	0	0	0	0	0	0	0	0	0	0	0	0	0	0	0	0	0	0	0	0	0	0	0	0	0	0	0	0	0	0
CDSF01	Plasmodiophora brassicae	Rhizaria	Sar	Rhizaria	Endomyxa	Phytomyxea	1	1	24.0508	0.0415786	0.02	0.000831572			0	0	0	0	0	0	0	0	1	0	0	0	0	0	0	0	0	0	0	0	0	0	0	0	0	0	0	0	0	0	0	0	0	0	0
MCBL01	Plasmodiophora brassicae	Rhizaria	Sar	Rhizaria	Endomyxa	Phytomyxea	2	2	24.8311	0.0805442	0.04	0.00161088			0	0	0	0	0	0	0	0	1	0	0	0	0	0	0	0	0	0	0	0	0	0	0	0	0	0	0	0	0	0	0	0	0	0	0
OVEO01	Plasmodiophora brassicae	Rhizaria	Sar	Rhizaria	Endomyxa	Phytomyxea	1	1	25.2468	0.0396089	0.02	0.000792178			0	0	0	0	0	0	0	0	1	0	0	0	0	0	0	0	0	0	0	0	0	0	0	0	0	0	0	0	0	0	0	0	0	0	0
POCA01	Plasmodiophora brassicae	Rhizaria	Sar	Rhizaria	Endomyxa	Phytomyxea	1	1	24.5596	0.0407172	0.02	0.000814344			0	0	0	0	0	0	0	0	1	0	0	0	0	0	0	0	0	0	0	0	0	0	0	0	0	0	0	0	0	0	0	0	0	0	0
RPGR01	Plasmodiophora brassicae	Rhizaria	Sar	Rhizaria	Endomyxa	Phytomyxea	1	1	24.1701	0.0413734	0.02	0.000827467			0	0	0	0	0	0	0	0	0	0	0	0	0	0	0	0	0	0	0	0	0	0	0	0	0	0	0	0	0	0	0	0	0	0	0
SGDM01	Plasmodiophora brassicae	Rhizaria	Sar	Rhizaria	Endomyxa	Phytomyxea	1	1	24.0492	0.0415814	0.02	0.000831627			0	0	0	0	0	0	0	0	1	0	0	0	0	0	0	0	0	0	0	0	0	0	0	0	0	0	0	0	0	0	0	0	0	0	0
SGDN01	Plasmodiophora brassicae	Rhizaria	Sar	Rhizaria	Endomyxa	Phytomyxea	1	1	24.0535	0.0415739	0.02	0.000831479			0	0	0	0	0	0	0	0	1	0	0	0	0	0	0	0	0	0	0	0	0	0	0	0	0	0	0	0	0	0	0	0	0	0	0
SGDO01	Plasmodiophora brassicae	Rhizaria	Sar	Rhizaria	Endomyxa	Phytomyxea	1	1	24.0527	0.0415753	0.02	0.000831506			0	0	0	0	0	0	0	0	1	0	0	0	0	0	0	0	0	0	0	0	0	0	0	0	0	0	0	0	0	0	0	0	0	0	0
SGDP01	Plasmodiophora brassicae	Rhizaria	Sar	Rhizaria	Endomyxa	Phytomyxea	1	1	24.0522	0.0415762	0.02	0.000831524			0	0	0	0	0	0	0	0	1	0	0	0	0	0	0	0	0	0	0	0	0	0	0	0	0	0	0	0	0	0	0	0	0	0	0
SGDQ01	Plasmodiophora brassicae	Rhizaria	Sar	Rhizaria	Endomyxa	Phytomyxea	1	1	24.052	0.0415766	0.02	0.000831532			0	0	0	0	0	0	0	0	1	0	0	0	0	0	0	0	0	0	0	0	0	0	0	0	0	0	0	0	0	0	0	0	0	0	0
SGDR01	Plasmodiophora brassicae	Rhizaria	Sar	Rhizaria	Endomyxa	Phytomyxea	1	1	24.0531	0.0415747	0.02	0.000831494			0	0	0	0	0	0	0	0	1	0	0	0	0	0	0	0	0	0	0	0	0	0	0	0	0	0	0	0	0	0	0	0	0	0	0
SGDS01	Plasmodiophora brassicae	Rhizaria	Sar	Rhizaria	Endomyxa	Phytomyxea	1	1	24.0529	0.041575	0.02	0.0008315			0	0	0	0	0	0	0	0	1	0	0	0	0	0	0	0	0	0	0	0	0	0	0	0	0	0	0	0	0	0	0	0	0	0	0
SGDT01	Plasmodiophora brassicae	Rhizaria	Sar	Rhizaria	Endomyxa	Phytomyxea	1	1	24.0514	0.0415776	0.02	0.000831553			0	0	0	0	0	0	0	0	1	0	0	0	0	0	0	0	0	0	0	0	0	0	0	0	0	0	0	0	0	0	0	0	0	0	0
SGDU01	Plasmodiophora brassicae	Rhizaria	Sar	Rhizaria	Endomyxa	Phytomyxea	1	1	24.0522	0.0415762	0.02	0.000831524			0	0	0	0	0	0	0	0	1	0	0	0	0	0	0	0	0	0	0	0	0	0	0	0	0	0	0	0	0	0	0	0	0	0	0
SGDV01	Plasmodiophora brassicae	Rhizaria	Sar	Rhizaria	Endomyxa	Phytomyxea	1	1	24.0526	0.0415755	0.02	0.000831511			0	0	0	0	0	0	0	0	1	0	0	0	0	0	0	0	0	0	0	0	0	0	0	0	0	0	0	0	0	0	0	0	0	0	0
SGDW01	Plasmodiophora brassicae	Rhizaria	Sar	Rhizaria	Endomyxa	Phytomyxea	1	1	24.0523	0.0415761	0.02	0.000831522			0	0	0	0	0	0	0	0	1	0	0	0	0	0	0	0	0	0	0	0	0	0	0	0	0	0	0	0	0	0	0	0	0	0	0
SGDX01	Plasmodiophora brassicae	Rhizaria	Sar	Rhizaria	Endomyxa	Phytomyxea	1	1	24.049	0.0415817	0.02	0.000831634			0	0	0	0	0	0	0	0	1	0	0	0	0	0	0	0	0	0	0	0	0	0	0	0	0	0	0	0	0	0	0	0	0	0	0
SGDY01	Plasmodiophora brassicae	Rhizaria	Sar	Rhizaria	Endomyxa	Phytomyxea	1	1	24.0462	0.0415865	0.02	0.000831731			0	0	0	0	0	0	0	0	1	0	0	0	0	0	0	0	0	0	0	0	0	0	0	0	0	0	0	0	0	0	0	0	0	0	0
SGDZ01	Plasmodiophora brassicae	Rhizaria	Sar	Rhizaria	Endomyxa	Phytomyxea	1	1	24.0521	0.0415763	0.02	0.000831527			0	0	0	0	0	0	0	0	1	0	0	0	0	0	0	0	0	0	0	0	0	0	0	0	0	0	0	0	0	0	0	0	0	0	0
SGEA01	Plasmodiophora brassicae	Rhizaria	Sar	Rhizaria	Endomyxa	Phytomyxea	1	1	24.0523	0.041576	0.02	0.000831521			0	0	0	0	0	0	0	0	1	0	0	0	0	0	0	0	0	0	0	0	0	0	0	0	0	0	0	0	0	0	0	0	0	0	0
SGEB01	Plasmodiophora brassicae	Rhizaria	Sar	Rhizaria	Endomyxa	Phytomyxea	1	1	24.0523	0.0415761	0.02	0.000831521			0	0	0	0	0	0	0	0	1	0	0	0	0	0	0	0	0	0	0	0	0	0	0	0	0	0	0	0	0	0	0	0	0	0	0
SGEC01	Plasmodiophora brassicae	Rhizaria	Sar	Rhizaria	Endomyxa	Phytomyxea	1	1	24.0493	0.0415812	0.02	0.000831624			0	0	0	0	0	0	0	0	1	0	0	0	0	0	0	0	0	0	0	0	0	0	0	0	0	0	0	0	0	0	0	0	0	0	0
SGED01	Plasmodiophora brassicae	Rhizaria	Sar	Rhizaria	Endomyxa	Phytomyxea	1	1	24.049	0.0415818	0.02	0.000831636			0	0	0	0	0	0	0	0	1	0	0	0	0	0	0	0	0	0	0	0	0	0	0	0	0	0	0	0	0	0	0	0	0	0	0
SGEE01	Plasmodiophora brassicae	Rhizaria	Sar	Rhizaria	Endomyxa	Phytomyxea	1	1	24.049	0.0415818	0.02	0.000831636			0	0	0	0	0	0	0	0	1	0	0	0	0	0	0	0	0	0	0	0	0	0	0	0	0	0	0	0	0	0	0	0	0	0	0
SGEF01	Plasmodiophora brassicae	Rhizaria	Sar	Rhizaria	Endomyxa	Phytomyxea	1	1	24.0663	0.041552	0.02	0.000831039			0	0	0	0	0	0	0	0	1	0	0	0	0	0	0	0	0	0	0	0	0	0	0	0	0	0	0	0	0	0	0	0	0	0	0
SGEG01	Plasmodiophora brassicae	Rhizaria	Sar	Rhizaria	Endomyxa	Phytomyxea	1	1	24.0526	0.0415756	0.02	0.000831511			0	0	0	0	0	0	0	0	1	0	0	0	0	0	0	0	0	0	0	0	0	0	0	0	0	0	0	0	0	0	0	0	0	0	0
SGEH01	Plasmodiophora brassicae	Rhizaria	Sar	Rhizaria	Endomyxa	Phytomyxea	1	1	24.0525	0.0415757	0.02	0.000831515			0	0	0	0	0	0	0	0	1	0	0	0	0	0	0	0	0	0	0	0	0	0	0	0	0	0	0	0	0	0	0	0	0	0	0
SGEI01	Plasmodiophora brassicae	Rhizaria	Sar	Rhizaria	Endomyxa	Phytomyxea	1	1	24.0522	0.0415762	0.02	0.000831523			0	0	0	0	0	0	0	0	1	0	0	0	0	0	0	0	0	0	0	0	0	0	0	0	0	0	0	0	0	0	0	0	0	0	0
SGEJ01	Plasmodiophora brassicae	Rhizaria	Sar	Rhizaria	Endomyxa	Phytomyxea	1	1	24.0525	0.0415757	0.02	0.000831514			0	0	0	0	0	0	0	0	1	0	0	0	0	0	0	0	0	0	0	0	0	0	0	0	0	0	0	0	0	0	0	0	0	0	0
SGEK01	Plasmodiophora brassicae	Rhizaria	Sar	Rhizaria	Endomyxa	Phytomyxea	1	1	24.0524	0.0415759	0.02	0.000831519			0	0	0	0	0	0	0	0	1	0	0	0	0	0	0	0	0	0	0	0	0	0	0	0	0	0	0	0	0	0	0	0	0	0	0
SGEL01	Plasmodiophora brassicae	Rhizaria	Sar	Rhizaria	Endomyxa	Phytomyxea	1	1	24.0531	0.0415747	0.02	0.000831494			0	0	0	0	0	0	0	0	1	0	0	0	0	0	0	0	0	0	0	0	0	0	0	0	0	0	0	0	0	0	0	0	0	0	0
SGEM01	Plasmodiophora brassicae	Rhizaria	Sar	Rhizaria	Endomyxa	Phytomyxea	1	1	24.0534	0.0415742	0.02	0.000831484			0	0	0	0	0	0	0	0	1	0	0	0	0	0	0	0	0	0	0	0	0	0	0	0	0	0	0	0	0	0	0	0	0	0	0
SGEN01	Plasmodiophora brassicae	Rhizaria	Sar	Rhizaria	Endomyxa	Phytomyxea	1	1	24.0524	0.0415759	0.02	0.000831518			0	0	0	0	0	0	0	0	1	0	0	0	0	0	0	0	0	0	0	0	0	0	0	0	0	0	0	0	0	0	0	0	0	0	0
SGEO01	Plasmodiophora brassicae	Rhizaria	Sar	Rhizaria	Endomyxa	Phytomyxea	1	1	24.0439	0.0415905	0.02	0.00083181			0	0	0	0	0	0	0	0	1	0	0	0	0	0	0	0	0	0	0	0	0	0	0	0	0	0	0	0	0	0	0	0	0	0	0
SGEP01	Plasmodiophora brassicae	Rhizaria	Sar	Rhizaria	Endomyxa	Phytomyxea	1	1	24.053	0.0415749	0.02	0.000831498			0	0	0	0	0	0	0	0	1	0	0	0	0	0	0	0	0	0	0	0	0	0	0	0	0	0	0	0	0	0	0	0	0	0	0
SGEQ01	Plasmodiophora brassicae	Rhizaria	Sar	Rhizaria	Endomyxa	Phytomyxea	1	1	24.0512	0.0415779	0.02	0.000831558			0	0	0	0	0	0	0	0	1	0	0	0	0	0	0	0	0	0	0	0	0	0	0	0	0	0	0	0	0	0	0	0	0	0	0
SGER01	Plasmodiophora brassicae	Rhizaria	Sar	Rhizaria	Endomyxa	Phytomyxea	1	1	24.0529	0.0415751	0.02	0.000831501			0	0	0	0	0	0	0	0	1	0	0	0	0	0	0	0	0	0	0	0	0	0	0	0	0	0	0	0	0	0	0	0	0	0	0
SGES01	Plasmodiophora brassicae	Rhizaria	Sar	Rhizaria	Endomyxa	Phytomyxea	1	1	24.0501	0.0415799	0.02	0.000831598			0	0	0	0	0	0	0	0	1	0	0	0	0	0	0	0	0	0	0	0	0	0	0	0	0	0	0	0	0	0	0	0	0	0	0
SGET01	Plasmodiophora brassicae	Rhizaria	Sar	Rhizaria	Endomyxa	Phytomyxea	1	1	24.051	0.0415783	0.02	0.000831565			0	0	0	0	0	0	0	0	1	0	0	0	0	0	0	0	0	0	0	0	0	0	0	0	0	0	0	0	0	0	0	0	0	0	0
SGEU01	Plasmodiophora brassicae	Rhizaria	Sar	Rhizaria	Endomyxa	Phytomyxea	1	1	24.0529	0.0415751	0.02	0.000831502			0	0	0	0	0	0	0	0	1	0	0	0	0	0	0	0	0	0	0	0	0	0	0	0	0	0	0	0	0	0	0	0	0	0	0
SGEV01	Plasmodiophora brassicae	Rhizaria	Sar	Rhizaria	Endomyxa	Phytomyxea	1	1	24.0467	0.0415858	0.02	0.000831716			0	0	0	0	0	0	0	0	1	0	0	0	0	0	0	0	0	0	0	0	0	0	0	0	0	0	0	0	0	0	0	0	0	0	0
SGEW01	Plasmodiophora brassicae	Rhizaria	Sar	Rhizaria	Endomyxa	Phytomyxea	1	1	24.0491	0.0415816	0.02	0.000831631			0	0	0	0	0	0	0	0	1	0	0	0	0	0	0	0	0	0	0	0	0	0	0	0	0	0	0	0	0	0	0	0	0	0	0
SGEX01	Plasmodiophora brassicae	Rhizaria	Sar	Rhizaria	Endomyxa	Phytomyxea	1	1	24.0526	0.0415756	0.02	0.000831512			0	0	0	0	0	0	0	0	1	0	0	0	0	0	0	0	0	0	0	0	0	0	0	0	0	0	0	0	0	0	0	0	0	0	0
SGEY01	Plasmodiophora brassicae	Rhizaria	Sar	Rhizaria	Endomyxa	Phytomyxea	1	1	24.0528	0.0415752	0.02	0.000831505			0	0	0	0	0	0	0	0	1	0	0	0	0	0	0	0	0	0	0	0	0	0	0	0	0	0	0	0	0	0	0	0	0	0	0
SGEZ01	Plasmodiophora brassicae	Rhizaria	Sar	Rhizaria	Endomyxa	Phytomyxea	1	1	24.0436	0.0415911	0.02	0.000831822			0	0	0	0	0	0	0	0	1	0	0	0	0	0	0	0	0	0	0	0	0	0	0	0	0	0	0	0	0	0	0	0	0	0	0
SGFA01	Plasmodiophora brassicae	Rhizaria	Sar	Rhizaria	Endomyxa	Phytomyxea	1	1	24.0508	0.0415787	0.02	0.000831574			0	0	0	0	0	0	0	0	1	0	0	0	0	0	0	0	0	0	0	0	0	0	0	0	0	0	0	0	0	0	0	0	0	0	0
SGFB01	Plasmodiophora brassicae	Rhizaria	Sar	Rhizaria	Endomyxa	Phytomyxea	1	1	24.0494	0.0415811	0.02	0.000831622			0	0	0	0	0	0	0	0	1	0	0	0	0	0	0	0	0	0	0	0	0	0	0	0	0	0	0	0	0	0	0	0	0	0	0
SGFC01	Plasmodiophora brassicae	Rhizaria	Sar	Rhizaria	Endomyxa	Phytomyxea	1	1	24.0496	0.0415807	0.02	0.000831614			0	0	0	0	0	0	0	0	1	0	0	0	0	0	0	0	0	0	0	0	0	0	0	0	0	0	0	0	0	0	0	0	0	0	0
RBZT01	Polymyxa betae	Rhizaria	Sar	Rhizaria	Endomyxa	Phytomyxea	1	1	27.0858	0.0369197	0.02	0.000738394			0	0	0	0	0	0	0	0	1	0	0	0	0	0	0	0	0	0	0	0	0	0	0	0	0	0	0	0	0	0	0	0	0	0	0
BJOX01	Paulinella micropora	Rhizaria	Sar	Rhizaria	Imbricatea	Silicofilosea	3181	6	966.817	3.29018	63.62	0.0658036			0	0	0	0	0	0	0	0	0	0	522	0	0	0	0	0	0	0	0	0	0	0	0	0	0	0	0	0	0	0	0	121	0	0	0
WBZZ01	Paulinella micropora	Rhizaria	Sar	Rhizaria	Imbricatea	Silicofilosea	3249	7	707.124	4.59467	64.98	0.0918933			0	0	0	0	0	0	0	0	0	0	287	0	0	0	0	0	0	0	0	0	0	0	0	0	0	0	0	0	0	0	0	62	0	0	0
ASPP01	Reticulomyxa filosa	Rhizaria	Sar	Rhizaria	Retaria	Foraminifera	6	1	101.867	0.0589003	0.12	0.00117801			0	0	0	0	0	0	0	0	0	0	0	0	0	6	0	0	0	0	0	0	0	0	0	0	0	0	0	0	0	0	0	0	0	0	0
VLTL01	Cafeteria roenbergensis	Bigyra	Sar	Stramenopiles	Bigyra	Opalozoa	11	1	33.9883	0.323641	0.22	0.00647282	Hackl et al 2021		0	0	0	0	0	0	0	0	0	0	0	0	0	0	0	0	0	0	0	0	0	0	0	0	0	0	0	0	0	0	0	0	0	0	0
VLTM01	Cafeteria roenbergensis	Bigyra	Sar	Stramenopiles	Bigyra	Opalozoa	19	1	34.5212	0.550386	0.38	0.0110077	Hackl et al 2021		0	0	0	0	0	0	0	0	0	0	0	0	0	0	0	0	0	0	0	0	0	0	0	0	0	0	0	0	0	0	0	0	0	0	0
VLTN01	Cafeteria roenbergensis	Bigyra	Sar	Stramenopiles	Bigyra	Opalozoa	26	2	36.327	0.71572	0.52	0.0143144	Hackl et al 2021		0	0	0	0	0	0	0	0	0	0	0	0	0	0	0	0	0	0	0	0	0	0	0	0	0	0	0	0	0	0	0	0	0	0	0
VLTO01	Cafeteria roenbergensis	Bigyra	Sar	Stramenopiles	Bigyra	Opalozoa	15	1	35.3358	0.424498	0.3	0.00848997	Hackl et al 2021		0	0	0	0	0	0	0	0	0	0	0	0	0	0	0	0	0	0	0	0	0	0	0	0	0	0	0	0	0	0	0	0	0	0	0
LVLI01	Halocafeteria seosinensis	Bigyra	Sar	Stramenopiles	Bigyra	Opalozoa	144	2	44.6208	3.22719	2.88	0.0645438			0	0	0	0	0	0	0	0	0	70	0	0	0	0	0	0	0	0	0	0	0	0	0	0	0	0	0	0	0	0	0	0	0	0	0
NGBS01	Proteromonas lacertae	Bigyra	Sar	Stramenopiles	Bigyra	Opalozoa	285	1	52.2486	5.45469	5.7	0.109094			0	0	0	0	0	0	0	0	0	0	0	0	0	0	0	0	0	0	0	0	0	0	0	0	285	0	0	0	0	0	0	0	0	0	0
CAAAJI	Fragilaria radians	Ochrophyta	Sar	Stramenopiles	Ochrophyta	Bacillariophyta	2	1	98.3778	0.0203298	0.04	0.000406596			0	0	0	0	0	0	0	0	0	0	0	0	0	0	0	0	0	0	0	0	0	0	0	0	0	0	0	0	0	0	0	0	0	0	0
BLQM01	Triparma laevis f. inornata	Ochrophyta	Sar	Stramenopiles	Ochrophyta	Bolidophyceae	3	1	42.5735	0.0704663	0.06	0.00140933			0	0	0	0	0	0	0	0	0	0	0	0	0	0	0	0	0	0	0	0	0	0	0	0	0	0	0	0	0	0	0	0	0	0	0
VKHJ01	Chromulina nebulosa	Ochrophyta	Sar	Stramenopiles	Ochrophyta	Chrysophyceae	80	8	110.815	0.721921	1.6	0.0144384			0	0	0	0	0	0	0	0	0	0	0	0	0	0	0	0	0	0	0	0	0	0	0	0	0	0	0	0	0	0	0	0	0	0	0
VKHF01	Chromulinospumella sphaerica	Ochrophyta	Sar	Stramenopiles	Ochrophyta	Chrysophyceae	73	8	82.045	0.889756	1.46	0.0177951			0	0	0	0	0	0	0	0	0	0	0	0	0	0	0	0	0	0	0	0	0	0	0	0	0	0	0	0	0	0	0	0	0	0	0
VKHG01	Dinobryon divergens	Ochrophyta	Sar	Stramenopiles	Ochrophyta	Chrysophyceae	104	8	113.368	0.917367	2.08	0.0183473			0	0	0	0	0	0	0	0	0	0	0	0	0	0	0	0	0	0	0	0	0	0	0	0	0	0	0	0	0	0	0	0	0	0	0
VKHD01	Dinobryon sp. LO226KS	Ochrophyta	Sar	Stramenopiles	Ochrophyta	Chrysophyceae	46	5	87.4954	0.525742	0.92	0.0105148			0	0	0	0	0	0	0	0	0	0	0	0	0	0	0	0	0	0	0	0	0	0	0	0	0	0	0	0	0	0	0	0	0	0	1
VKHH01	Epipyxis sp. PR26KG	Ochrophyta	Sar	Stramenopiles	Ochrophyta	Chrysophyceae	85	5	57.5339	1.47739	1.7	0.0295478			0	0	0	0	0	0	0	0	0	0	0	0	0	0	0	0	0	0	0	0	0	0	0	0	0	0	0	0	0	0	0	0	0	0	0
UYFQ01	Hydrurus foetidus	Ochrophyta	Sar	Stramenopiles	Ochrophyta	Chrysophyceae	38	3	171.182	0.221985	0.76	0.00443971			0	0	0	0	0	0	0	0	0	0	0	0	0	0	0	0	0	0	0	0	0	0	0	0	0	0	0	0	0	0	0	0	0	0	0
VKHL01	Ochromonas danica	Ochrophyta	Sar	Stramenopiles	Ochrophyta	Chrysophyceae	58	7	44.1931	1.31242	1.16	0.0262484			0	0	0	0	0	0	0	0	0	0	0	0	0	0	0	0	0	0	0	0	0	0	0	0	0	0	0	0	0	0	0	0	0	0	1
VKHE01	Pedospumella encystans	Ochrophyta	Sar	Stramenopiles	Ochrophyta	Chrysophyceae	30	6	61.2031	0.490172	0.6	0.00980343			0	0	0	0	0	0	0	0	0	0	0	0	0	0	0	0	0	0	0	0	0	0	0	0	0	0	0	0	0	0	0	0	0	0	0
VKHN01	Pedospumella encystans	Ochrophyta	Sar	Stramenopiles	Ochrophyta	Chrysophyceae	25	7	55.3301	0.451834	0.5	0.00903667			0	0	0	0	0	0	0	0	0	0	0	0	0	0	0	0	0	0	0	0	0	0	0	0	0	0	0	0	0	0	0	0	0	0	0
SMOH01	Poteriospumella lacustris	Ochrophyta	Sar	Stramenopiles	Ochrophyta	Chrysophyceae	25	7	49.4298	0.505768	0.5	0.0101154			0	0	0	0	0	0	0	0	0	0	0	0	0	0	0	0	0	0	0	0	0	0	0	0	0	0	0	0	0	0	0	0	0	0	2
SMOI01	Poteriospumella lacustris	Ochrophyta	Sar	Stramenopiles	Ochrophyta	Chrysophyceae	22	8	54.713	0.402098	0.44	0.00804197			0	0	0	0	0	0	0	0	0	0	0	0	0	0	0	0	0	0	0	0	0	0	0	0	0	0	0	0	0	0	0	0	0	0	1
SMOJ01	Poteriospumella lacustris	Ochrophyta	Sar	Stramenopiles	Ochrophyta	Chrysophyceae	35	7	52.7879	0.663031	0.7	0.0132606			0	0	0	0	0	0	0	0	0	0	0	0	0	0	0	0	0	0	0	0	0	0	0	0	0	0	0	0	0	0	0	0	0	0	4
VKHK01	Spumella sp. AR4D6	Ochrophyta	Sar	Stramenopiles	Ochrophyta	Chrysophyceae	33	5	69.7984	0.47279	0.66	0.0094558			0	0	0	0	0	0	0	0	0	0	0	0	0	0	0	0	0	0	0	0	0	0	0	0	0	0	0	0	0	0	0	0	0	0	0
VKHM01	Spumella vulgaris	Ochrophyta	Sar	Stramenopiles	Ochrophyta	Chrysophyceae	33	10	89.6184	0.368228	0.66	0.00736456			0	0	0	0	0	0	0	0	0	0	0	0	0	0	0	0	0	0	0	0	0	0	0	0	0	0	0	0	0	0	0	0	0	0	0
ACJI01	Aureococcus anophagefferens	Ochrophyta	Sar	Stramenopiles	Ochrophyta	Pelagophyceae	2	1	50.8719	0.0393144	0.04	0.000786289			0	0	0	0	0	0	0	0	0	0	0	0	0	0	0	0	0	0	0	0	0	0	2	0	0	0	0	0	0	0	0	0	0	0	0
AXNI01	Heterococcus sp. DN1	Ochrophyta	Sar	Stramenopiles	Ochrophyta	PX clade	5	1	60.7427	0.0823144	0.1	0.00164629			0	0	0	0	0	0	0	0	0	0	0	0	0	0	0	0	0	0	0	0	0	0	0	0	0	0	0	0	0	0	0	0	0	0	0
JAALFD	Macrocystis pyrifera	Ochrophyta	Sar	Stramenopiles	Ochrophyta	PX clade	7	1	409.091	0.0171111	0.14	0.000342222			0	0	0	0	0	0	0	0	0	0	0	0	0	0	0	0	0	0	0	0	0	0	0	0	0	0	0	0	0	0	0	0	0	0	0
JAFCMP	Tribonema minus	Ochrophyta	Sar	Stramenopiles	Ochrophyta	PX clade	24	1	158.345	0.151568	0.48	0.00303135			0	0	0	0	0	0	0	0	0	0	0	0	0	0	0	0	0	0	0	0	0	0	0	0	0	0	0	0	0	0	0	0	0	0	0
VKHB01	Mallomonas annulata	Ochrophyta	Sar	Stramenopiles	Ochrophyta	Synurophyceae	196	9	108.46	1.80711	3.92	0.0361423			0	0	0	0	0	0	0	0	0	0	0	0	0	0	0	0	0	0	0	0	0	0	0	0	0	0	0	0	0	0	0	0	0	0	0
VKHI01	Poterioochromonas sp. DS	Ochrophyta	Sar	Stramenopiles	Ochrophyta	Synurophyceae	29	8	57.5586	0.503835	0.58	0.0100767			0	0	0	0	0	0	0	0	0	0	0	0	0	0	0	0	0	10	0	0	0	0	0	0	0	0	0	0	0	0	0	0	0	0	1
VKHC01	Synura sp. LO234KE	Ochrophyta	Sar	Stramenopiles	Ochrophyta	Synurophyceae	75	7	116.233	0.645256	1.5	0.0129051			0	0	0	0	0	0	0	0	0	0	0	0	0	0	0	0	0	0	0	0	0	0	0	0	0	0	0	0	0	0	0	0	0	0	2
NSDO01	Lagenidium giganteum	Oomycota	Sar	Stramenopiles	Oomycota	Lagenidiales	78	3	126.261	0.617768	1.56	0.0123554			0	0	0	0	0	0	0	0	0	0	0	0	0	0	0	0	0	0	0	0	0	0	0	0	0	0	0	0	0	0	0	0	0	0	0
PSQM01	Lagenidium giganteum	Oomycota	Sar	Stramenopiles	Oomycota	Lagenidiales	14	3	70.8731	0.197536	0.28	0.00395072			0	0	0	0	0	0	0	0	0	0	0	0	0	0	0	0	0	0	0	0	0	0	0	0	0	0	0	0	0	0	0	0	0	0	0
PTTM01	Paralagenidium karlingii	Oomycota	Sar	Stramenopiles	Oomycota	Lagenidiales	64	3	49.4256	1.29488	1.28	0.0258975			0	0	0	0	0	0	0	0	0	0	0	0	0	0	0	0	0	0	0	0	0	0	0	0	0	0	0	0	0	0	0	0	0	0	0
LKIA01	Hyaloperonospora arabidopsidis	Oomycota	Sar	Stramenopiles	Oomycota	Peronosporales	2	1	70.2482	0.0284705	0.04	0.00056941			0	0	0	0	0	0	0	0	0	0	0	0	0	0	0	0	0	0	0	0	0	0	0	0	0	0	0	0	0	0	0	0	0	0	0
LLKM01	Hyaloperonospora arabidopsidis	Oomycota	Sar	Stramenopiles	Oomycota	Peronosporales	2	1	74.4391	0.0268676	0.04	0.000537352			0	0	0	0	0	0	0	0	0	0	0	0	0	0	0	0	0	0	0	0	0	0	0	0	0	0	0	0	0	0	0	0	0	0	0
ABWE02	Hyaloperonospora arabidopsidis Emoy2	Oomycota	Sar	Stramenopiles	Oomycota	Peronosporales	2	1	70.2636	0.0284642	0.04	0.000569285			0	0	0	0	0	0	0	0	0	0	0	0	0	0	0	0	0	0	0	0	0	0	0	0	0	0	0	0	0	0	0	0	0	0	0
MBAC02	Nothophytophthora sp. Chile5	Oomycota	Sar	Stramenopiles	Oomycota	Peronosporales	54	3	84.4455	0.639465	1.08	0.0127893			0	0	0	0	0	0	0	0	0	0	0	0	0	0	0	0	0	0	0	0	0	0	0	0	0	0	0	0	0	0	0	0	0	0	0
WBRY01	Peronospora destructor	Oomycota	Sar	Stramenopiles	Oomycota	Peronosporales	1	1	29.3348	0.0340892	0.02	0.000681784			0	0	0	0	0	0	0	0	0	0	0	0	0	0	0	0	0	0	0	0	0	0	0	0	0	0	0	0	0	0	0	0	0	0	0
LGTR01	Phytophthora agathidicida	Oomycota	Sar	Stramenopiles	Oomycota	Peronosporales	15	2	37.3377	0.401739	0.3	0.00803477			0	0	0	0	0	0	0	0	0	0	0	0	0	0	0	0	0	0	0	0	0	0	0	0	0	0	0	0	0	0	0	0	0	0	0
LGTS01	Phytophthora agathidicida	Oomycota	Sar	Stramenopiles	Oomycota	Peronosporales	14	2	37.237	0.37597	0.28	0.0075194			0	0	0	0	0	0	0	0	0	0	0	0	0	0	0	0	0	0	0	0	0	0	0	0	0	0	0	0	0	0	0	0	0	0	0
JAENGY	Phytophthora aleatoria	Oomycota	Sar	Stramenopiles	Oomycota	Peronosporales	20	1	50.5873	0.395356	0.4	0.00790712			0	0	0	0	0	0	0	0	0	0	0	0	0	0	0	0	0	0	0	0	0	0	0	0	0	0	0	0	0	0	0	0	0	0	0
JAANHX	Phytophthora betacei	Oomycota	Sar	Stramenopiles	Oomycota	Peronosporales	55	3	270.894	0.203032	1.1	0.00406063			0	0	0	0	0	0	0	0	0	0	0	0	0	0	0	0	0	0	0	0	0	0	0	0	0	0	0	0	0	0	0	0	0	0	0
JAAVTJ	Phytophthora boehmeriae	Oomycota	Sar	Stramenopiles	Oomycota	Peronosporales	9	1	52.0855	0.172793	0.18	0.00345586			0	0	0	0	0	0	0	0	0	0	0	0	0	0	0	0	0	0	0	0	0	0	0	0	0	0	0	0	0	0	0	0	0	0	0
JAGDFL	Phytophthora boehmeriae	Oomycota	Sar	Stramenopiles	Oomycota	Peronosporales	8	1	39.9656	0.200172	0.16	0.00400344			0	0	0	0	0	0	0	0	0	0	0	0	0	0	0	0	0	0	0	0	0	0	0	0	0	0	0	0	0	0	0	0	0	0	0
JAENGZ	Phytophthora cactorum	Oomycota	Sar	Stramenopiles	Oomycota	Peronosporales	34	3	51.6226	0.658626	0.68	0.0131725			0	0	0	0	0	0	0	0	0	0	0	0	0	0	0	0	0	0	0	0	0	0	0	0	0	0	0	0	0	0	0	0	0	0	0
MJFZ01	Phytophthora cactorum	Oomycota	Sar	Stramenopiles	Oomycota	Peronosporales	69	3	59.251	1.16454	1.38	0.0232907			0	0	0	0	0	0	0	0	0	0	0	0	0	0	0	0	0	0	0	0	0	0	0	0	0	0	0	0	0	0	0	0	0	0	0
NBIJ01	Phytophthora cactorum	Oomycota	Sar	Stramenopiles	Oomycota	Peronosporales	89	3	67.8151	1.31239	1.78	0.0262479			0	0	0	0	0	0	0	0	0	0	0	0	0	0	0	0	0	0	0	0	0	0	0	0	0	0	0	0	0	0	0	0	0	0	0
NHQK01	Phytophthora cactorum	Oomycota	Sar	Stramenopiles	Oomycota	Peronosporales	81	3	65.9597	1.22802	1.62	0.0245605			0	0	0	0	0	0	0	0	0	0	0	0	0	0	0	0	0	0	0	0	0	0	0	0	0	0	0	0	0	0	0	0	0	0	0
RCME01	Phytophthora cactorum	Oomycota	Sar	Stramenopiles	Oomycota	Peronosporales	88	3	59.8876	1.46942	1.76	0.0293884			0	0	0	0	0	0	0	0	0	0	0	0	0	0	0	0	0	0	0	0	0	0	0	0	0	0	0	0	0	0	0	0	0	0	0
RCMF01	Phytophthora cactorum	Oomycota	Sar	Stramenopiles	Oomycota	Peronosporales	94	3	60.7035	1.54851	1.88	0.0309702			0	0	0	0	0	0	0	0	0	0	0	0	0	0	0	0	0	0	0	0	0	0	0	0	0	0	0	0	0	0	0	0	0	0	0
RCMG01	Phytophthora cactorum	Oomycota	Sar	Stramenopiles	Oomycota	Peronosporales	90	3	60.7965	1.48035	1.8	0.029607			0	0	0	0	0	0	0	0	0	0	0	0	0	0	0	0	0	0	0	0	0	0	0	0	0	0	0	0	0	0	0	0	0	0	0
RCMH01	Phytophthora cactorum	Oomycota	Sar	Stramenopiles	Oomycota	Peronosporales	94	3	60.7951	1.54618	1.88	0.0309235			0	0	0	0	0	0	0	0	0	0	0	0	0	0	0	0	0	0	0	0	0	0	0	0	0	0	0	0	0	0	0	0	0	0	0
RCMI01	Phytophthora cactorum	Oomycota	Sar	Stramenopiles	Oomycota	Peronosporales	99	3	61.5617	1.60814	1.98	0.0321629			0	0	0	0	0	0	0	0	0	0	0	0	0	0	0	0	0	0	0	0	0	0	0	0	0	0	0	0	0	0	0	0	0	0	0
RCMJ01	Phytophthora cactorum	Oomycota	Sar	Stramenopiles	Oomycota	Peronosporales	87	3	75.5018	1.15229	1.74	0.0230458			0	0	0	0	0	0	0	0	0	0	0	0	0	0	0	0	0	0	0	0	0	0	0	0	0	0	0	0	0	0	0	0	0	0	0
RCMK01	Phytophthora cactorum	Oomycota	Sar	Stramenopiles	Oomycota	Peronosporales	99	3	60.6571	1.63212	1.98	0.0326425			0	0	0	0	0	0	0	0	0	0	0	0	0	0	0	0	0	0	0	0	0	0	0	0	0	0	0	0	0	0	0	0	0	0	0
RCML01	Phytophthora cactorum	Oomycota	Sar	Stramenopiles	Oomycota	Peronosporales	100	3	60.6773	1.64806	2	0.0329613			0	0	0	0	0	0	0	0	0	0	0	0	0	0	0	0	0	0	0	0	0	0	0	0	0	0	0	0	0	0	0	0	0	0	0
RCMM01	Phytophthora cactorum	Oomycota	Sar	Stramenopiles	Oomycota	Peronosporales	96	3	60.4766	1.58739	1.92	0.0317478			0	0	0	0	0	0	0	0	0	0	0	0	0	0	0	0	0	0	0	0	0	0	0	0	0	0	0	0	0	0	0	0	0	0	0
RCMN01	Phytophthora cactorum	Oomycota	Sar	Stramenopiles	Oomycota	Peronosporales	100	3	61.2652	1.63225	2	0.032645			0	0	0	0	0	0	0	0	0	0	0	0	0	0	0	0	0	0	0	0	0	0	0	0	0	0	0	0	0	0	0	0	0	0	0
RCMO01	Phytophthora cactorum	Oomycota	Sar	Stramenopiles	Oomycota	Peronosporales	98	3	60.707	1.61431	1.96	0.0322862			0	0	0	0	0	0	0	0	0	0	0	0	0	0	0	0	0	0	0	0	0	0	0	0	0	0	0	0	0	0	0	0	0	0	0
RCMP01	Phytophthora cactorum	Oomycota	Sar	Stramenopiles	Oomycota	Peronosporales	94	3	61.1286	1.53774	1.88	0.0307548			0	0	0	0	0	0	0	0	0	0	0	0	0	0	0	0	0	0	0	0	0	0	0	0	0	0	0	0	0	0	0	0	0	0	0
RCMQ01	Phytophthora cactorum	Oomycota	Sar	Stramenopiles	Oomycota	Peronosporales	103	3	61.3468	1.67898	2.06	0.0335796			0	0	0	0	0	0	0	0	0	0	0	0	0	0	0	0	0	0	0	0	0	0	0	0	0	0	0	0	0	0	0	0	0	0	0
RCMT01	Phytophthora cactorum	Oomycota	Sar	Stramenopiles	Oomycota	Peronosporales	84	3	59.7244	1.40646	1.68	0.0281292			0	0	0	0	0	0	0	0	0	0	0	0	0	0	0	0	0	0	0	0	0	0	0	0	0	0	0	0	0	0	0	0	0	0	0
RCMU01	Phytophthora cactorum	Oomycota	Sar	Stramenopiles	Oomycota	Peronosporales	84	3	59.7594	1.40564	1.68	0.0281127			0	0	0	0	0	0	0	0	0	0	0	0	0	0	0	0	0	0	0	0	0	0	0	0	0	0	0	0	0	0	0	0	0	0	0
RCMV01	Phytophthora cactorum	Oomycota	Sar	Stramenopiles	Oomycota	Peronosporales	90	3	59.952	1.5012	1.8	0.030024			0	0	0	0	0	0	0	0	0	0	0	0	0	0	0	0	0	0	0	0	0	0	0	0	0	0	0	0	0	0	0	0	0	0	0
WXXK01	Phytophthora cactorum	Oomycota	Sar	Stramenopiles	Oomycota	Peronosporales	208	4	121.526	1.71157	4.16	0.0342314			0	0	0	0	0	0	0	0	0	0	0	0	0	0	0	0	0	0	0	0	0	0	0	0	0	0	0	0	0	0	0	0	0	0	0
AUVH01	Phytophthora cambivora	Oomycota	Sar	Stramenopiles	Oomycota	Peronosporales	76	3	216.451	0.35112	1.52	0.00702239			0	0	0	0	0	0	0	0	0	0	0	0	0	0	0	0	0	0	0	0	0	0	0	0	0	0	0	0	0	0	0	0	0	0	0
JADEVP	Phytophthora capsici	Oomycota	Sar	Stramenopiles	Oomycota	Peronosporales	10	1	94.176	0.106184	0.2	0.00212368			0	0	0	0	0	0	0	0	0	0	0	0	0	0	0	0	0	0	0	0	0	0	0	0	0	0	0	0	0	0	0	0	0	0	0
JAFLQJ	Phytophthora capsici	Oomycota	Sar	Stramenopiles	Oomycota	Peronosporales	6	1	76.6246	0.0783039	0.12	0.00156608			0	0	0	0	0	0	0	0	0	0	0	0	0	0	0	0	0	0	0	0	0	0	0	0	0	0	0	0	0	0	0	0	0	0	0
JAFLQK	Phytophthora capsici	Oomycota	Sar	Stramenopiles	Oomycota	Peronosporales	4	1	74.832	0.0534531	0.08	0.00106906			0	0	0	0	0	0	0	0	0	0	0	0	0	0	0	0	0	0	0	0	0	0	0	0	0	0	0	0	0	0	0	0	0	0	0
JAFLQL	Phytophthora capsici	Oomycota	Sar	Stramenopiles	Oomycota	Peronosporales	9	2	76.8393	0.117128	0.18	0.00234255			0	0	0	0	0	0	0	0	0	0	0	0	0	0	0	0	0	0	0	0	0	0	0	0	0	0	0	0	0	0	0	0	0	0	0
RQEI01	Phytophthora capsici	Oomycota	Sar	Stramenopiles	Oomycota	Peronosporales	4	1	56.9046	0.0702931	0.08	0.00140586			0	0	0	0	0	0	0	0	0	0	0	0	0	0	0	0	0	0	0	0	0	0	0	0	0	0	0	0	0	0	0	0	0	0	0
RQEJ01	Phytophthora capsici	Oomycota	Sar	Stramenopiles	Oomycota	Peronosporales	2	1	53.4302	0.037432	0.04	0.000748641			0	0	0	0	0	0	0	0	0	0	0	0	0	0	0	0	0	0	0	0	0	0	0	0	0	0	0	0	0	0	0	0	0	0	0
RQEK01	Phytophthora capsici	Oomycota	Sar	Stramenopiles	Oomycota	Peronosporales	4	1	58.2919	0.0686202	0.08	0.0013724			0	0	0	0	0	0	0	0	0	0	0	0	0	0	0	0	0	0	0	0	0	0	0	0	0	0	0	0	0	0	0	0	0	0	0
RQEL01	Phytophthora capsici	Oomycota	Sar	Stramenopiles	Oomycota	Peronosporales	4	1	52.1982	0.076631	0.08	0.00153262			0	0	0	0	0	0	0	0	0	0	0	0	0	0	0	0	0	0	0	0	0	0	0	0	0	0	0	0	0	0	0	0	0	0	0
RQEN01	Phytophthora capsici	Oomycota	Sar	Stramenopiles	Oomycota	Peronosporales	3	1	58.8855	0.0509464	0.06	0.00101893			0	0	0	0	0	0	0	0	0	0	0	0	0	0	0	0	0	0	0	0	0	0	0	0	0	0	0	0	0	0	0	0	0	0	0
ADVJ01	Phytophthora capsici LT1534	Oomycota	Sar	Stramenopiles	Oomycota	Peronosporales	2	1	56.0343	0.0356925	0.04	0.000713849			0	0	0	0	0	0	0	0	0	0	0	0	0	0	0	0	0	0	0	0	0	0	0	0	0	0	0	0	0	0	0	0	0	0	0
JACBOV	Phytophthora castanetorum	Oomycota	Sar	Stramenopiles	Oomycota	Peronosporales	35	2	69.7637	0.501693	0.7	0.0100339			0	0	0	0	0	0	0	0	0	0	0	0	0	0	0	0	0	0	0	0	0	0	0	0	0	0	0	0	0	0	0	0	0	0	0
JAABLK	Phytophthora chlamydospora	Oomycota	Sar	Stramenopiles	Oomycota	Peronosporales	20	3	45.3033	0.441469	0.4	0.00882938			0	0	0	0	0	0	0	0	0	0	0	0	0	0	0	0	0	0	0	0	0	0	0	0	0	0	0	0	0	0	0	0	0	0	0
JAFJYM	Phytophthora cinnamomi	Oomycota	Sar	Stramenopiles	Oomycota	Peronosporales	53	3	109.702	0.483126	1.06	0.00966252			0	0	0	0	0	0	0	0	0	0	0	0	0	0	0	0	0	0	0	0	0	0	0	0	0	0	0	0	0	0	0	0	0	0	0
LGSJ01	Phytophthora cinnamomi	Oomycota	Sar	Stramenopiles	Oomycota	Peronosporales	26	2	53.6889	0.484271	0.52	0.00968543			0	0	0	0	0	0	0	0	0	0	0	0	0	0	0	0	0	0	0	0	0	0	0	0	0	0	0	0	0	0	0	0	0	0	0
LGSK01	Phytophthora cinnamomi	Oomycota	Sar	Stramenopiles	Oomycota	Peronosporales	27	3	53.9675	0.500301	0.54	0.010006			0	0	0	0	0	0	0	0	0	0	0	0	0	0	0	0	0	0	0	0	0	0	0	0	0	0	0	0	0	0	0	0	0	0	0
PDCY01	Phytophthora cinnamomi	Oomycota	Sar	Stramenopiles	Oomycota	Peronosporales	28	3	62.7975	0.445878	0.56	0.00891756			0	0	0	0	0	0	0	0	0	0	0	0	0	0	0	0	0	0	0	0	0	0	0	0	0	0	0	0	0	0	0	0	0	0	0
PDCZ01	Phytophthora cinnamomi	Oomycota	Sar	Stramenopiles	Oomycota	Peronosporales	24	3	68.0648	0.352605	0.48	0.0070521			0	0	0	0	0	0	0	0	0	0	0	0	0	0	0	0	0	0	0	0	0	0	0	0	0	0	0	0	0	0	0	0	0	0	0
JAIWQA	Phytophthora cinnamomi var. cinnamomi	Oomycota	Sar	Stramenopiles	Oomycota	Peronosporales	31	3	77.9674	0.397602	0.62	0.00795204			0	0	0	0	0	0	0	0	0	0	0	0	0	0	0	0	0	0	0	0	0	0	0	0	0	0	0	0	0	0	0	0	0	0	0
VMRO01	Phytophthora citricola	Oomycota	Sar	Stramenopiles	Oomycota	Peronosporales	32	1	50.3242	0.635876	0.64	0.0127175			0	0	0	0	0	0	0	0	0	0	0	0	0	0	0	0	0	0	0	0	0	0	0	0	0	0	0	0	0	0	0	0	0	0	0
JAGKQI	Phytophthora colocasiae	Oomycota	Sar	Stramenopiles	Oomycota	Peronosporales	8	2	92.5142	0.0864732	0.16	0.00172946			0	0	0	0	0	0	0	0	0	0	0	0	0	0	0	0	0	0	0	0	0	0	0	0	0	0	0	0	0	0	0	0	0	0	0
JAHCQX	Phytophthora colocasiae	Oomycota	Sar	Stramenopiles	Oomycota	Peronosporales	6	2	143.214	0.0418953	0.12	0.000837907			0	0	0	0	0	0	0	0	0	0	0	0	0	0	0	0	0	0	0	0	0	0	0	0	0	0	0	0	0	0	0	0	0	0	0
NSDL01	Phytophthora colocasiae	Oomycota	Sar	Stramenopiles	Oomycota	Peronosporales	5	2	56.5926	0.0883507	0.1	0.00176701			0	0	0	0	0	0	0	0	0	0	0	0	0	0	0	0	0	0	0	0	0	0	0	0	0	0	0	0	0	0	0	0	0	0	0
JAAVTI	Phytophthora constricta	Oomycota	Sar	Stramenopiles	Oomycota	Peronosporales	165	3	84.7162	1.94768	3.3	0.0389536			0	0	0	0	0	0	0	0	0	0	0	0	0	0	0	0	0	0	0	0	0	0	0	0	0	0	0	0	0	0	0	0	0	0	0
AUWJ02	Phytophthora cryptogea	Oomycota	Sar	Stramenopiles	Oomycota	Peronosporales	65	3	61.2493	1.06124	1.3	0.0212247			0	0	0	0	0	0	0	0	0	0	0	0	0	0	0	0	0	0	0	0	0	0	0	0	0	0	0	0	0	0	0	0	0	0	0
JHVZ04	Phytophthora fragariae	Oomycota	Sar	Stramenopiles	Oomycota	Peronosporales	29	3	74.0848	0.391444	0.58	0.00782887			0	0	0	0	0	0	0	0	0	0	0	0	0	0	0	0	0	0	0	0	0	0	0	0	0	0	0	0	0	0	0	0	0	0	0
MWJK01	Phytophthora fragariae	Oomycota	Sar	Stramenopiles	Oomycota	Peronosporales	34	3	76.9697	0.441732	0.68	0.00883465			0	0	0	0	0	0	0	0	0	0	0	0	0	0	0	0	0	0	0	0	0	0	0	0	0	0	0	0	0	0	0	0	0	0	0
QQOI01	Phytophthora fragariae	Oomycota	Sar	Stramenopiles	Oomycota	Peronosporales	35	3	93.716	0.373469	0.7	0.00746938			0	0	0	0	0	0	0	0	0	0	0	0	0	0	0	0	0	0	0	0	0	0	0	0	0	0	0	0	0	0	0	0	0	0	0
QWGH01	Phytophthora fragariae	Oomycota	Sar	Stramenopiles	Oomycota	Peronosporales	31	3	90.9666	0.340784	0.62	0.00681569			0	0	0	0	0	0	0	0	0	0	0	0	0	0	0	0	0	0	0	0	0	0	0	0	0	0	0	0	0	0	0	0	0	0	0
QXFW01	Phytophthora fragariae	Oomycota	Sar	Stramenopiles	Oomycota	Peronosporales	35	3	77.8436	0.44962	0.7	0.00899239			0	0	0	0	0	0	0	0	0	0	0	0	0	0	0	0	0	0	0	0	0	0	0	0	0	0	0	0	0	0	0	0	0	0	0
QXFX01	Phytophthora fragariae	Oomycota	Sar	Stramenopiles	Oomycota	Peronosporales	35	3	79.0642	0.442678	0.7	0.00885357			0	0	0	0	0	0	0	0	0	0	0	0	0	0	0	0	0	0	0	0	0	0	0	0	0	0	0	0	0	0	0	0	0	0	0
QXFY01	Phytophthora fragariae	Oomycota	Sar	Stramenopiles	Oomycota	Peronosporales	42	3	78.8042	0.532966	0.84	0.0106593			0	0	0	0	0	0	0	0	0	0	0	0	0	0	0	0	0	0	0	0	0	0	0	0	0	0	0	0	0	0	0	0	0	0	0
QXFZ01	Phytophthora fragariae	Oomycota	Sar	Stramenopiles	Oomycota	Peronosporales	36	3	78.3711	0.459353	0.72	0.00918706			0	0	0	0	0	0	0	0	0	0	0	0	0	0	0	0	0	0	0	0	0	0	0	0	0	0	0	0	0	0	0	0	0	0	0
QXGA01	Phytophthora fragariae	Oomycota	Sar	Stramenopiles	Oomycota	Peronosporales	37	3	78.9925	0.468399	0.74	0.00936798			0	0	0	0	0	0	0	0	0	0	0	0	0	0	0	0	0	0	0	0	0	0	0	0	0	0	0	0	0	0	0	0	0	0	0
QXGB01	Phytophthora fragariae	Oomycota	Sar	Stramenopiles	Oomycota	Peronosporales	36	3	78.7494	0.457147	0.72	0.00914293			0	0	0	0	0	0	0	0	0	0	0	0	0	0	0	0	0	0	0	0	0	0	0	0	0	0	0	0	0	0	0	0	0	0	0
QXGC01	Phytophthora fragariae	Oomycota	Sar	Stramenopiles	Oomycota	Peronosporales	40	3	78.2558	0.511144	0.8	0.0102229			0	0	0	0	0	0	0	0	0	0	0	0	0	0	0	0	0	0	0	0	0	0	0	0	0	0	0	0	0	0	0	0	0	0	0
QXGD01	Phytophthora fragariae	Oomycota	Sar	Stramenopiles	Oomycota	Peronosporales	36	3	79.0978	0.455133	0.72	0.00910266			0	0	0	0	0	0	0	0	0	0	0	0	0	0	0	0	0	0	0	0	0	0	0	0	0	0	0	0	0	0	0	0	0	0	0
QXGE01	Phytophthora fragariae	Oomycota	Sar	Stramenopiles	Oomycota	Peronosporales	35	3	79.079	0.442596	0.7	0.00885191			0	0	0	0	0	0	0	0	0	0	0	0	0	0	0	0	0	0	0	0	0	0	0	0	0	0	0	0	0	0	0	0	0	0	0
QXGF01	Phytophthora fragariae	Oomycota	Sar	Stramenopiles	Oomycota	Peronosporales	35	3	79.4289	0.440646	0.7	0.00881291			0	0	0	0	0	0	0	0	0	0	0	0	0	0	0	0	0	0	0	0	0	0	0	0	0	0	0	0	0	0	0	0	0	0	0
JAABLL	Phytophthora gonapodyides	Oomycota	Sar	Stramenopiles	Oomycota	Peronosporales	62	3	61.1324	1.01419	1.24	0.0202838			0	0	0	0	0	0	0	0	0	0	0	0	0	0	0	0	0	0	0	0	0	0	0	0	0	0	0	0	0	0	0	0	0	0	0
JAAKBF	Phytophthora hibernalis	Oomycota	Sar	Stramenopiles	Oomycota	Peronosporales	53	2	84.5086	0.627155	1.06	0.0125431			0	0	0	0	0	0	0	0	0	0	0	0	0	0	0	0	0	0	0	0	0	0	0	0	0	0	0	0	0	0	0	0	0	0	0
QOKR01	Phytophthora idaei	Oomycota	Sar	Stramenopiles	Oomycota	Peronosporales	54	2	60.47	0.893005	1.08	0.0178601			0	0	0	0	0	0	0	0	0	0	0	0	0	0	0	0	0	0	0	0	0	0	0	0	0	0	0	0	0	0	0	0	0	0	0
RCMR01	Phytophthora idaei	Oomycota	Sar	Stramenopiles	Oomycota	Peronosporales	55	2	60.582	0.90786	1.1	0.0181572			0	0	0	0	0	0	0	0	0	0	0	0	0	0	0	0	0	0	0	0	0	0	0	0	0	0	0	0	0	0	0	0	0	0	0
RCMS01	Phytophthora idaei	Oomycota	Sar	Stramenopiles	Oomycota	Peronosporales	58	2	60.6092	0.95695	1.16	0.019139			0	0	0	0	0	0	0	0	0	0	0	0	0	0	0	0	0	0	0	0	0	0	0	0	0	0	0	0	0	0	0	0	0	0	0
JAACNO	Phytophthora infestans	Oomycota	Sar	Stramenopiles	Oomycota	Peronosporales	60	3	230.945	0.259802	1.2	0.00519603			0	0	0	0	0	0	0	0	0	0	0	0	0	0	0	0	0	0	0	0	0	0	0	0	0	0	0	0	0	0	0	0	0	0	0
LYVM01	Phytophthora infestans	Oomycota	Sar	Stramenopiles	Oomycota	Peronosporales	66	3	152.115	0.433884	1.32	0.00867767			0	0	0	0	0	0	0	0	0	0	0	0	0	0	0	0	0	0	0	0	0	0	0	0	0	0	0	0	0	0	0	0	0	0	0
SEHI01	Phytophthora infestans	Oomycota	Sar	Stramenopiles	Oomycota	Peronosporales	54	3	203.292	0.265628	1.08	0.00531256			0	0	0	0	0	0	0	0	0	0	0	0	0	0	0	0	0	0	0	0	0	0	0	0	0	0	0	0	0	0	0	0	0	0	0
WSZM01	Phytophthora infestans	Oomycota	Sar	Stramenopiles	Oomycota	Peronosporales	49	3	200.674	0.244178	0.98	0.00488355			0	0	0	0	0	0	0	0	0	0	0	0	0	0	0	0	0	0	0	0	0	0	0	0	0	0	0	0	0	0	0	0	0	0	0
AATU01	Phytophthora infestans T30-4	Oomycota	Sar	Stramenopiles	Oomycota	Peronosporales	73	3	190.133	0.383941	1.46	0.00767882			0	0	0	0	0	0	0	0	0	0	0	0	0	0	0	0	0	0	0	0	0	0	0	0	0	0	0	0	0	0	0	0	0	0	0
AUUF02	Phytophthora kernoviae	Oomycota	Sar	Stramenopiles	Oomycota	Peronosporales	21	3	38.7705	0.541649	0.42	0.010833			0	0	0	0	0	0	0	0	0	0	0	0	0	0	0	0	0	0	0	0	0	0	0	0	0	0	0	0	0	0	0	0	0	0	0
JPWU03	Phytophthora kernoviae	Oomycota	Sar	Stramenopiles	Oomycota	Peronosporales	16	3	36.712	0.435825	0.32	0.00871649			0	0	0	0	0	0	0	0	0	0	0	0	0	0	0	0	0	0	0	0	0	0	0	0	0	0	0	0	0	0	0	0	0	0	0
JPWV03	Phytophthora kernoviae	Oomycota	Sar	Stramenopiles	Oomycota	Peronosporales	14	2	36.5909	0.382609	0.28	0.00765218			0	0	0	0	0	0	0	0	0	0	0	0	0	0	0	0	0	0	0	0	0	0	0	0	0	0	0	0	0	0	0	0	0	0	0
MAYM02	Phytophthora kernoviae	Oomycota	Sar	Stramenopiles	Oomycota	Peronosporales	20	3	38.2038	0.523508	0.4	0.0104702			0	0	0	0	0	0	0	0	0	0	0	0	0	0	0	0	0	0	0	0	0	0	0	0	0	0	0	0	0	0	0	0	0	0	0
MBAB01	Phytophthora kernoviae	Oomycota	Sar	Stramenopiles	Oomycota	Peronosporales	18	3	38.11	0.472317	0.36	0.00944633			0	0	0	0	0	0	0	0	0	0	0	0	0	0	0	0	0	0	0	0	0	0	0	0	0	0	0	0	0	0	0	0	0	0	0
MBAD02	Phytophthora kernoviae	Oomycota	Sar	Stramenopiles	Oomycota	Peronosporales	23	1	37.0022	0.621584	0.46	0.0124317			0	0	0	0	0	0	0	0	0	0	0	0	0	0	0	0	0	0	0	0	0	0	0	0	0	0	0	0	0	0	0	0	0	0	0
MBDN02	Phytophthora kernoviae	Oomycota	Sar	Stramenopiles	Oomycota	Peronosporales	18	3	37.3677	0.481699	0.36	0.00963398			0	0	0	0	0	0	0	0	0	0	0	0	0	0	0	0	0	0	0	0	0	0	0	0	0	0	0	0	0	0	0	0	0	0	0
MBDO02	Phytophthora kernoviae	Oomycota	Sar	Stramenopiles	Oomycota	Peronosporales	11	1	36.6903	0.299807	0.22	0.00599614			0	0	0	0	0	0	0	0	0	0	0	0	0	0	0	0	0	0	0	0	0	0	0	0	0	0	0	0	0	0	0	0	0	0	0
VKKV01	Phytophthora kernoviae	Oomycota	Sar	Stramenopiles	Oomycota	Peronosporales	24	3	41.9175	0.572553	0.48	0.0114511			0	0	0	0	0	0	0	0	0	0	0	0	0	0	0	0	0	0	0	0	0	0	0	0	0	0	0	0	0	0	0	0	0	0	0
AOFI03	Phytophthora kernoviae 00238/432	Oomycota	Sar	Stramenopiles	Oomycota	Peronosporales	13	2	42.5183	0.30575	0.26	0.00611501			0	0	0	0	0	0	0	0	0	0	0	0	0	0	0	0	0	0	0	0	0	0	0	0	0	0	0	0	0	0	0	0	0	0	0
AOFJ02	Phytophthora kernoviae 00629/1	Oomycota	Sar	Stramenopiles	Oomycota	Peronosporales	14	3	42.9837	0.325705	0.28	0.00651409			0	0	0	0	0	0	0	0	0	0	0	0	0	0	0	0	0	0	0	0	0	0	0	0	0	0	0	0	0	0	0	0	0	0	0
AOFK02	Phytophthora kernoviae 00844/4	Oomycota	Sar	Stramenopiles	Oomycota	Peronosporales	11	3	42.9249	0.256261	0.22	0.00512523			0	0	0	0	0	0	0	0	0	0	0	0	0	0	0	0	0	0	0	0	0	0	0	0	0	0	0	0	0	0	0	0	0	0	0
AOFH02	Phytophthora lateralis	Oomycota	Sar	Stramenopiles	Oomycota	Peronosporales	15	2	45.8904	0.326866	0.3	0.00653731			0	0	0	0	0	0	0	0	0	0	0	0	0	0	0	0	0	0	0	0	0	0	0	0	0	0	0	0	0	0	0	0	0	0	0
AWVV02	Phytophthora lateralis	Oomycota	Sar	Stramenopiles	Oomycota	Peronosporales	15	2	52.2304	0.287189	0.3	0.00574378			0	0	0	0	0	0	0	0	0	0	0	0	0	0	0	0	0	0	0	0	0	0	0	0	0	0	0	0	0	0	0	0	0	0	0
AMZP02	Phytophthora lateralis MPF4	Oomycota	Sar	Stramenopiles	Oomycota	Peronosporales	16	2	60.2523	0.26555	0.32	0.005311			0	0	0	0	0	0	0	0	0	0	0	0	0	0	0	0	0	0	0	0	0	0	0	0	0	0	0	0	0	0	0	0	0	0	0
ANHN02	Phytophthora lateralis MPF6	Oomycota	Sar	Stramenopiles	Oomycota	Peronosporales	16	2	49.0045	0.3265	0.32	0.00653001			0	0	0	0	0	0	0	0	0	0	0	0	0	0	0	0	0	0	0	0	0	0	0	0	0	0	0	0	0	0	0	0	0	0	0
ANHO02	Phytophthora lateralis SMST21	Oomycota	Sar	Stramenopiles	Oomycota	Peronosporales	15	2	46.9272	0.319644	0.3	0.00639289			0	0	0	0	0	0	0	0	0	0	0	0	0	0	0	0	0	0	0	0	0	0	0	0	0	0	0	0	0	0	0	0	0	0	0
PCFV01	Phytophthora litchii	Oomycota	Sar	Stramenopiles	Oomycota	Peronosporales	14	3	38.2009	0.366483	0.28	0.00732966			0	0	0	0	0	0	0	0	0	0	0	0	0	0	0	0	0	0	0	0	0	0	0	0	0	0	0	0	0	0	0	0	0	0	0
JAAVTH	Phytophthora macrochlamydospora	Oomycota	Sar	Stramenopiles	Oomycota	Peronosporales	3	1	69.8526	0.0429476	0.06	0.000858951			0	0	0	0	0	0	0	0	0	0	0	0	0	0	0	0	0	0	0	0	0	0	0	0	0	0	0	0	0	0	0	0	0	0	0
NBNE01	Phytophthora megakarya	Oomycota	Sar	Stramenopiles	Oomycota	Peronosporales	2	1	101.505	0.0197036	0.04	0.000394071			0	0	0	0	0	0	0	0	0	0	0	0	0	0	0	0	0	0	0	0	0	0	0	0	0	0	0	0	0	0	0	0	0	0	0
VXDT01	Phytophthora melonis	Oomycota	Sar	Stramenopiles	Oomycota	Peronosporales	131	4	112.01	1.16954	2.62	0.0233908			0	0	0	0	0	0	0	0	0	0	0	0	0	0	0	0	0	0	0	0	0	0	0	0	0	0	0	0	0	0	0	0	0	0	0
LGSL01	Phytophthora multivora	Oomycota	Sar	Stramenopiles	Oomycota	Peronosporales	11	1	40.3265	0.272773	0.22	0.00545546			0	0	0	0	0	0	0	0	0	0	0	0	0	0	0	0	0	0	0	0	0	0	0	0	0	0	0	0	0	0	0	0	0	0	0
LGSM01	Phytophthora multivora	Oomycota	Sar	Stramenopiles	Oomycota	Peronosporales	9	1	40.0592	0.224668	0.18	0.00449335			0	0	0	0	0	0	0	0	0	0	0	0	0	0	0	0	0	0	0	0	0	0	0	0	0	0	0	0	0	0	0	0	0	0	0
JAAKBE	Phytophthora nicotianae	Oomycota	Sar	Stramenopiles	Oomycota	Peronosporales	54	3	106.749	0.50586	1.08	0.0101172			0	0	0	0	0	0	0	0	0	0	0	0	0	0	0	0	0	0	0	0	0	0	0	0	0	0	0	0	0	0	0	0	0	0	0
LNFO01	Phytophthora nicotianae	Oomycota	Sar	Stramenopiles	Oomycota	Peronosporales	53	3	81.6101	0.649429	1.06	0.0129886			0	0	0	0	0	0	0	0	0	0	0	0	0	0	0	0	0	0	0	0	0	0	0	0	0	0	0	0	0	0	0	0	0	0	0
LNFP01	Phytophthora nicotianae	Oomycota	Sar	Stramenopiles	Oomycota	Peronosporales	64	3	71.414	0.896183	1.28	0.0179237			0	0	0	0	0	0	0	0	0	0	0	0	0	0	0	0	0	0	0	0	0	0	0	0	0	0	0	0	0	0	0	0	0	0	0
NIOD01	Phytophthora nicotianae	Oomycota	Sar	Stramenopiles	Oomycota	Peronosporales	25	3	59.045	0.423406	0.5	0.00846812			0	0	0	0	0	0	0	0	0	0	0	0	0	0	0	0	0	0	0	0	0	0	0	0	0	0	0	0	0	0	0	0	0	0	0
JACBOX	Phytophthora ohioensis (nom. inval.)	Oomycota	Sar	Stramenopiles	Oomycota	Peronosporales	31	2	74.0015	0.41891	0.62	0.0083782			0	0	0	0	0	0	0	0	0	0	0	0	0	0	0	0	0	0	0	0	0	0	0	0	0	0	0	0	0	0	0	0	0	0	0
SJJT01	Phytophthora palmivora	Oomycota	Sar	Stramenopiles	Oomycota	Peronosporales	11	3	56.3511	0.195205	0.22	0.00390409			0	0	0	0	0	0	0	0	0	0	0	0	0	0	0	0	0	0	0	0	0	0	0	0	0	0	0	0	0	0	0	0	0	0	0
VOQZ01	Phytophthora palmivora	Oomycota	Sar	Stramenopiles	Oomycota	Peronosporales	31	3	165.565	0.187238	0.62	0.00374476			0	0	0	0	0	0	0	0	0	0	0	0	0	0	0	0	0	0	0	0	0	0	0	0	0	0	0	0	0	0	0	0	0	0	0
NCKW01	Phytophthora palmivora var. palmivora	Oomycota	Sar	Stramenopiles	Oomycota	Peronosporales	13	3	107.773	0.120624	0.26	0.00241248			0	0	0	0	0	0	0	0	0	0	0	0	0	0	0	0	0	0	0	0	0	0	0	0	0	0	0	0	0	0	0	0	0	0	0
AVGB01	Phytophthora parasitica	Oomycota	Sar	Stramenopiles	Oomycota	Peronosporales	14	3	48.0468	0.291382	0.28	0.00582765			0	0	0	0	0	0	0	0	0	0	0	0	0	0	0	0	0	0	0	0	0	0	0	0	0	0	0	0	0	0	0	0	0	0	0
AVGC01	Phytophthora parasitica	Oomycota	Sar	Stramenopiles	Oomycota	Peronosporales	14	3	47.4268	0.295192	0.28	0.00590383			0	0	0	0	0	0	0	0	0	0	0	0	0	0	0	0	0	0	0	0	0	0	0	0	0	0	0	0	0	0	0	0	0	0	0
AVGD01	Phytophthora parasitica	Oomycota	Sar	Stramenopiles	Oomycota	Peronosporales	15	3	47.7945	0.313844	0.3	0.00627687			0	0	0	0	0	0	0	0	0	0	0	0	0	0	0	0	0	0	0	0	0	0	0	0	0	0	0	0	0	0	0	0	0	0	0
AVGE01	Phytophthora parasitica	Oomycota	Sar	Stramenopiles	Oomycota	Peronosporales	19	3	47.7035	0.398293	0.38	0.00796586			0	0	0	0	0	0	0	0	0	0	0	0	0	0	0	0	0	0	0	0	0	0	0	0	0	0	0	0	0	0	0	0	0	0	0
ANIX01	Phytophthora parasitica CJ01A1	Oomycota	Sar	Stramenopiles	Oomycota	Peronosporales	23	3	54.2899	0.423652	0.46	0.00847304			0	0	0	0	0	0	0	0	0	0	0	0	0	0	0	0	0	0	0	0	0	0	0	0	0	0	0	0	0	0	0	0	0	0	0
AGFV02	Phytophthora parasitica INRA-310	Oomycota	Sar	Stramenopiles	Oomycota	Peronosporales	24	3	53.8713	0.445507	0.48	0.00891013			0	0	0	0	0	0	0	0	0	0	0	0	0	0	0	0	0	0	0	0	0	0	0	0	0	0	0	0	0	0	0	0	0	0	0
ANIY01	Phytophthora parasitica P10297	Oomycota	Sar	Stramenopiles	Oomycota	Peronosporales	25	3	54.5743	0.458091	0.5	0.00916182			0	0	0	0	0	0	0	0	0	0	0	0	0	0	0	0	0	0	0	0	0	0	0	0	0	0	0	0	0	0	0	0	0	0	0
ANIZ01	Phytophthora parasitica P1569	Oomycota	Sar	Stramenopiles	Oomycota	Peronosporales	28	3	55.2296	0.506974	0.56	0.0101395			0	0	0	0	0	0	0	0	0	0	0	0	0	0	0	0	0	0	0	0	0	0	0	0	0	0	0	0	0	0	0	0	0	0	0
ANJA01	Phytophthora parasitica P1976	Oomycota	Sar	Stramenopiles	Oomycota	Peronosporales	18	3	54.8843	0.327963	0.36	0.00655926			0	0	0	0	0	0	0	0	0	0	0	0	0	0	0	0	0	0	0	0	0	0	0	0	0	0	0	0	0	0	0	0	0	0	0
AWVW02	Phytophthora pinifolia	Oomycota	Sar	Stramenopiles	Oomycota	Peronosporales	42	3	89.9929	0.466703	0.84	0.00933407			0	0	0	0	0	0	0	0	0	0	0	0	0	0	0	0	0	0	0	0	0	0	0	0	0	0	0	0	0	0	0	0	0	0	0
CCEW01	Phytophthora pisi	Oomycota	Sar	Stramenopiles	Oomycota	Peronosporales	26	2	58.8151	0.442064	0.52	0.00884127			0	0	0	0	0	0	0	0	0	0	0	0	0	0	0	0	0	0	0	0	0	0	0	0	0	0	0	0	0	0	0	0	0	0	0
NMPK01	Phytophthora plurivora	Oomycota	Sar	Stramenopiles	Oomycota	Peronosporales	19	1	40.4412	0.469818	0.38	0.00939636			0	0	0	0	0	0	0	0	0	0	0	0	0	0	0	0	0	0	0	0	0	0	0	0	0	0	0	0	0	0	0	0	0	0	0
LGTT01	Phytophthora pluvialis	Oomycota	Sar	Stramenopiles	Oomycota	Peronosporales	24	1	52.7333	0.455121	0.48	0.00910241			0	0	0	0	0	0	0	0	0	0	0	0	0	0	0	0	0	0	0	0	0	0	0	0	0	0	0	0	0	0	0	0	0	0	0
LGTU01	Phytophthora pluvialis	Oomycota	Sar	Stramenopiles	Oomycota	Peronosporales	20	1	53.6161	0.373022	0.4	0.00746044			0	0	0	0	0	0	0	0	0	0	0	0	0	0	0	0	0	0	0	0	0	0	0	0	0	0	0	0	0	0	0	0	0	0	0
JAABLJ	Phytophthora pseudosyringae	Oomycota	Sar	Stramenopiles	Oomycota	Peronosporales	52	1	47.9213	1.08511	1.04	0.0217022			0	0	0	0	0	0	0	0	0	0	0	0	0	0	0	0	0	0	0	0	0	0	0	0	0	0	0	0	0	0	0	0	0	0	0
JAGDFM	Phytophthora pseudosyringae	Oomycota	Sar	Stramenopiles	Oomycota	Peronosporales	86	1	48.9442	1.7571	1.72	0.0351421			0	0	0	0	0	0	0	0	0	0	0	0	0	0	0	0	0	0	0	0	0	0	0	0	0	0	0	0	0	0	0	0	0	0	0
JACBOW	Phytophthora quercina	Oomycota	Sar	Stramenopiles	Oomycota	Peronosporales	47	2	71.7187	0.655338	0.94	0.0131068			0	0	0	0	0	0	0	0	0	0	0	0	0	0	0	0	0	0	0	0	0	0	0	0	0	0	0	0	0	0	0	0	0	0	0
JAAVTG	Phytophthora quininea	Oomycota	Sar	Stramenopiles	Oomycota	Peronosporales	8	3	87.6499	0.0912722	0.16	0.00182544			0	0	0	0	0	0	0	0	0	0	0	0	0	0	0	0	0	0	0	0	0	0	0	0	0	0	0	0	0	0	0	0	0	0	0
AAQX01	Phytophthora ramorum	Oomycota	Sar	Stramenopiles	Oomycota	Peronosporales	21	1	54.425	0.385852	0.42	0.00771704			0	0	0	0	0	0	0	0	0	0	0	0	0	0	0	0	0	0	0	0	0	0	0	0	0	0	0	0	0	0	0	0	0	0	0
AMZZ02	Phytophthora ramorum	Oomycota	Sar	Stramenopiles	Oomycota	Peronosporales	6	1	38.7069	0.155011	0.12	0.00310022			0	0	0	0	0	0	0	0	0	0	0	0	0	0	0	0	0	0	0	0	0	0	0	0	0	0	0	0	0	0	0	0	0	0	0
AOBL02	Phytophthora ramorum	Oomycota	Sar	Stramenopiles	Oomycota	Peronosporales	6	1	47.6745	0.125853	0.12	0.00251707			0	0	0	0	0	0	0	0	0	0	0	0	0	0	0	0	0	0	0	0	0	0	0	0	0	0	0	0	0	0	0	0	0	0	0
JAICDV	Phytophthora ramorum	Oomycota	Sar	Stramenopiles	Oomycota	Peronosporales	12	1	57.4514	0.208872	0.24	0.00417744			0	0	0	0	0	0	0	0	0	0	0	0	0	0	0	0	0	0	0	0	0	0	0	0	0	0	0	0	0	0	0	0	0	0	0
JAICDW	Phytophthora ramorum	Oomycota	Sar	Stramenopiles	Oomycota	Peronosporales	13	1	56.4519	0.230285	0.26	0.00460569			0	0	0	0	0	0	0	0	0	0	0	0	0	0	0	0	0	0	0	0	0	0	0	0	0	0	0	0	0	0	0	0	0	0	0
JAICDX	Phytophthora ramorum	Oomycota	Sar	Stramenopiles	Oomycota	Peronosporales	13	2	57.5008	0.226084	0.26	0.00452168			0	0	0	0	0	0	0	0	0	0	0	0	0	0	0	0	0	0	0	0	0	0	0	0	0	0	0	0	0	0	0	0	0	0	0
JAICDY	Phytophthora ramorum	Oomycota	Sar	Stramenopiles	Oomycota	Peronosporales	15	1	55.707	0.269266	0.3	0.00538532			0	0	0	0	0	0	0	0	0	0	0	0	0	0	0	0	0	0	0	0	0	0	0	0	0	0	0	0	0	0	0	0	0	0	0
LHTR01	Phytophthora ramorum	Oomycota	Sar	Stramenopiles	Oomycota	Peronosporales	4	1	41.3215	0.0968019	0.08	0.00193604			0	0	0	0	0	0	0	0	0	0	0	0	0	0	0	0	0	0	0	0	0	0	0	0	0	0	0	0	0	0	0	0	0	0	0
LHTS01	Phytophthora ramorum	Oomycota	Sar	Stramenopiles	Oomycota	Peronosporales	7	1	41.9652	0.166805	0.14	0.00333609			0	0	0	0	0	0	0	0	0	0	0	0	0	0	0	0	0	0	0	0	0	0	0	0	0	0	0	0	0	0	0	0	0	0	0
LHTT01	Phytophthora ramorum	Oomycota	Sar	Stramenopiles	Oomycota	Peronosporales	7	1	41.7493	0.167667	0.14	0.00335335			0	0	0	0	0	0	0	0	0	0	0	0	0	0	0	0	0	0	0	0	0	0	0	0	0	0	0	0	0	0	0	0	0	0	0
LHTU01	Phytophthora ramorum	Oomycota	Sar	Stramenopiles	Oomycota	Peronosporales	6	1	41.7241	0.143802	0.12	0.00287603			0	0	0	0	0	0	0	0	0	0	0	0	0	0	0	0	0	0	0	0	0	0	0	0	0	0	0	0	0	0	0	0	0	0	0
LHTV01	Phytophthora ramorum	Oomycota	Sar	Stramenopiles	Oomycota	Peronosporales	6	1	41.8159	0.143486	0.12	0.00286972			0	0	0	0	0	0	0	0	0	0	0	0	0	0	0	0	0	0	0	0	0	0	0	0	0	0	0	0	0	0	0	0	0	0	0
LHTW01	Phytophthora ramorum	Oomycota	Sar	Stramenopiles	Oomycota	Peronosporales	7	1	41.959	0.16683	0.14	0.00333659			0	0	0	0	0	0	0	0	0	0	0	0	0	0	0	0	0	0	0	0	0	0	0	0	0	0	0	0	0	0	0	0	0	0	0
LHTX01	Phytophthora ramorum	Oomycota	Sar	Stramenopiles	Oomycota	Peronosporales	6	1	41.8344	0.143423	0.12	0.00286845			0	0	0	0	0	0	0	0	0	0	0	0	0	0	0	0	0	0	0	0	0	0	0	0	0	0	0	0	0	0	0	0	0	0	0
MLIX01	Phytophthora ramorum	Oomycota	Sar	Stramenopiles	Oomycota	Peronosporales	7	1	38.8319	0.180264	0.14	0.00360528			0	0	0	0	0	0	0	0	0	0	0	0	0	0	0	0	0	0	0	0	0	0	0	0	0	0	0	0	0	0	0	0	0	0	0
MLIY01	Phytophthora ramorum	Oomycota	Sar	Stramenopiles	Oomycota	Peronosporales	6	1	38.8622	0.154392	0.12	0.00308783			0	0	0	0	0	0	0	0	0	0	0	0	0	0	0	0	0	0	0	0	0	0	0	0	0	0	0	0	0	0	0	0	0	0	0
MLIZ01	Phytophthora ramorum	Oomycota	Sar	Stramenopiles	Oomycota	Peronosporales	7	1	38.9227	0.179844	0.14	0.00359687			0	0	0	0	0	0	0	0	0	0	0	0	0	0	0	0	0	0	0	0	0	0	0	0	0	0	0	0	0	0	0	0	0	0	0
MLJA01	Phytophthora ramorum	Oomycota	Sar	Stramenopiles	Oomycota	Peronosporales	7	1	39.0327	0.179337	0.14	0.00358673			0	0	0	0	0	0	0	0	0	0	0	0	0	0	0	0	0	0	0	0	0	0	0	0	0	0	0	0	0	0	0	0	0	0	0
MLJB01	Phytophthora ramorum	Oomycota	Sar	Stramenopiles	Oomycota	Peronosporales	8	1	39.162	0.20428	0.16	0.0040856			0	0	0	0	0	0	0	0	0	0	0	0	0	0	0	0	0	0	0	0	0	0	0	0	0	0	0	0	0	0	0	0	0	0	0
MLJC01	Phytophthora ramorum	Oomycota	Sar	Stramenopiles	Oomycota	Peronosporales	7	1	39.1181	0.178945	0.14	0.00357891			0	0	0	0	0	0	0	0	0	0	0	0	0	0	0	0	0	0	0	0	0	0	0	0	0	0	0	0	0	0	0	0	0	0	0
MLJD01	Phytophthora ramorum	Oomycota	Sar	Stramenopiles	Oomycota	Peronosporales	7	1	39.0693	0.179169	0.14	0.00358337			0	0	0	0	0	0	0	0	0	0	0	0	0	0	0	0	0	0	0	0	0	0	0	0	0	0	0	0	0	0	0	0	0	0	0
MLJE01	Phytophthora ramorum	Oomycota	Sar	Stramenopiles	Oomycota	Peronosporales	6	1	39.2011	0.153057	0.12	0.00306114			0	0	0	0	0	0	0	0	0	0	0	0	0	0	0	0	0	0	0	0	0	0	0	0	0	0	0	0	0	0	0	0	0	0	0
MLJF01	Phytophthora ramorum	Oomycota	Sar	Stramenopiles	Oomycota	Peronosporales	6	1	40.2994	0.148886	0.12	0.00297771			0	0	0	0	0	0	0	0	0	0	0	0	0	0	0	0	0	0	0	0	0	0	0	0	0	0	0	0	0	0	0	0	0	0	0
MLJG01	Phytophthora ramorum	Oomycota	Sar	Stramenopiles	Oomycota	Peronosporales	7	1	39.1185	0.178943	0.14	0.00357887			0	0	0	0	0	0	0	0	0	0	0	0	0	0	0	0	0	0	0	0	0	0	0	0	0	0	0	0	0	0	0	0	0	0	0
MRWH01	Phytophthora ramorum	Oomycota	Sar	Stramenopiles	Oomycota	Peronosporales	6	1	40.5929	0.147809	0.12	0.00295618			0	0	0	0	0	0	0	0	0	0	0	0	0	0	0	0	0	0	0	0	0	0	0	0	0	0	0	0	0	0	0	0	0	0	0
PUHL01	Phytophthora ramorum	Oomycota	Sar	Stramenopiles	Oomycota	Peronosporales	17	1	60.25	0.282158	0.34	0.00564316			0	0	0	0	0	0	0	0	0	0	0	0	0	0	0	0	0	0	0	0	0	0	0	0	0	0	0	0	0	0	0	0	0	0	0
RHLB01	Phytophthora ramorum	Oomycota	Sar	Stramenopiles	Oomycota	Peronosporales	17	1	70.1219	0.242435	0.34	0.0048487			0	0	0	0	0	0	0	0	0	0	0	0	0	0	0	0	0	0	0	0	0	0	0	0	0	0	0	0	0	0	0	0	0	0	0
RYEP01	Phytophthora ramorum	Oomycota	Sar	Stramenopiles	Oomycota	Peronosporales	11	1	52.4368	0.209776	0.22	0.00419552			0	0	0	0	0	0	0	0	0	0	0	0	0	0	0	0	0	0	0	0	0	0	0	0	0	0	0	0	0	0	0	0	0	0	0
JMRJ02	Phytophthora rubi	Oomycota	Sar	Stramenopiles	Oomycota	Peronosporales	21	2	73.3645	0.286242	0.42	0.00572484			0	0	0	0	0	0	0	0	0	0	0	0	0	0	0	0	0	0	0	0	0	0	0	0	0	0	0	0	0	0	0	0	0	0	0
MWJL01	Phytophthora rubi	Oomycota	Sar	Stramenopiles	Oomycota	Peronosporales	25	3	74.8636	0.333941	0.5	0.00667881			0	0	0	0	0	0	0	0	0	0	0	0	0	0	0	0	0	0	0	0	0	0	0	0	0	0	0	0	0	0	0	0	0	0	0
QXFT01	Phytophthora rubi	Oomycota	Sar	Stramenopiles	Oomycota	Peronosporales	32	2	77.817	0.411221	0.64	0.00822442			0	0	0	0	0	0	0	0	0	0	0	0	0	0	0	0	0	0	0	0	0	0	0	0	0	0	0	0	0	0	0	0	0	0	0
QXFU01	Phytophthora rubi	Oomycota	Sar	Stramenopiles	Oomycota	Peronosporales	25	2	77.9102	0.320882	0.5	0.00641764			0	0	0	0	0	0	0	0	0	0	0	0	0	0	0	0	0	0	0	0	0	0	0	0	0	0	0	0	0	0	0	0	0	0	0
QXFV01	Phytophthora rubi	Oomycota	Sar	Stramenopiles	Oomycota	Peronosporales	32	2	77.7884	0.411373	0.64	0.00822745			0	0	0	0	0	0	0	0	0	0	0	0	0	0	0	0	0	0	0	0	0	0	0	0	0	0	0	0	0	0	0	0	0	0	0
AAQY02	Phytophthora sojae	Oomycota	Sar	Stramenopiles	Oomycota	Peronosporales	53	4	79.3273	0.668118	1.06	0.0133624			0	0	0	0	0	0	0	0	0	0	0	0	0	0	0	0	0	0	0	0	0	0	0	0	0	0	0	0	0	0	0	0	0	0	0
WWEI01	Phytophthora sojae	Oomycota	Sar	Stramenopiles	Oomycota	Peronosporales	44	4	85.8787	0.512351	0.88	0.010247			0	0	0	0	0	0	0	0	0	0	0	0	0	0	0	0	0	0	0	0	0	0	0	0	0	0	0	0	0	0	0	0	0	0	0
JACBOU	Phytophthora sp. ST_20190627	Oomycota	Sar	Stramenopiles	Oomycota	Peronosporales	27	2	75.826	0.356078	0.54	0.00712156			0	0	0	0	0	0	0	0	0	0	0	0	0	0	0	0	0	0	0	0	0	0	0	0	0	0	0	0	0	0	0	0	0	0	0
JAAKBD	Phytophthora syringae	Oomycota	Sar	Stramenopiles	Oomycota	Peronosporales	27	1	74.9346	0.360314	0.54	0.00720628			0	0	0	0	0	0	0	0	0	0	0	0	0	0	0	0	0	0	0	0	0	0	0	0	0	0	0	0	0	0	0	0	0	0	0
LGSN01	Phytophthora taxon totara	Oomycota	Sar	Stramenopiles	Oomycota	Peronosporales	37	1	55.5764	0.665751	0.74	0.013315			0	0	0	0	0	0	0	0	0	0	0	0	0	0	0	0	0	0	0	0	0	0	0	0	0	0	0	0	0	0	0	0	0	0	0
LGSO01	Phytophthora taxon totara	Oomycota	Sar	Stramenopiles	Oomycota	Peronosporales	44	1	54.9003	0.801453	0.88	0.0160291			0	0	0	0	0	0	0	0	0	0	0	0	0	0	0	0	0	0	0	0	0	0	0	0	0	0	0	0	0	0	0	0	0	0	0
JACBOY	Phytophthora tubulina	Oomycota	Sar	Stramenopiles	Oomycota	Peronosporales	34	1	76.8397	0.44248	0.68	0.00884959			0	0	0	0	0	0	0	0	0	0	0	0	0	0	0	0	0	0	0	0	0	0	0	0	0	0	0	0	0	0	0	0	0	0	0
JACBOZ	Phytophthora versiformis	Oomycota	Sar	Stramenopiles	Oomycota	Peronosporales	12	2	116.939	0.102618	0.24	0.00205236			0	0	0	0	0	0	0	0	0	0	0	0	0	0	0	0	0	0	0	0	0	0	0	0	0	0	0	0	0	0	0	0	0	0	0
JABJXB	Phytophthora vignae	Oomycota	Sar	Stramenopiles	Oomycota	Peronosporales	47	3	89.8904	0.522859	0.94	0.0104572			0	0	0	0	0	0	0	0	0	0	0	0	0	0	0	0	0	0	0	0	0	0	0	0	0	0	0	0	0	0	0	0	0	0	0
JABJUN	Phytophthora vignae f. sp. adzukicola	Oomycota	Sar	Stramenopiles	Oomycota	Peronosporales	42	4	84.0319	0.49981	0.84	0.0099962			0	0	0	0	0	0	0	0	0	0	0	0	0	0	0	0	0	0	0	0	0	0	0	0	0	0	0	0	0	0	0	0	0	0	0
JABJUM	Phytophthora vignae f. sp. vignae	Oomycota	Sar	Stramenopiles	Oomycota	Peronosporales	41	3	84.5295	0.485038	0.82	0.00970076			0	0	0	0	0	0	0	0	0	0	0	0	0	0	0	0	0	0	0	0	0	0	0	0	0	0	0	0	0	0	0	0	0	0	0
AUPN01	Phytophthora x alni	Oomycota	Sar	Stramenopiles	Oomycota	Peronosporales	47	2	216.844	0.216746	0.94	0.00433491			0	0	0	0	0	0	0	0	0	0	0	0	0	0	0	0	0	0	0	0	0	0	0	0	0	0	0	0	0	0	0	0	0	0	0
CCYD01	Plasmopara halstedii	Oomycota	Sar	Stramenopiles	Oomycota	Peronosporales	33	3	75.3218	0.43812	0.66	0.00876241			0	0	0	0	0	0	0	0	0	0	0	0	0	0	0	0	0	0	0	0	0	0	0	0	0	0	0	0	0	0	0	0	0	0	0
LFUD01	Plasmopara halstedii	Oomycota	Sar	Stramenopiles	Oomycota	Peronosporales	42	3	71.4849	0.587537	0.84	0.0117507			0	0	0	0	0	0	0	0	0	0	0	0	0	0	0	0	0	0	0	0	0	0	0	0	0	0	0	0	0	0	0	0	0	0	0
LGRI01	Plasmopara halstedii	Oomycota	Sar	Stramenopiles	Oomycota	Peronosporales	36	3	341.003	0.105571	0.72	0.00211142			0	0	0	0	0	0	0	0	0	0	0	0	0	0	0	0	0	0	0	0	0	0	0	0	0	0	0	0	0	0	0	0	0	0	0
PDFJ01	Plasmopara halstedii	Oomycota	Sar	Stramenopiles	Oomycota	Peronosporales	28	3	67.6298	0.414019	0.56	0.00828038			0	0	0	0	0	0	0	0	0	0	0	0	0	0	0	0	0	0	0	0	0	0	0	0	0	0	0	0	0	0	0	0	0	0	0
PEQV01	Plasmopara halstedii	Oomycota	Sar	Stramenopiles	Oomycota	Peronosporales	29	3	79.8784	0.363052	0.58	0.00726104			0	0	0	0	0	0	0	0	0	0	0	0	0	0	0	0	0	0	0	0	0	0	0	0	0	0	0	0	0	0	0	0	0	0	0
RCHQ01	Plasmopara muralis	Oomycota	Sar	Stramenopiles	Oomycota	Peronosporales	176	3	59.5409	2.95595	3.52	0.059119			0	0	0	0	0	0	0	0	0	0	0	0	0	0	0	0	0	0	0	0	0	0	0	0	0	0	0	0	0	0	0	0	0	0	0
LGJC01	Plasmopara obducens	Oomycota	Sar	Stramenopiles	Oomycota	Peronosporales	180	3	199.089	0.904117	3.6	0.0180823			0	0	0	0	0	0	0	0	0	0	0	0	0	0	0	0	0	0	0	0	0	0	0	0	0	0	0	0	0	0	0	0	0	0	0
LGJD01	Plasmopara obducens	Oomycota	Sar	Stramenopiles	Oomycota	Peronosporales	225	4	295.301	0.761936	4.5	0.0152387			0	0	0	0	0	0	0	0	0	0	0	0	0	0	0	0	0	0	0	0	0	0	0	0	0	0	0	0	0	0	0	0	0	0	0
MBPM02	Plasmopara viticola	Oomycota	Sar	Stramenopiles	Oomycota	Peronosporales	188	3	92.9378	2.02286	3.76	0.0404572			0	0	0	0	0	0	0	0	0	0	0	0	0	0	0	0	0	0	0	0	0	0	0	0	0	0	0	0	0	0	0	0	0	0	0
MTPI01	Plasmopara viticola	Oomycota	Sar	Stramenopiles	Oomycota	Peronosporales	192	3	101.296	1.89543	3.84	0.0379087			0	0	0	0	0	0	0	0	0	0	0	0	0	0	0	0	0	0	0	0	0	0	0	0	0	0	0	0	0	0	0	0	0	0	0
NBAH01	Plasmopara viticola	Oomycota	Sar	Stramenopiles	Oomycota	Peronosporales	278	3	83.5424	3.32765	5.56	0.0665531			0	0	0	0	0	0	0	0	0	0	0	0	0	0	0	0	0	0	0	0	0	0	0	0	0	0	0	0	0	0	0	0	0	0	0
AHJF01	Pseudoperonospora cubensis	Oomycota	Sar	Stramenopiles	Oomycota	Peronosporales	33	3	64.3328	0.512958	0.66	0.0102592			0	0	0	0	0	0	0	0	0	0	0	0	0	0	0	0	0	0	0	0	0	0	0	0	0	0	0	0	0	0	0	0	0	0	0
NQFO01	Pseudoperonospora humuli	Oomycota	Sar	Stramenopiles	Oomycota	Peronosporales	33	3	40.5067	0.81468	0.66	0.0162936			0	0	0	0	0	0	0	0	0	0	0	0	0	0	0	0	0	0	0	0	0	0	0	0	0	0	0	0	0	0	0	0	0	0	0
BDQQ01	Sclerospora graminicola	Oomycota	Sar	Stramenopiles	Oomycota	Peronosporales	33	3	253.717	0.130066	0.66	0.00260133			0	0	0	0	0	0	0	0	0	0	0	0	0	0	0	0	0	0	0	0	0	0	0	0	0	0	0	0	0	0	0	0	0	0	0
MIQA02	Sclerospora graminicola	Oomycota	Sar	Stramenopiles	Oomycota	Peronosporales	55	3	299.901	0.183394	1.1	0.00366787			0	0	0	0	0	0	0	0	0	0	0	0	0	0	0	0	0	0	0	0	0	0	0	0	0	0	0	0	0	0	0	0	0	0	0
AKYA02	Globisporangium iwayamae DAOM BR242034	Oomycota	Sar	Stramenopiles	Oomycota	Pythiales	6	1	41.6648	0.144006	0.12	0.00288013			0	0	0	0	0	0	0	0	0	0	0	0	0	0	0	0	0	0	0	0	0	0	0	0	0	0	0	0	0	0	0	0	0	0	0
VFIW01	Globisporangium splendens	Oomycota	Sar	Stramenopiles	Oomycota	Pythiales	3	1	53.361	0.0562208	0.06	0.00112442			0	0	0	0	0	0	0	0	0	0	0	0	0	0	0	0	0	0	0	0	0	0	0	0	0	0	0	0	0	0	0	0	0	0	0
ADOS01	Globisporangium ultimum DAOM BR144	Oomycota	Sar	Stramenopiles	Oomycota	Pythiales	2	1	42.7915	0.0467383	0.04	0.000934766			0	0	0	0	0	0	0	0	0	0	0	0	0	0	0	0	0	0	0	0	0	0	0	0	0	0	0	0	0	0	0	0	0	0	0
AKYB02	Globisporangium ultimum var. sporangiiferum BR650	Oomycota	Sar	Stramenopiles	Oomycota	Pythiales	4	2	35.6111	0.112324	0.08	0.00224649			0	0	0	0	0	0	0	0	0	0	0	0	0	0	0	0	0	0	0	0	0	0	0	0	0	0	0	0	0	0	0	0	0	0	0
BCKD01	Pilasporangium apinafurcum	Oomycota	Sar	Stramenopiles	Oomycota	Pythiales	3	1	37.5825	0.0798244	0.06	0.00159649			0	0	0	0	0	0	0	0	0	0	0	0	0	0	0	0	0	0	0	0	0	0	0	0	0	0	0	0	0	0	0	0	0	0	0
BCKE01	Pilasporangium apinafurcum	Oomycota	Sar	Stramenopiles	Oomycota	Pythiales	3	2	37.4447	0.0801181	0.06	0.00160236			0	0	0	0	0	0	0	0	0	0	0	0	0	0	0	0	0	0	0	0	0	0	0	0	0	0	0	0	0	0	0	0	0	0	0
AKXX02	Pythium aphanidermatum DAOM BR444	Oomycota	Sar	Stramenopiles	Oomycota	Pythiales	22	3	34.2644	0.642067	0.44	0.0128413			0	0	0	0	0	0	0	0	0	0	0	0	0	0	0	0	0	0	0	0	0	0	0	0	0	0	0	0	0	0	0	0	0	0	0
AKXY02	Pythium arrhenomanes ATCC 12531	Oomycota	Sar	Stramenopiles	Oomycota	Pythiales	4	2	42.8041	0.093449	0.08	0.00186898			0	0	0	0	0	0	0	0	0	0	0	0	0	0	0	0	0	0	0	0	0	0	0	0	0	0	0	0	0	0	0	0	0	0	0
SMMQ01	Pythium brassicum	Oomycota	Sar	Stramenopiles	Oomycota	Pythiales	18	1	50.0694	0.359501	0.36	0.00719002			0	0	0	0	0	0	0	0	0	0	0	0	0	0	0	0	0	0	0	0	0	0	0	0	0	0	0	0	0	0	0	0	0	0	0
QXDM01	Pythium guiyangense	Oomycota	Sar	Stramenopiles	Oomycota	Pythiales	53	3	110.178	0.481039	1.06	0.00962079			0	0	0	0	0	0	0	0	0	0	0	0	0	0	0	0	0	0	0	0	0	0	0	0	0	0	0	0	0	0	0	0	0	0	0
BBXB01	Pythium insidiosum	Oomycota	Sar	Stramenopiles	Oomycota	Pythiales	11	3	53.239	0.206615	0.22	0.00413231			0	0	0	0	0	0	0	0	0	0	0	0	0	0	0	0	0	0	0	0	0	0	0	0	0	0	0	0	0	0	0	0	0	0	0
BCFM01	Pythium insidiosum	Oomycota	Sar	Stramenopiles	Oomycota	Pythiales	25	3	65.2308	0.383255	0.5	0.00766509			0	0	0	0	0	0	0	0	0	0	0	0	0	0	0	0	0	0	0	0	0	0	0	0	0	0	0	0	0	0	0	0	0	0	0
BCFN01	Pythium insidiosum	Oomycota	Sar	Stramenopiles	Oomycota	Pythiales	17	3	47.1425	0.360609	0.34	0.00721218			0	0	0	0	0	0	0	0	0	0	0	0	0	0	0	0	0	0	0	0	0	0	0	0	0	0	0	0	0	0	0	0	0	0	0
BCFO01	Pythium insidiosum	Oomycota	Sar	Stramenopiles	Oomycota	Pythiales	15	2	35.5613	0.421807	0.3	0.00843613			0	0	0	0	0	0	0	0	0	0	0	0	0	0	0	0	0	0	0	0	0	0	0	0	0	0	0	0	0	0	0	0	0	0	0
BCFP01	Pythium insidiosum	Oomycota	Sar	Stramenopiles	Oomycota	Pythiales	21	3	48.8559	0.429835	0.42	0.0085967			0	0	0	0	0	0	0	0	0	0	0	0	0	0	0	0	0	0	0	0	0	0	0	0	0	0	0	0	0	0	0	0	0	0	0
BCFQ01	Pythium insidiosum	Oomycota	Sar	Stramenopiles	Oomycota	Pythiales	11	3	37.8173	0.290872	0.22	0.00581744			0	0	0	0	0	0	0	0	0	0	0	0	0	0	0	0	0	0	0	0	0	0	0	0	0	0	0	0	0	0	0	0	0	0	0
BCFR01	Pythium insidiosum	Oomycota	Sar	Stramenopiles	Oomycota	Pythiales	6	2	37.6731	0.159265	0.12	0.00318529			0	0	0	0	0	0	0	0	0	0	0	0	0	0	0	0	0	0	0	0	0	0	0	0	0	0	0	0	0	0	0	0	0	0	0
BCFS01	Pythium insidiosum	Oomycota	Sar	Stramenopiles	Oomycota	Pythiales	10	2	35.3724	0.282706	0.2	0.00565412			0	0	0	0	0	0	0	0	0	0	0	0	0	0	0	0	0	0	0	0	0	0	0	0	0	0	0	0	0	0	0	0	0	0	0
BCFT01	Pythium insidiosum	Oomycota	Sar	Stramenopiles	Oomycota	Pythiales	14	3	34.5412	0.405313	0.28	0.00810626			0	0	0	0	0	0	0	0	0	0	0	0	0	0	0	0	0	0	0	0	0	0	0	0	0	0	0	0	0	0	0	0	0	0	0
BCFU01	Pythium insidiosum	Oomycota	Sar	Stramenopiles	Oomycota	Pythiales	17	3	47.1417	0.360615	0.34	0.0072123			0	0	0	0	0	0	0	0	0	0	0	0	0	0	0	0	0	0	0	0	0	0	0	0	0	0	0	0	0	0	0	0	0	0	0
JRHR01	Pythium insidiosum	Oomycota	Sar	Stramenopiles	Oomycota	Pythiales	63	1	45.6097	1.38128	1.26	0.0276257			0	0	0	0	0	0	0	0	0	0	0	0	0	0	0	0	0	0	0	0	0	0	0	0	0	0	0	0	0	0	0	0	0	0	0
NAEV01	Pythium insidiosum	Oomycota	Sar	Stramenopiles	Oomycota	Pythiales	16	1	40.8734	0.391453	0.32	0.00782906			0	0	0	0	0	0	0	0	0	0	0	0	0	0	0	0	0	0	0	0	0	0	0	0	0	0	0	0	0	0	0	0	0	0	0
JAERTW	Pythium myriotylum	Oomycota	Sar	Stramenopiles	Oomycota	Pythiales	33	3	69.2356	0.476633	0.66	0.00953266			0	0	0	0	0	0	0	0	0	0	0	0	0	0	0	0	0	0	0	0	0	0	0	0	0	0	0	0	0	0	0	0	0	0	0
JAHRIK	Pythium oligandrum	Oomycota	Sar	Stramenopiles	Oomycota	Pythiales	13	1	39.1014	0.332469	0.26	0.00664937			0	0	0	0	0	0	0	0	0	0	0	0	0	0	0	0	0	0	0	0	0	0	0	0	0	0	0	0	0	0	0	0	0	0	0
LSAJ01	Pythium oligandrum	Oomycota	Sar	Stramenopiles	Oomycota	Pythiales	11	1	35.9342	0.306115	0.22	0.0061223			0	0	0	0	0	0	0	0	0	0	0	0	0	0	0	0	0	0	0	0	0	0	0	0	0	0	0	0	0	0	0	0	0	0	0
NAJK01	Pythium oligandrum	Oomycota	Sar	Stramenopiles	Oomycota	Pythiales	11	1	36.7941	0.298961	0.22	0.00597923			0	0	0	0	0	0	0	0	0	0	0	0	0	0	0	0	0	0	0	0	0	0	0	0	0	0	0	0	0	0	0	0	0	0	0
SPLM01	Pythium oligandrum	Oomycota	Sar	Stramenopiles	Oomycota	Pythiales	11	1	41.9689	0.262099	0.22	0.00524198			0	0	0	0	0	0	0	0	0	0	0	0	0	0	0	0	0	0	0	0	0	0	0	0	0	0	0	0	0	0	0	0	0	0	0
MRVE01	Pythium periplocum	Oomycota	Sar	Stramenopiles	Oomycota	Pythiales	13	1	35.8865	0.362254	0.26	0.00724507			0	0	0	0	0	0	0	0	0	0	0	0	0	0	0	0	0	0	0	0	0	0	0	0	0	0	0	0	0	0	0	0	0	0	0
JNBR01	Achlya hypogyna	Oomycota	Sar	Stramenopiles	Oomycota	Saprolegniales	3	1	43.3985	0.0691269	0.06	0.00138254			0	0	0	0	0	0	0	0	0	0	0	0	0	0	0	0	0	0	0	0	0	0	0	0	0	0	0	0	0	0	0	0	0	0	0
AYTG01	Aphanomyces astaci	Oomycota	Sar	Stramenopiles	Oomycota	Saprolegniales	8	2	58.5723	0.136583	0.16	0.00273167			0	0	0	0	0	0	0	0	0	0	0	0	0	0	0	0	0	0	0	0	0	0	0	0	0	0	0	0	0	0	0	0	0	0	0
MZMZ02	Aphanomyces astaci	Oomycota	Sar	Stramenopiles	Oomycota	Saprolegniales	9	2	51.7691	0.173849	0.18	0.00347698			0	0	0	0	0	0	0	0	0	0	0	0	0	0	0	0	0	0	0	0	0	0	0	0	0	0	0	0	0	0	0	0	0	0	0
OFAH01	Aphanomyces astaci	Oomycota	Sar	Stramenopiles	Oomycota	Saprolegniales	8	2	45.2981	0.176608	0.16	0.00353216			0	0	0	0	0	0	0	0	0	0	0	0	0	0	0	0	0	0	0	0	0	0	0	0	0	0	0	0	0	0	0	0	0	0	0
QUSZ01	Aphanomyces astaci	Oomycota	Sar	Stramenopiles	Oomycota	Saprolegniales	3	1	53.7012	0.0558647	0.06	0.00111729			0	0	0	0	0	0	0	0	0	0	0	0	0	0	0	0	0	0	0	0	0	0	0	0	0	0	0	0	0	0	0	0	0	0	0
QUTA01	Aphanomyces astaci	Oomycota	Sar	Stramenopiles	Oomycota	Saprolegniales	7	2	53.621	0.130546	0.14	0.00261092			0	0	0	0	0	0	0	0	0	0	0	0	0	0	0	0	0	0	0	0	0	0	0	0	0	0	0	0	0	0	0	0	0	0	0
QUTB01	Aphanomyces astaci	Oomycota	Sar	Stramenopiles	Oomycota	Saprolegniales	6	2	53.5255	0.112096	0.12	0.00224192			0	0	0	0	0	0	0	0	0	0	0	0	0	0	0	0	0	0	0	0	0	0	0	0	0	0	0	0	0	0	0	0	0	0	0
QUTC01	Aphanomyces astaci	Oomycota	Sar	Stramenopiles	Oomycota	Saprolegniales	5	1	53.2415	0.0939118	0.1	0.00187824			0	0	0	0	0	0	0	0	0	0	0	0	0	0	0	0	0	0	0	0	0	0	0	0	0	0	0	0	0	0	0	0	0	0	0
QUTD01	Aphanomyces astaci	Oomycota	Sar	Stramenopiles	Oomycota	Saprolegniales	7	2	53.4646	0.130928	0.14	0.00261855			0	0	0	0	0	0	0	0	0	0	0	0	0	0	0	0	0	0	0	0	0	0	0	0	0	0	0	0	0	0	0	0	0	0	0
QUTE01	Aphanomyces astaci	Oomycota	Sar	Stramenopiles	Oomycota	Saprolegniales	8	2	71.4885	0.111906	0.16	0.00223812			0	0	0	0	0	0	0	0	0	0	0	0	0	0	0	0	0	0	0	0	0	0	0	0	0	0	0	0	0	0	0	0	0	0	0
QUTF01	Aphanomyces astaci	Oomycota	Sar	Stramenopiles	Oomycota	Saprolegniales	7	1	70.4526	0.0993576	0.14	0.00198715			0	0	0	0	0	0	0	0	0	0	0	0	0	0	0	0	0	0	0	0	0	0	0	0	0	0	0	0	0	0	0	0	0	0	0
QUTG01	Aphanomyces astaci	Oomycota	Sar	Stramenopiles	Oomycota	Saprolegniales	6	2	51.8504	0.115718	0.12	0.00231435			0	0	0	0	0	0	0	0	0	0	0	0	0	0	0	0	0	0	0	0	0	0	0	0	0	0	0	0	0	0	0	0	0	0	0
QUTH01	Aphanomyces astaci	Oomycota	Sar	Stramenopiles	Oomycota	Saprolegniales	6	2	51.7593	0.115921	0.12	0.00231843			0	0	0	0	0	0	0	0	0	0	0	0	0	0	0	0	0	0	0	0	0	0	0	0	0	0	0	0	0	0	0	0	0	0	0
QUTI01	Aphanomyces astaci	Oomycota	Sar	Stramenopiles	Oomycota	Saprolegniales	8	2	104.536	0.0765289	0.16	0.00153058			0	0	0	0	0	0	0	0	0	0	0	0	0	0	0	0	0	0	0	0	0	0	0	0	0	0	0	0	0	0	0	0	0	0	0
VJMI01	Aphanomyces astaci	Oomycota	Sar	Stramenopiles	Oomycota	Saprolegniales	8	2	45.1701	0.177108	0.16	0.00354217			0	0	0	0	0	0	0	0	0	0	0	0	0	0	0	0	0	0	0	0	0	0	0	0	0	0	0	0	0	0	0	0	0	0	0
JAHQRK	Aphanomyces cochlioides	Oomycota	Sar	Stramenopiles	Oomycota	Saprolegniales	34	3	76.2194	0.446081	0.68	0.00892162			0	0	0	0	0	0	0	0	0	0	0	0	0	0	0	0	0	0	0	0	0	0	0	0	0	0	0	0	0	0	0	0	0	0	0
OMPI01	Aphanomyces euteiches	Oomycota	Sar	Stramenopiles	Oomycota	Saprolegniales	17	2	56.9046	0.298745	0.34	0.00597491			0	0	0	0	0	0	0	0	0	0	0	0	0	0	0	0	0	0	0	0	0	0	0	0	0	0	0	0	0	0	0	0	0	0	0
VJMJ01	Aphanomyces euteiches	Oomycota	Sar	Stramenopiles	Oomycota	Saprolegniales	17	2	56.9046	0.298745	0.34	0.00597491			0	0	0	0	0	0	0	0	0	0	0	0	0	0	0	0	0	0	0	0	0	0	0	0	0	0	0	0	0	0	0	0	0	0	0
QUSY01	Aphanomyces invadans	Oomycota	Sar	Stramenopiles	Oomycota	Saprolegniales	1	1	52.1643	0.0191702	0.02	0.000383404			0	0	0	0	0	0	0	0	0	0	0	0	0	0	0	0	0	0	0	0	0	0	0	0	0	0	0	0	0	0	0	0	0	0	0
CAADRA	Aphanomyces stellatus	Oomycota	Sar	Stramenopiles	Oomycota	Saprolegniales	35	2	62.1303	0.563332	0.7	0.0112666			0	0	0	0	0	0	0	0	0	0	0	0	0	0	0	0	0	0	0	0	0	0	0	0	0	0	0	0	0	0	0	0	0	0	0
OFAG01	Aphanomyces stellatus	Oomycota	Sar	Stramenopiles	Oomycota	Saprolegniales	35	2	62.1303	0.563332	0.7	0.0112666			0	0	0	0	0	0	0	0	0	0	0	0	0	0	0	0	0	0	0	0	0	0	0	0	0	0	0	0	0	0	0	0	0	0	0
VJMH01	Aphanomyces stellatus	Oomycota	Sar	Stramenopiles	Oomycota	Saprolegniales	35	2	62.1155	0.563466	0.7	0.0112693			0	0	0	0	0	0	0	0	0	0	0	0	0	0	0	0	0	0	0	0	0	0	0	0	0	0	0	0	0	0	0	0	0	0	0
JNBS01	Thraustotheca clavata	Oomycota	Sar	Stramenopiles	Oomycota	Saprolegniales	15	3	39.1007	0.383625	0.3	0.00767249			0	0	0	0	0	0	0	0	0	0	0	0	0	0	0	0	0	0	0	0	0	0	0	0	0	0	0	0	0	0	0	0	0	0	0
AYTH01	Aphanomyces invadans	Oomycota	Sar	Stramenopiles	Oomycota	Saprolegniales	2	2	41.4521	0.0482484	0.04	0.000964969			0	0	0	0	0	0	0	0	0	0	0	0	0	0	0	0	0	0	0	0	0	0	0	0	0	0	0	0	0	0	0	0	0	0	0
FQSF01	Stramenopiles sp. TOSAG23-2	MAST4	Sar	Stramenopiles	unclassified stramenopiles	Marine_stramenopiles_MASTs group	10	4	32.7778	0.305085	0.2	0.0061017			0	0	0	0	0	0	0	0	0	0	0	0	3	0	0	0	0	0	0	0	0	0	0	0	0	0	0	0	0	0	0	0	0	0	0
FQSG01	Stramenopiles sp. TOSAG23-3	MAST4	Sar	Stramenopiles	unclassified stramenopiles	Marine_stramenopiles_MASTs group	3	3	28.3837	0.105694	0.06	0.00211389			0	0	0	0	0	0	0	0	0	0	0	0	1	0	0	0	0	0	0	0	0	0	0	0	0	0	0	0	0	0	0	0	0	0	0
FQSI01	Stramenopiles sp. TOSAG41-1	MAST4	Sar	Stramenopiles	unclassified stramenopiles	Marine_stramenopiles_MASTs group	10	4	29.97	0.333667	0.2	0.00667334			0	0	0	0	0	0	0	0	0	0	0	0	1	0	0	0	0	0	0	0	0	0	0	0	0	0	0	0	0	0	0	0	0	0	0
JAAMXL	Prasinocladus sp. malaysianus	Chlorophyta	Viridiplantae	Chlorophyta	core chlorophytes	Chlorodendrophyceae	2	1	88.2565	0.0226612	0.04	0.000453224			0	0	0	0	0	0	0	0	0	0	0	0	0	0	0	0	0	0	0	0	0	0	0	0	0	0	0	0	0	0	0	0	0	0	0
VCJN01	Tetraselmis striata	Chlorophyta	Viridiplantae	Chlorophyta	core chlorophytes	Chlorodendrophyceae	84	1	227.954	0.368495	1.68	0.0073699			0	0	0	0	0	0	0	0	0	0	0	0	0	0	0	0	0	0	0	0	0	0	0	0	0	0	0	0	0	0	0	0	0	0	0
BDCZ01	Chlamydomonas applanata	Chlorophyta	Viridiplantae	Chlorophyta	core chlorophytes	Chlorophyceae	1	1	78.5042	0.0127382	0.02	0.000254764			0	0	0	0	0	0	0	0	0	0	0	0	0	0	0	0	0	0	0	0	0	0	0	0	0	0	0	0	0	0	0	0	0	0	0
JAEHOC	Chlamydomonas incerta	Chlorophyta	Viridiplantae	Chlorophyta	core chlorophytes	Chlorophyceae	2	2	129.236	0.0154755	0.04	0.00030951			0	0	0	0	0	0	0	0	0	0	0	0	0	0	0	0	0	0	0	0	0	0	0	0	0	0	0	0	0	0	1	0	0	0	0
ABCN02	Chlamydomonas reinhardtii	Chlorophyta	Viridiplantae	Chlorophyta	core chlorophytes	Chlorophyceae	3	3	107.048	0.0280248	0.06	0.000560495			0	0	0	0	0	0	0	0	0	0	0	0	0	0	0	0	0	0	0	0	0	0	0	0	0	0	0	0	0	0	1	0	0	0	0
JABWPN	Chlamydomonas reinhardtii	Chlorophyta	Viridiplantae	Chlorophyta	core chlorophytes	Chlorophyceae	3	3	111.112	0.0269997	0.06	0.000539995			0	0	0	0	0	0	0	0	0	0	0	0	0	0	0	0	0	0	0	0	0	0	0	0	0	0	0	0	0	0	1	0	0	0	0
JAGJGU	Chlamydomonas reinhardtii	Chlorophyta	Viridiplantae	Chlorophyta	core chlorophytes	Chlorophyceae	3	3	112.471	0.0266735	0.06	0.00053347			0	0	0	0	0	0	0	0	0	0	0	0	0	0	0	0	0	0	0	0	0	0	0	0	0	0	0	0	0	0	1	0	0	0	0
JAEHOD	Chlamydomonas schloesseri	Chlorophyta	Viridiplantae	Chlorophyta	core chlorophytes	Chlorophyceae	4	2	130.201	0.0307217	0.08	0.000614435			0	0	0	0	0	0	0	0	0	0	0	0	0	0	0	0	0	0	0	0	0	0	0	0	0	0	0	0	0	0	1	0	0	0	0
QFBI01	Chlamydomonas sp. AIC	Chlorophyta	Viridiplantae	Chlorophyta	core chlorophytes	Chlorophyceae	1	1	52.665	0.0189879	0.02	0.000379759			0	0	0	0	0	0	0	0	0	0	0	0	0	0	0	0	0	0	0	0	0	0	0	0	0	0	0	0	0	0	0	0	0	0	0
JACBWV	Chlamydomonas sp. ICE-L	Chlorophyta	Viridiplantae	Chlorophyta	core chlorophytes	Chlorophyceae	165	3	541.862	0.304505	3.3	0.00609011			0	0	0	0	0	0	0	0	0	0	0	0	0	0	0	0	0	0	0	0	0	0	0	0	0	0	0	0	0	0	76	0	0	0	0
BDDC01	Chlamydomonas sphaeroides	Chlorophyta	Viridiplantae	Chlorophyta	core chlorophytes	Chlorophyceae	4	2	122.189	0.0327361	0.08	0.000654722			0	0	0	0	0	0	0	0	0	0	0	0	0	0	0	0	0	0	0	0	0	0	0	0	0	0	0	0	0	0	2	0	0	0	0
JABEVS	Coelastrella sp. MACC-549	Chlorophyta	Viridiplantae	Chlorophyta	core chlorophytes	Chlorophyceae	4	2	76.0916	0.0525682	0.08	0.00105136	Roitman et al 2022		0	0	0	0	0	0	0	0	0	0	0	0	0	0	0	0	0	0	0	0	0	0	0	0	0	0	0	0	0	0	0	0	0	0	0
NSMO01	Coelastrella sp. UTEX B 3026	Chlorophyta	Viridiplantae	Chlorophyta	core chlorophytes	Chlorophyceae	5	2	151.547	0.0329932	0.1	0.000659863			0	0	0	0	0	0	0	0	0	0	0	0	0	0	0	0	0	0	0	0	0	0	0	0	0	0	0	0	0	0	0	0	0	0	0
VIIQ02	Desmodesmus armatus	Chlorophyta	Viridiplantae	Chlorophyta	core chlorophytes	Chlorophyceae	3	1	116.304	0.0257945	0.06	0.000515889	Roitman et al 2022		0	0	0	0	0	0	0	0	0	0	0	0	0	0	0	0	0	0	0	0	0	0	0	0	0	0	0	0	0	0	0	0	0	0	0
BDSI01	Eudorina sp. 2006-703-Eu-15	Chlorophyta	Viridiplantae	Chlorophyta	core chlorophytes	Chlorophyceae	1	1	184.032	0.00543383	0.02	0.000108677			0	0	0	0	0	0	0	0	0	0	0	0	0	0	0	0	0	0	0	0	0	0	0	0	0	0	0	0	0	0	0	0	0	0	0
BDSJ01	Eudorina sp. 2006-703-Eu-15	Chlorophyta	Viridiplantae	Chlorophyta	core chlorophytes	Chlorophyceae	1	1	168.621	0.00593047	0.02	0.000118609			0	0	0	0	0	0	0	0	0	0	0	0	0	0	0	0	0	0	0	0	0	0	0	0	0	0	0	0	0	0	0	0	0	0	0
LSYV01	Gonium pectorale	Chlorophyta	Viridiplantae	Chlorophyta	core chlorophytes	Chlorophyceae	1	1	148.806	0.00672016	0.02	0.000134403			0	0	0	0	0	0	0	0	0	0	0	0	0	0	0	0	0	0	0	0	0	0	0	0	0	0	0	0	0	0	0	0	0	0	0
AYTC01	Monoraphidium neglectum	Chlorophyta	Viridiplantae	Chlorophyta	core chlorophytes	Chlorophyceae	1	1	67.3233	0.0148537	0.02	0.000297074	Roitman et al 2022		0	0	0	0	0	0	0	0	0	0	0	0	0	0	0	0	0	0	0	0	0	0	0	0	0	0	0	0	0	0	0	0	0	0	0
NMUB01	Monoraphidium sp. 549	Chlorophyta	Viridiplantae	Chlorophyta	core chlorophytes	Chlorophyceae	5	2	74.6589	0.0669712	0.1	0.00133942			0	0	0	0	0	0	0	0	0	0	0	0	0	0	0	0	0	0	0	0	0	0	0	0	0	0	0	0	0	0	0	0	0	0	0
NNCB01	Scenedesmus quadricauda	Chlorophyta	Viridiplantae	Chlorophyta	core chlorophytes	Chlorophyceae	1	1	65.3539	0.0153013	0.02	0.000306026			0	0	0	0	0	0	0	0	0	0	0	0	0	0	0	0	0	0	0	0	0	0	0	0	0	0	0	0	0	0	0	0	0	0	0
PGGS01	Tetrabaena socialis	Chlorophyta	Viridiplantae	Chlorophyta	core chlorophytes	Chlorophyceae	1	1	135.78	0.00736486	0.02	0.000147297			0	0	0	0	0	0	0	0	0	0	0	0	0	0	0	0	0	0	0	0	0	0	0	0	0	0	0	0	0	0	0	0	0	0	0
CADDIJ	Tetradesmus acuminatus	Chlorophyta	Viridiplantae	Chlorophyta	core chlorophytes	Chlorophyceae	6	1	119.241	0.0503182	0.12	0.00100636			0	0	0	0	0	0	0	0	0	0	0	0	0	0	0	0	0	0	0	0	0	0	0	0	0	0	0	0	0	0	0	0	0	0	0
FNXT01	Tetradesmus obliquus	Chlorophyta	Viridiplantae	Chlorophyta	core chlorophytes	Chlorophyceae	1	1	107.716	0.00928368	0.02	0.000185674	Roitman et al 2022		0	0	0	0	0	0	0	0	0	0	0	0	0	0	0	0	0	0	0	0	0	0	0	0	0	0	0	0	0	0	0	0	0	0	0
NEDT01	Tetradesmus obliquus	Chlorophyta	Viridiplantae	Chlorophyta	core chlorophytes	Chlorophyceae	19	2	208.176	0.0912689	0.38	0.00182538	Roitman et al 2022		0	0	0	0	0	0	0	0	0	0	0	0	0	0	0	0	0	0	0	0	0	0	0	0	0	0	0	0	0	0	0	0	0	0	0
WOXY01	Tetradesmus obliquus	Chlorophyta	Viridiplantae	Chlorophyta	core chlorophytes	Chlorophyceae	7	2	172.339	0.0406176	0.14	0.000812351	Roitman et al 2022		0	0	0	0	0	0	0	0	0	0	0	0	0	0	0	0	0	0	0	0	0	0	0	0	0	0	0	0	0	0	0	0	0	0	0
BNCP01	Volvox reticuliferus	Chlorophyta	Viridiplantae	Chlorophyta	core chlorophytes	Chlorophyceae	2	2	133.065	0.0150302	0.04	0.000300605			0	0	0	0	0	0	0	0	0	0	0	0	0	0	0	0	0	0	0	0	0	0	0	0	0	0	0	0	0	0	1	0	0	0	0
MVGU01	Botryococcus braunii	Chlorophyta	Viridiplantae	Chlorophyta	core chlorophytes	Trebouxiophyceae	5	1	179.77	0.0278133	0.1	0.000556267	Roitman et al 2022		0	0	0	0	0	0	0	0	0	0	0	0	0	0	0	0	0	0	0	0	0	0	0	0	0	0	0	0	0	0	0	0	0	0	0
VIAS01	Bathycoccus sp. SAG1	Chlorophyta	Viridiplantae	Chlorophyta	Mamiellophyceae	Mamiellales	2	1	3.33745	0.599259	0.04	0.0119852			0	0	0	0	0	2	0	0	0	0	0	0	0	0	0	0	0	0	0	0	0	0	0	0	0	0	0	0	0	0	0	0	0	0	0
VIAT01	Bathycoccus sp. SAG2	Chlorophyta	Viridiplantae	Chlorophyta	Mamiellophyceae	Mamiellales	1	1	4.52133	0.221174	0.02	0.00442348			0	0	0	0	0	1	0	0	0	0	0	0	0	0	0	0	0	0	0	0	0	0	0	0	0	0	0	0	0	0	0	0	0	0	0
VIAV01	Bathycoccus sp. SAG4	Chlorophyta	Viridiplantae	Chlorophyta	Mamiellophyceae	Mamiellales	1	1	3.80819	0.262592	0.02	0.00525184			0	0	0	0	0	1	0	0	0	0	0	0	0	0	0	0	0	0	0	0	0	0	0	0	0	0	0	0	0	0	0	0	0	0	0
FQSR01	Bathycoccus sp. TOSAG39-1	Chlorophyta	Viridiplantae	Chlorophyta	Mamiellophyceae	Mamiellales	3	1	10.04	0.298805	0.06	0.00597611			0	0	0	0	0	3	0	0	0	0	0	0	0	0	0	0	0	0	0	0	0	0	0	0	0	0	0	0	0	0	0	0	0	0	0
VIBD01	Ostreococcus sp. SAG12	Chlorophyta	Viridiplantae	Chlorophyta	Mamiellophyceae	Mamiellales	1	1	2.7583	0.362542	0.02	0.00725084			0	0	0	0	0	1	0	0	0	0	0	0	0	0	0	0	0	0	0	0	0	0	0	0	0	0	0	0	0	0	0	0	0	0	0
AFUW01	uncultured Bathycoccus	Chlorophyta	Viridiplantae	Chlorophyta	Mamiellophyceae	Mamiellales	2	1	5.18308	0.385871	0.04	0.00771741			0	0	0	0	0	2	0	0	0	0	0	0	0	0	0	0	0	0	0	0	0	0	0	0	0	0	0	0	0	0	0	0	0	0	0
RQSC01	Prasinococcaceae sp. CCMP 1430	Chlorophyta	Viridiplantae	Chlorophyta	Palmophyllophyceae	Prasinococcales	1	1	28.5714	0.035	0.02	0.0007			0	0	0	0	0	0	0	0	0	0	0	0	0	0	0	0	0	0	0	0	1	0	0	0	0	0	0	0	0	0	0	0	0	0	0
LGRX01	Cymbomonas tetramitiformis	Chlorophyta	Viridiplantae	Chlorophyta	Pyramimonadophyceae	Pyramimonadales	32	2	281.27	0.11377	0.64	0.00227539	Roitman et al 2022		0	6	0	0	0	0	0	0	0	0	0	0	0	0	0	0	0	0	0	0	0	0	0	0	0	0	0	0	0	0	0	0	0	0	0
NHOP01	Pyramimonas parkeae	Chlorophyta	Viridiplantae	Chlorophyta	Pyramimonadophyceae	Pyramimonadales	128	1	249.415	0.513201	2.56	0.010264			0	0	0	0	0	0	0	0	0	0	0	0	0	0	0	0	0	0	0	128	0	0	0	0	0	0	0	0	0	0	0	0	0	0	0
BANV01	Klebsormidium nitens	Streptophyta	Viridiplantae	Streptophyta	Klebsormidiophyceae	Klebsormidiales	7	1	103.146	0.0678648	0.14	0.0013573	Roitman et al 2022		0	0	0	0	0	0	0	0	0	0	0	0	0	0	0	0	0	0	0	0	0	0	0	0	0	0	0	0	0	0	0	0	0	0	0
BIFU01	Mesostigma viride	Streptophyta	Viridiplantae	Streptophyta	Mesostigmatophyceae	Mesostigmatales	6	1	145.899	0.0411244	0.12	0.000822489	Roitman et al 2022		0	0	0	0	0	0	0	0	0	0	0	0	0	0	0	0	0	0	0	0	0	0	0	0	0	0	0	0	0	0	0	0	0	0	0
RHPH01	Mesostigma viride	Streptophyta	Viridiplantae	Streptophyta	Mesostigmatophyceae	Mesostigmatales	19	1	281.412	0.0675166	0.38	0.00135033			0	0	0	0	0	0	0	0	0	0	0	0	0	0	0	0	0	0	0	0	0	0	0	0	0	0	0	0	0	0	0	0	0	0	0
RPFO01	Mesostigma viride	Streptophyta	Viridiplantae	Streptophyta	Mesostigmatophyceae	Mesostigmatales	216	3	441.699	0.489021	4.32	0.00978042			0	0	0	0	0	0	0	0	0	0	0	0	0	0	0	0	0	0	0	0	0	0	0	0	0	0	0	0	0	0	0	0	0	0	0
						Totals	35840	73						Total per group >	3	6	7	2	4	16	9	35	48	70	809	2487	5	15	253	87	1	10	14	128	273	1	2	3	285	5	3	0	94	0	84	183	12	9	12
														(Note MCP genes detected metagenomically, but having no integrated representatives, have 0 detections here)
[truncated: 96 more columns]

## Sheet: Table S5
Table S5 DIAMOND BLASTX raw MCP search results
Index25ID_New	MCP_original_0.25ID_0.3	MMSEQPC_0.25ID_0.3	Accession short	gi number	assession full (WGS)	Contig length	Query contig name (WGS contig)	MCP hit (confirmed MCP database)	Percent	Hit len			qstart	qend	sstart	send	Evalue	Bit
AAFB02MMPC_40	JACK	MMPC_40	AAFB02	gi|126713439|	AAFB02000253.1	23360	|_Entamoeba_histolytica_HM-1:IMSS_gcontig_1104750512482,_whole_genome_shotgun_sequence	XP_001914205.1_hypothetical_protein_EHI_196730_[Entamoeba_histolytica_HM-1:IMSS]	99.7	586	2	0	11739	9982	1	586	0	1206
AAFB02MMPC_40	JACK	MMPC_40	AAFB02	gi|126713298|	AAFB02000394.1	14794	|_Entamoeba_histolytica_HM-1:IMSS_gcontig_1104750514905,_whole_genome_shotgun_sequence	XP_001914205.1_hypothetical_protein_EHI_196730_[Entamoeba_histolytica_HM-1:IMSS]	100	586	0	0	5834	7591	1	586	0	1209
AAFB02MMPC_40	JACK	MMPC_40	AAFB02	gi|126713154|	AAFB02000538.1	9481	|_Entamoeba_histolytica_HM-1:IMSS_gcontig_1104750514182,_whole_genome_shotgun_sequence	XP_001914205.1_hypothetical_protein_EHI_196730_[Entamoeba_histolytica_HM-1:IMSS]	99.8	586	1	0	7139	8896	1	586	0	1207
AAFB02MMPC_40	JACK	MMPC_40	AAFB02	gi|126712904|	AAFB02000788.1	5232	|_Entamoeba_histolytica_HM-1:IMSS_gcontig_1104750507586,_whole_genome_shotgun_sequence	XP_001914205.1_hypothetical_protein_EHI_196730_[Entamoeba_histolytica_HM-1:IMSS]	99.3	151	1	0	454	2	1	151	5.28e-91	305
AAFB02MMPC_40	JACK	MMPC_40	AAFB02	gi|126712550|	AAFB02001142.1	2624	|_Entamoeba_histolytica_HM-1:IMSS_gcontig_1104750506173,_whole_genome_shotgun_sequence	XP_001914205.1_hypothetical_protein_EHI_196730_[Entamoeba_histolytica_HM-1:IMSS]	100	318	0	0	1	954	269	586	4.84e-235	669
AAFB02MMPC_40	JACK	MMPC_40	AAFB02	gi|126711800|	AAFB02001892.1	1129	|_Entamoeba_histolytica_HM-1:IMSS_gcontig_1104750512164,_whole_genome_shotgun_sequence	XP_001914205.1_hypothetical_protein_EHI_196730_[Entamoeba_histolytica_HM-1:IMSS]	98.9	376	4	0	1127	1	86	461	2.39e-275	751
AAFI02MMPC_100	PC_0391	MMPC_100	AAFI02	gi|90970388|	AAFI02000208.1	12382	|_Dictyostelium_discoideum_AX4_chromosome_6_DDB0232870.02,_whole_genome_shotgun_sequence	NCX_Ga0196977_10004818	26.8	507	289	14	11578	10269	18	512	4.9e-30	124
AAHC01MMPC_40	JACK	MMPC_40	AAHC01	gi|66651674|	AAHC01000001.1	171533	|_Trichomonas_vaginalis_G3_strain_G3_ctg_1047230602787,_whole_genome_shotgun_sequence	KAA6381728.1_hypothetical_protein_EZS28_022745_[Streblomastix_strix]	32.1	527	317	15	162236	163711	33	553	9.82e-71	250
AAHC01MMPC_12	JACK	MMPC_12	AAHC01	gi|66651673|	AAHC01000002.1	165267	|_Trichomonas_vaginalis_G3_strain_G3_ctg_1047230603276,_whole_genome_shotgun_sequence	gene_1424|GeneMark.hmm|528|_aa|+|5312|6898|>gi|1736685078|gb|MRSU01000300.1|_Trichomonas_gallinae_isolate_XT1081-07_contig300,_whole_genome_shotgun_sequence_	48.4	531	254	9	53724	52171	1	524	5.99e-148	472
AAHC01MMPC_12	JACK	MMPC_12	AAHC01	gi|66651671|	AAHC01000004.1	135235	|_Trichomonas_vaginalis_G3_strain_G3_ctg_1047230603584,_whole_genome_shotgun_sequence	gene_1424|GeneMark.hmm|528|_aa|+|5312|6898|>gi|1736685078|gb|MRSU01000300.1|_Trichomonas_gallinae_isolate_XT1081-07_contig300,_whole_genome_shotgun_sequence_	48.6	531	253	9	127705	126152	1	524	5.66e-149	474
AAHC01MMPC_40	JACK	MMPC_40	AAHC01	gi|66651670|	AAHC01000005.1	133486	|_Trichomonas_vaginalis_G3_strain_G3_ctg_1047229017956,_whole_genome_shotgun_sequence	KAA6381728.1_hypothetical_protein_EZS28_022745_[Streblomastix_strix]	32.2	457	275	13	1288	4	33	483	1.42e-56	208
AAHC01MMPC_40	JACK	MMPC_40	AAHC01	gi|66651665|	AAHC01000010.1	116426	|_Trichomonas_vaginalis_G3_strain_G3_ctg_1047230596505,_whole_genome_shotgun_sequence	KAA6381728.1_hypothetical_protein_EZS28_022745_[Streblomastix_strix]	32.8	527	313	16	8597	7122	33	553	5.88e-72	253
AAHC01MMPC_12	JACK	MMPC_12	AAHC01	gi|66651655|	AAHC01000020.1	100499	|_Trichomonas_vaginalis_G3_strain_G3_ctg_1047229014615,_whole_genome_shotgun_sequence	gene_1424|GeneMark.hmm|528|_aa|+|5312|6898|>gi|1736685078|gb|MRSU01000300.1|_Trichomonas_gallinae_isolate_XT1081-07_contig300,_whole_genome_shotgun_sequence_	73.8	160	42	0	4	483	369	528	1.05e-73	256
AAHC01MMPC_41	JACK	MMPC_41	AAHC01	gi|66651654|	AAHC01000021.1	98243	|_Trichomonas_vaginalis_G3_strain_G3_ctg_1047229018190,_whole_genome_shotgun_sequence	gene_10717|GeneMark.hmm|535|_aa|+|226907|228514|>gi|1330791370|gb|MJMQ01000052.1|_Trichomonas_vaginalis_strain_ATCC_30188_000051F_quiver,_whole_genome_shotgun_sequence	97.4	535	14	0	21934	23538	1	535	0	1063
AAHC01MMPC_41	JACK	MMPC_41	AAHC01	gi|66651652|	AAHC01000023.1	96007	|_Trichomonas_vaginalis_G3_strain_G3_ctg_1047230603205,_whole_genome_shotgun_sequence	gene_10717|GeneMark.hmm|535|_aa|+|226907|228514|>gi|1330791370|gb|MJMQ01000052.1|_Trichomonas_vaginalis_strain_ATCC_30188_000051F_quiver,_whole_genome_shotgun_sequence	98.1	535	10	0	3292	1689	1	535	0	1066
AAHC01MMPC_40	JACK	MMPC_40	AAHC01	gi|66651651|	AAHC01000024.1	95860	|_Trichomonas_vaginalis_G3_strain_G3_ctg_1047230603806,_whole_genome_shotgun_sequence	KAA6401509.1_hypothetical_protein_EZS28_002970_[Streblomastix_strix]	32.9	526	314	15	54580	53104	30	550	3.31e-72	253
AAHC01MMPC_12	JACK	MMPC_12	AAHC01	gi|66651647|	AAHC01000028.1	94687	|_Trichomonas_vaginalis_G3_strain_G3_ctg_1047229015445,_whole_genome_shotgun_sequence	gene_1424|GeneMark.hmm|528|_aa|+|5312|6898|>gi|1736685078|gb|MRSU01000300.1|_Trichomonas_gallinae_isolate_XT1081-07_contig300,_whole_genome_shotgun_sequence_	48.4	531	254	9	86863	85310	1	524	6.31e-148	471
AAHC01MMPC_40	JACK	MMPC_40	AAHC01	gi|66651646|	AAHC01000029.1	92997	|_Trichomonas_vaginalis_G3_strain_G3_ctg_1047229016720,_whole_genome_shotgun_sequence	KAA6381728.1_hypothetical_protein_EZS28_022745_[Streblomastix_strix]	32.6	527	314	15	39997	41472	33	553	4.15e-73	256
AAHC01MMPC_40	JACK	MMPC_40	AAHC01	gi|66651643|	AAHC01000032.1	92148	|_Trichomonas_vaginalis_G3_strain_G3_ctg_1047230595580,_whole_genome_shotgun_sequence	KAA6387146.1_hypothetical_protein_EZS28_017327_[Streblomastix_strix]	30.5	397	243	12	1106	3	26	418	3.67e-47	176
AAHC01MMPC_12	JACK	MMPC_12	AAHC01	gi|66651634|	AAHC01000041.1	86990	|_Trichomonas_vaginalis_G3_strain_G3_ctg_1047229018684,_whole_genome_shotgun_sequence	gene_1424|GeneMark.hmm|528|_aa|+|5312|6898|>gi|1736685078|gb|MRSU01000300.1|_Trichomonas_gallinae_isolate_XT1081-07_contig300,_whole_genome_shotgun_sequence_	48.4	531	254	9	85791	84238	1	524	4.93e-149	474
AAHC01MMPC_40	JACK	MMPC_40	AAHC01	gi|66651632|	AAHC01000043.1	86620	|_Trichomonas_vaginalis_G3_strain_G3_ctg_1047230603790,_whole_genome_shotgun_sequence	KAA6381728.1_hypothetical_protein_EZS28_022745_[Streblomastix_strix]	32.8	527	313	15	59463	60938	33	553	3.86e-73	256
AAHC01MMPC_12	JACK	MMPC_12	AAHC01	gi|66651630|	AAHC01000045.1	84205	|_Trichomonas_vaginalis_G3_strain_G3_ctg_1047230595601,_whole_genome_shotgun_sequence	gene_1424|GeneMark.hmm|528|_aa|+|5312|6898|>gi|1736685078|gb|MRSU01000300.1|_Trichomonas_gallinae_isolate_XT1081-07_contig300,_whole_genome_shotgun_sequence_	47.4	506	252	7	5348	6835	1	502	4.98e-143	457
AAHC01MMPC_40	JACK	MMPC_40	AAHC01	gi|66651630|	AAHC01000045.1	84205	|_Trichomonas_vaginalis_G3_strain_G3_ctg_1047230595601,_whole_genome_shotgun_sequence	KAA6381728.1_hypothetical_protein_EZS28_022745_[Streblomastix_strix]	32.4	491	296	14	82809	84191	33	517	2.86e-65	233
AAHC01MMPC_41	JACK	MMPC_41	AAHC01	gi|66651622|	AAHC01000053.1	78716	|_Trichomonas_vaginalis_G3_strain_G3_ctg_1047230603582,_whole_genome_shotgun_sequence	gene_10717|GeneMark.hmm|535|_aa|+|226907|228514|>gi|1330791370|gb|MJMQ01000052.1|_Trichomonas_vaginalis_strain_ATCC_30188_000051F_quiver,_whole_genome_shotgun_sequence	96.6	535	18	0	71508	73112	1	535	0	1058
AAHC01MMPC_40	JACK	MMPC_40	AAHC01	gi|66651621|	AAHC01000054.1	76159	|_Trichomonas_vaginalis_G3_strain_G3_ctg_1047229017773,_whole_genome_shotgun_sequence	KAA6381728.1_hypothetical_protein_EZS28_022745_[Streblomastix_strix]	32.4	527	315	15	65492	66967	33	553	3.38e-73	256
AAHC01MMPC_41	JACK	MMPC_41	AAHC01	gi|66651614|	AAHC01000061.1	74069	|_Trichomonas_vaginalis_G3_strain_G3_ctg_1047229015105,_whole_genome_shotgun_sequence	gene_10717|GeneMark.hmm|535|_aa|+|226907|228514|>gi|1330791370|gb|MJMQ01000052.1|_Trichomonas_vaginalis_strain_ATCC_30188_000051F_quiver,_whole_genome_shotgun_sequence	97.8	418	9	0	72814	74067	1	418	1.11e-275	838
AAHC01MMPC_40	JACK	MMPC_40	AAHC01	gi|66651613|	AAHC01000062.1	73924	|_Trichomonas_vaginalis_G3_strain_G3_ctg_1047229016414,_whole_genome_shotgun_sequence	KAA6381728.1_hypothetical_protein_EZS28_022745_[Streblomastix_strix]	32.3	527	316	15	72285	73760	33	553	2.74e-72	253
AAHC01MMPC_12	JACK	MMPC_12	AAHC01	gi|66651610|	AAHC01000065.1	72492	|_Trichomonas_vaginalis_G3_strain_G3_ctg_1047230596184,_whole_genome_shotgun_sequence	gene_1424|GeneMark.hmm|528|_aa|+|5312|6898|>gi|1736685078|gb|MRSU01000300.1|_Trichomonas_gallinae_isolate_XT1081-07_contig300,_whole_genome_shotgun_sequence_	60.4	576	173	6	47402	45696	1	528	3.29e-223	687
AAHC01MMPC_41	JACK	MMPC_41	AAHC01	gi|66651606|	AAHC01000069.1	70941	|_Trichomonas_vaginalis_G3_strain_G3_ctg_1047229014220,_whole_genome_shotgun_sequence	gene_10717|GeneMark.hmm|535|_aa|+|226907|228514|>gi|1330791370|gb|MJMQ01000052.1|_Trichomonas_vaginalis_strain_ATCC_30188_000051F_quiver,_whole_genome_shotgun_sequence	93.3	538	32	3	69211	70821	1	535	0	1007
AAHC01MMPC_41	JACK	MMPC_41	AAHC01	gi|66651601|	AAHC01000074.1	70132	|_Trichomonas_vaginalis_G3_strain_G3_ctg_1047230595978,_whole_genome_shotgun_sequence	gene_10717|GeneMark.hmm|535|_aa|+|226907|228514|>gi|1330791370|gb|MJMQ01000052.1|_Trichomonas_vaginalis_strain_ATCC_30188_000051F_quiver,_whole_genome_shotgun_sequence	97.6	535	13	0	8786	7182	1	535	0	1066
AAHC01MMPC_41	JACK	MMPC_41	AAHC01	gi|66651599|	AAHC01000076.1	69272	|_Trichomonas_vaginalis_G3_strain_G3_ctg_1047230595676,_whole_genome_shotgun_sequence	gene_10717|GeneMark.hmm|535|_aa|+|226907|228514|>gi|1330791370|gb|MJMQ01000052.1|_Trichomonas_vaginalis_strain_ATCC_30188_000051F_quiver,_whole_genome_shotgun_sequence	97	535	15	1	5360	3759	1	535	0	1057
AAHC01MMPC_41	JACK	MMPC_41	AAHC01	gi|66651594|	AAHC01000081.1	67948	|_Trichomonas_vaginalis_G3_strain_G3_ctg_1047229015412,_whole_genome_shotgun_sequence	gene_10717|GeneMark.hmm|535|_aa|+|226907|228514|>gi|1330791370|gb|MJMQ01000052.1|_Trichomonas_vaginalis_strain_ATCC_30188_000051F_quiver,_whole_genome_shotgun_sequence	95	319	16	0	8286	9242	1	319	3.88e-201	624
AAHC01MMPC_12	JACK	MMPC_12	AAHC01	gi|66651590|	AAHC01000085.1	67580	|_Trichomonas_vaginalis_G3_strain_G3_ctg_1047229016385,_whole_genome_shotgun_sequence	gene_1424|GeneMark.hmm|528|_aa|+|5312|6898|>gi|1736685078|gb|MRSU01000300.1|_Trichomonas_gallinae_isolate_XT1081-07_contig300,_whole_genome_shotgun_sequence_	46.1	349	172	8	11	1024	181	524	3.81e-83	283
AAHC01MMPC_41	JACK	MMPC_41	AAHC01	gi|66651588|	AAHC01000087.1	67381	|_Trichomonas_vaginalis_G3_strain_G3_ctg_1047229018051,_whole_genome_shotgun_sequence	gene_10717|GeneMark.hmm|535|_aa|+|226907|228514|>gi|1330791370|gb|MJMQ01000052.1|_Trichomonas_vaginalis_strain_ATCC_30188_000051F_quiver,_whole_genome_shotgun_sequence	95.7	535	22	1	3645	2044	1	535	0	1043
AAHC01MMPC_40	JACK	MMPC_40	AAHC01	gi|66651588|	AAHC01000087.1	67381	|_Trichomonas_vaginalis_G3_strain_G3_ctg_1047229018051,_whole_genome_shotgun_sequence	KAA6381728.1_hypothetical_protein_EZS28_022745_[Streblomastix_strix]	32.3	527	316	15	64907	66382	33	553	1.36e-72	254
AAHC01MMPC_40	JACK	MMPC_40	AAHC01	gi|66651586|	AAHC01000089.1	67272	|_Trichomonas_vaginalis_G3_strain_G3_ctg_1047229017129,_whole_genome_shotgun_sequence	KAA6381728.1_hypothetical_protein_EZS28_022745_[Streblomastix_strix]	32.6	527	314	15	63285	64760	33	553	7.4e-73	255
AAHC01MMPC_40	JACK	MMPC_40	AAHC01	gi|66651582|	AAHC01000093.1	66437	|_Trichomonas_vaginalis_G3_strain_G3_ctg_1047230595295,_whole_genome_shotgun_sequence	KAA6401509.1_hypothetical_protein_EZS28_002970_[Streblomastix_strix]	32.1	526	318	14	2776	1300	30	550	2.15e-70	248
AAHC01MMPC_41	JACK	MMPC_41	AAHC01	gi|66651581|	AAHC01000094.1	66222	|_Trichomonas_vaginalis_G3_strain_G3_ctg_1047230603313,_whole_genome_shotgun_sequence	gene_10717|GeneMark.hmm|535|_aa|+|226907|228514|>gi|1330791370|gb|MJMQ01000052.1|_Trichomonas_vaginalis_strain_ATCC_30188_000051F_quiver,_whole_genome_shotgun_sequence	98.3	362	6	0	1094	9	1	362	1.3e-235	723
AAHC01MMPC_12	JACK	MMPC_12	AAHC01	gi|66651576|	AAHC01000099.1	65099	|_Trichomonas_vaginalis_G3_strain_G3_ctg_1047230596198,_whole_genome_shotgun_sequence	gene_1424|GeneMark.hmm|528|_aa|+|5312|6898|>gi|1736685078|gb|MRSU01000300.1|_Trichomonas_gallinae_isolate_XT1081-07_contig300,_whole_genome_shotgun_sequence_	48.6	531	253	9	26696	25143	1	524	2.7e-149	474
AAHC01MMPC_41	JACK	MMPC_41	AAHC01	gi|66651570|	AAHC01000105.1	64554	|_Trichomonas_vaginalis_G3_strain_G3_ctg_1047229015686,_whole_genome_shotgun_sequence	gene_10717|GeneMark.hmm|535|_aa|+|226907|228514|>gi|1330791370|gb|MJMQ01000052.1|_Trichomonas_vaginalis_strain_ATCC_30188_000051F_quiver,_whole_genome_shotgun_sequence	94.8	444	22	1	63226	64554	1	444	9.81e-285	864
AAHC01MMPC_40	JACK	MMPC_40	AAHC01	gi|66651569|	AAHC01000106.1	64513	|_Trichomonas_vaginalis_G3_strain_G3_ctg_1047230603604,_whole_genome_shotgun_sequence	gene_93267|GeneMark.hmm|663|_aa|+|3757|5748|>gi|1966975532|gb|CAJHQR010001420.1|_Tritrichomonas_foetus_isolate_Belfast_genome_assembly,_contig:_scf7180000011305,_whole_genome_shotgun_sequence	41.9	473	211	7	54650	53423	132	604	1.49e-101	342
AAHC01MMPC_41	JACK	MMPC_41	AAHC01	gi|66651566|	AAHC01000109.1	64095	|_Trichomonas_vaginalis_G3_strain_G3_ctg_1047229018373,_whole_genome_shotgun_sequence	gene_10717|GeneMark.hmm|535|_aa|+|226907|228514|>gi|1330791370|gb|MJMQ01000052.1|_Trichomonas_vaginalis_strain_ATCC_30188_000051F_quiver,_whole_genome_shotgun_sequence	97.6	535	13	0	2341	737	1	535	0	1066
AAHC01MMPC_40	JACK	MMPC_40	AAHC01	gi|66651561|	AAHC01000114.1	63603	|_Trichomonas_vaginalis_G3_strain_G3_ctg_1047229016063,_whole_genome_shotgun_sequence	gene_93267|GeneMark.hmm|663|_aa|+|3757|5748|>gi|1966975532|gb|CAJHQR010001420.1|_Tritrichomonas_foetus_isolate_Belfast_genome_assembly,_contig:_scf7180000011305,_whole_genome_shotgun_sequence	29.4	608	338	16	9188	7608	5	602	3.8e-70	249
AAHC01MMPC_12	JACK	MMPC_12	AAHC01	gi|66651560|	AAHC01000115.1	63323	|_Trichomonas_vaginalis_G3_strain_G3_ctg_1047229016619,_whole_genome_shotgun_sequence	gene_1424|GeneMark.hmm|528|_aa|+|5312|6898|>gi|1736685078|gb|MRSU01000300.1|_Trichomonas_gallinae_isolate_XT1081-07_contig300,_whole_genome_shotgun_sequence_	48.6	531	253	9	2875	4428	1	524	8.99e-149	473
AAHC01MMPC_12	JACK	MMPC_12	AAHC01	gi|66651558|	AAHC01000117.1	63218	|_Trichomonas_vaginalis_G3_strain_G3_ctg_1047229018563,_whole_genome_shotgun_sequence	gene_1424|GeneMark.hmm|528|_aa|+|5312|6898|>gi|1736685078|gb|MRSU01000300.1|_Trichomonas_gallinae_isolate_XT1081-07_contig300,_whole_genome_shotgun_sequence_	47.2	254	127	3	63211	62462	274	524	1.82e-65	232
AAHC01MMPC_40	JACK	MMPC_40	AAHC01	gi|66651556|	AAHC01000119.1	62795	|_Trichomonas_vaginalis_G3_strain_G3_ctg_1047229018375,_whole_genome_shotgun_sequence	KAA6381728.1_hypothetical_protein_EZS28_022745_[Streblomastix_strix]	32.6	527	314	15	13272	14747	33	553	2.78e-73	256
AAHC01MMPC_40	JACK	MMPC_40	AAHC01	gi|66651553|	AAHC01000122.1	62327	|_Trichomonas_vaginalis_G3_strain_G3_ctg_1047229017792,_whole_genome_shotgun_sequence	KAA6381728.1_hypothetical_protein_EZS28_022745_[Streblomastix_strix]	32.6	527	314	15	2325	850	33	553	5.06e-73	255
AAHC01MMPC_40	JACK	MMPC_40	AAHC01	gi|66651552|	AAHC01000123.1	62304	|_Trichomonas_vaginalis_G3_strain_G3_ctg_1047229018586,_whole_genome_shotgun_sequence	gene_93267|GeneMark.hmm|663|_aa|+|3757|5748|>gi|1966975532|gb|CAJHQR010001420.1|_Tritrichomonas_foetus_isolate_Belfast_genome_assembly,_contig:_scf7180000011305,_whole_genome_shotgun_sequence	32.6	175	112	2	61764	62274	5	178	2.13e-21	100
AAHC01MMPC_41	JACK	MMPC_41	AAHC01	gi|66651543|	AAHC01000132.1	61254	|_Trichomonas_vaginalis_G3_strain_G3_ctg_1047230595900,_whole_genome_shotgun_sequence	gene_10717|GeneMark.hmm|535|_aa|+|226907|228514|>gi|1330791370|gb|MJMQ01000052.1|_Trichomonas_vaginalis_strain_ATCC_30188_000051F_quiver,_whole_genome_shotgun_sequence	98.3	535	9	0	17751	16147	1	535	0	1069
AAHC01MMPC_12	JACK	MMPC_12	AAHC01	gi|66651538|	AAHC01000137.1	60331	|_Trichomonas_vaginalis_G3_strain_G3_ctg_1047229016496,_whole_genome_shotgun_sequence	gene_1424|GeneMark.hmm|528|_aa|+|5312|6898|>gi|1736685078|gb|MRSU01000300.1|_Trichomonas_gallinae_isolate_XT1081-07_contig300,_whole_genome_shotgun_sequence_	48.8	531	252	9	4687	6240	1	524	9.9e-150	476
AAHC01MMPC_40	JACK	MMPC_40	AAHC01	gi|66651535|	AAHC01000140.1	60038	|_Trichomonas_vaginalis_G3_strain_G3_ctg_1047229014570,_whole_genome_shotgun_sequence	KAA6381728.1_hypothetical_protein_EZS28_022745_[Streblomastix_strix]	33.4	527	310	16	3048	1573	33	553	7.89e-74	258
AAHC01MMPC_12	JACK	MMPC_12	AAHC01	gi|66651532|	AAHC01000143.1	59322	|_Trichomonas_vaginalis_G3_strain_G3_ctg_1047230595870,_whole_genome_shotgun_sequence	gene_1424|GeneMark.hmm|528|_aa|+|5312|6898|>gi|1736685078|gb|MRSU01000300.1|_Trichomonas_gallinae_isolate_XT1081-07_contig300,_whole_genome_shotgun_sequence_	47.1	531	260	9	4670	6220	1	524	2.63e-139	446
AAHC01MMPC_40	JACK	MMPC_40	AAHC01	gi|66651529|	AAHC01000146.1	59136	|_Trichomonas_vaginalis_G3_strain_G3_ctg_1047230603008,_whole_genome_shotgun_sequence	KAA6381728.1_hypothetical_protein_EZS28_022745_[Streblomastix_strix]	32.6	527	314	15	18439	16964	33	553	2.61e-73	256
AAHC01MMPC_41	JACK	MMPC_41	AAHC01	gi|66651527|	AAHC01000148.1	58822	|_Trichomonas_vaginalis_G3_strain_G3_ctg_1047229013881,_whole_genome_shotgun_sequence	gene_10717|GeneMark.hmm|535|_aa|+|226907|228514|>gi|1330791370|gb|MJMQ01000052.1|_Trichomonas_vaginalis_strain_ATCC_30188_000051F_quiver,_whole_genome_shotgun_sequence	95.3	535	24	1	53217	54818	1	535	0	1040
AAHC01MMPC_41	JACK	MMPC_41	AAHC01	gi|66651524|	AAHC01000151.1	58366	|_Trichomonas_vaginalis_G3_strain_G3_ctg_1047230596471,_whole_genome_shotgun_sequence	gene_10717|GeneMark.hmm|535|_aa|+|226907|228514|>gi|1330791370|gb|MJMQ01000052.1|_Trichomonas_vaginalis_strain_ATCC_30188_000051F_quiver,_whole_genome_shotgun_sequence	97.2	535	15	0	7461	5857	1	535	0	1063
AAHC01MMPC_12	JACK	MMPC_12	AAHC01	gi|66651522|	AAHC01000153.1	58175	|_Trichomonas_vaginalis_G3_strain_G3_ctg_1047229017606,_whole_genome_shotgun_sequence	gene_1424|GeneMark.hmm|528|_aa|+|5312|6898|>gi|1736685078|gb|MRSU01000300.1|_Trichomonas_gallinae_isolate_XT1081-07_contig300,_whole_genome_shotgun_sequence_	48.6	529	252	9	58175	56628	3	524	8.24e-149	473
AAHC01MMPC_41	JACK	MMPC_41	AAHC01	gi|66651521|	AAHC01000154.1	58137	|_Trichomonas_vaginalis_G3_strain_G3_ctg_1047229013989,_whole_genome_shotgun_sequence	gene_10717|GeneMark.hmm|535|_aa|+|226907|228514|>gi|1330791370|gb|MJMQ01000052.1|_Trichomonas_vaginalis_strain_ATCC_30188_000051F_quiver,_whole_genome_shotgun_sequence	95.1	535	26	0	55470	57074	1	535	0	1045
AAHC01MMPC_40	JACK	MMPC_40	AAHC01	gi|66651520|	AAHC01000155.1	57994	|_Trichomonas_vaginalis_G3_strain_G3_ctg_1047229018550,_whole_genome_shotgun_sequence	KAA6381728.1_hypothetical_protein_EZS28_022745_[Streblomastix_strix]	32.3	527	316	15	14418	12943	33	553	1.32e-71	251
AAHC01MMPC_40	JACK	MMPC_40	AAHC01	gi|66651517|	AAHC01000158.1	57590	|_Trichomonas_vaginalis_G3_strain_G3_ctg_1047229016150,_whole_genome_shotgun_sequence	KAA6381728.1_hypothetical_protein_EZS28_022745_[Streblomastix_strix]	32.6	527	314	15	3490	2015	33	553	8.55e-73	254
AAHC01MMPC_41	JACK	MMPC_41	AAHC01	gi|66651515|	AAHC01000160.1	57561	|_Trichomonas_vaginalis_G3_strain_G3_ctg_1047229018730,_whole_genome_shotgun_sequence	gene_10717|GeneMark.hmm|535|_aa|+|226907|228514|>gi|1330791370|gb|MJMQ01000052.1|_Trichomonas_vaginalis_strain_ATCC_30188_000051F_quiver,_whole_genome_shotgun_sequence	96.4	535	18	1	2079	478	1	535	0	1050
AAHC01MMPC_40	JACK	MMPC_40	AAHC01	gi|66651493|	AAHC01000182.1	55443	|_Trichomonas_vaginalis_G3_strain_G3_ctg_1047230595306,_whole_genome_shotgun_sequence	KAA6381728.1_hypothetical_protein_EZS28_022745_[Streblomastix_strix]	33	527	312	15	6797	5322	33	553	3.97e-74	258
AAHC01MMPC_41	JACK	MMPC_41	AAHC01	gi|66651484|	AAHC01000191.1	54736	|_Trichomonas_vaginalis_G3_strain_G3_ctg_1047229014111,_whole_genome_shotgun_sequence	gene_10717|GeneMark.hmm|535|_aa|+|226907|228514|>gi|1330791370|gb|MJMQ01000052.1|_Trichomonas_vaginalis_strain_ATCC_30188_000051F_quiver,_whole_genome_shotgun_sequence	97.7	433	10	0	1306	8	1	433	2.41e-285	865
AAHC01MMPC_40	JACK	MMPC_40	AAHC01	gi|66651474|	AAHC01000201.1	53313	|_Trichomonas_vaginalis_G3_strain_G3_ctg_1047229016810,_whole_genome_shotgun_sequence	KAA6381728.1_hypothetical_protein_EZS28_022745_[Streblomastix_strix]	32.5	514	307	15	1456	17	33	540	9.4e-69	243
AAHC01MMPC_41	JACK	MMPC_41	AAHC01	gi|66651465|	AAHC01000210.1	52085	|_Trichomonas_vaginalis_G3_strain_G3_ctg_1047230596107,_whole_genome_shotgun_sequence	gene_10717|GeneMark.hmm|535|_aa|+|226907|228514|>gi|1330791370|gb|MJMQ01000052.1|_Trichomonas_vaginalis_strain_ATCC_30188_000051F_quiver,_whole_genome_shotgun_sequence	97.2	535	15	0	6453	4848	1	535	0	1058
AAHC01MMPC_40	JACK	MMPC_40	AAHC01	gi|66651463|	AAHC01000212.1	52036	|_Trichomonas_vaginalis_G3_strain_G3_ctg_1047230602919,_whole_genome_shotgun_sequence	KAA6381728.1_hypothetical_protein_EZS28_022745_[Streblomastix_strix]	32.4	527	315	15	40313	41788	33	553	1.04e-72	254
AAHC01MMPC_12	JACK	MMPC_12	AAHC01	gi|66651463|	AAHC01000212.1	52036	|_Trichomonas_vaginalis_G3_strain_G3_ctg_1047230602919,_whole_genome_shotgun_sequence	gene_1424|GeneMark.hmm|528|_aa|+|5312|6898|>gi|1736685078|gb|MRSU01000300.1|_Trichomonas_gallinae_isolate_XT1081-07_contig300,_whole_genome_shotgun_sequence_	45.7	188	96	4	51999	51442	341	524	1.22e-34	140
AAHC01MMPC_40	JACK	MMPC_40	AAHC01	gi|66651461|	AAHC01000214.1	51989	|_Trichomonas_vaginalis_G3_strain_G3_ctg_1047230595474,_whole_genome_shotgun_sequence	KAA6381728.1_hypothetical_protein_EZS28_022745_[Streblomastix_strix]	32.6	527	314	15	41738	43213	33	553	5.68e-73	255
AAHC01MMPC_40	JACK	MMPC_40	AAHC01	gi|66651459|	AAHC01000216.1	51954	|_Trichomonas_vaginalis_G3_strain_G3_ctg_1047230596387,_whole_genome_shotgun_sequence	gene_93267|GeneMark.hmm|663|_aa|+|3757|5748|>gi|1966975532|gb|CAJHQR010001420.1|_Tritrichomonas_foetus_isolate_Belfast_genome_assembly,_contig:_scf7180000011305,_whole_genome_shotgun_sequence	30.4	286	182	7	50971	51786	5	287	7.29e-35	143
AAHC01MMPC_40	JACK	MMPC_40	AAHC01	gi|66651455|	AAHC01000220.1	51658	|_Trichomonas_vaginalis_G3_strain_G3_ctg_1047229016540,_whole_genome_shotgun_sequence	gene_93267|GeneMark.hmm|663|_aa|+|3757|5748|>gi|1966975532|gb|CAJHQR010001420.1|_Tritrichomonas_foetus_isolate_Belfast_genome_assembly,_contig:_scf7180000011305,_whole_genome_shotgun_sequence	30	604	361	17	34024	35700	16	602	1.25e-70	251
AAHC01MMPC_12	JACK	MMPC_12	AAHC01	gi|66651454|	AAHC01000221.1	51575	|_Trichomonas_vaginalis_G3_strain_G3_ctg_1047230595901,_whole_genome_shotgun_sequence	gene_1424|GeneMark.hmm|528|_aa|+|5312|6898|>gi|1736685078|gb|MRSU01000300.1|_Trichomonas_gallinae_isolate_XT1081-07_contig300,_whole_genome_shotgun_sequence_	48.6	531	253	9	23985	22432	1	524	7.29e-149	473
AAHC01MMPC_12	JACK	MMPC_12	AAHC01	gi|66651451|	AAHC01000224.1	51228	|_Trichomonas_vaginalis_G3_strain_G3_ctg_1047229016822,_whole_genome_shotgun_sequence	gene_1424|GeneMark.hmm|528|_aa|+|5312|6898|>gi|1736685078|gb|MRSU01000300.1|_Trichomonas_gallinae_isolate_XT1081-07_contig300,_whole_genome_shotgun_sequence_	48.2	531	255	9	29400	30953	1	524	7.35e-147	467
AAHC01MMPC_40	JACK	MMPC_40	AAHC01	gi|66651445|	AAHC01000230.1	51011	|_Trichomonas_vaginalis_G3_strain_G3_ctg_1047230595210,_whole_genome_shotgun_sequence	KAA6381728.1_hypothetical_protein_EZS28_022745_[Streblomastix_strix]	33	527	312	16	2161	686	33	553	1.87e-72	253
AAHC01MMPC_12	JACK	MMPC_12	AAHC01	gi|66651444|	AAHC01000231.1	50916	|_Trichomonas_vaginalis_G3_strain_G3_ctg_1047230603809,_whole_genome_shotgun_sequence	gene_1424|GeneMark.hmm|528|_aa|+|5312|6898|>gi|1736685078|gb|MRSU01000300.1|_Trichomonas_gallinae_isolate_XT1081-07_contig300,_whole_genome_shotgun_sequence_	48.6	531	253	9	4802	6355	1	524	1.54e-149	475
AAHC01MMPC_41	JACK	MMPC_41	AAHC01	gi|66651437|	AAHC01000238.1	50118	|_Trichomonas_vaginalis_G3_strain_G3_ctg_1047229015086,_whole_genome_shotgun_sequence	gene_10717|GeneMark.hmm|535|_aa|+|226907|228514|>gi|1330791370|gb|MJMQ01000052.1|_Trichomonas_vaginalis_strain_ATCC_30188_000051F_quiver,_whole_genome_shotgun_sequence	96.8	535	16	1	45501	47102	1	535	0	1052
AAHC01MMPC_40	JACK	MMPC_40	AAHC01	gi|66651435|	AAHC01000240.1	49868	|_Trichomonas_vaginalis_G3_strain_G3_ctg_1047230595303,_whole_genome_shotgun_sequence	KAA6381728.1_hypothetical_protein_EZS28_022745_[Streblomastix_strix]	31.7	564	335	18	20947	22520	1	553	1.06e-69	245
AAHC01MMPC_12	JACK	MMPC_12	AAHC01	gi|66651424|	AAHC01000251.1	49003	|_Trichomonas_vaginalis_G3_strain_G3_ctg_1047230595413,_whole_genome_shotgun_sequence	gene_1424|GeneMark.hmm|528|_aa|+|5312|6898|>gi|1736685078|gb|MRSU01000300.1|_Trichomonas_gallinae_isolate_XT1081-07_contig300,_whole_genome_shotgun_sequence_	48.4	531	254	9	47658	46105	1	524	6.91e-149	473
AAHC01MMPC_40	JACK	MMPC_40	AAHC01	gi|66651422|	AAHC01000253.1	48764	|_Trichomonas_vaginalis_G3_strain_G3_ctg_1047229017037,_whole_genome_shotgun_sequence	KAA6381728.1_hypothetical_protein_EZS28_022745_[Streblomastix_strix]	32.3	527	316	15	43240	44715	33	553	1.79e-72	253
AAHC01MMPC_12	JACK	MMPC_12	AAHC01	gi|66651417|	AAHC01000258.1	48460	|_Trichomonas_vaginalis_G3_strain_G3_ctg_1047229018043,_whole_genome_shotgun_sequence	gene_1424|GeneMark.hmm|528|_aa|+|5312|6898|>gi|1736685078|gb|MRSU01000300.1|_Trichomonas_gallinae_isolate_XT1081-07_contig300,_whole_genome_shotgun_sequence_	50.2	219	106	2	15	671	309	524	8.01e-63	224
AAHC01MMPC_12	JACK	MMPC_12	AAHC01	gi|66651417|	AAHC01000258.1	48460	|_Trichomonas_vaginalis_G3_strain_G3_ctg_1047229018043,_whole_genome_shotgun_sequence	gene_19283|GeneMark.hmm|388|_aa|-|11948|13114|>gi|1697242908|gb|OCTD01002371.1|_Trichomonas_tenax_strain_NIH4_ATCC_30207_genome_assembly,_contig:_contig02371,_whole_genome_shotgun_sequence	47.4	386	188	6	42604	41480	1	382	7.29e-99	323
AAHC01MMPC_40	JACK	MMPC_40	AAHC01	gi|66651416|	AAHC01000259.1	48434	|_Trichomonas_vaginalis_G3_strain_G3_ctg_1047229015262,_whole_genome_shotgun_sequence	gene_93267|GeneMark.hmm|663|_aa|+|3757|5748|>gi|1966975532|gb|CAJHQR010001420.1|_Tritrichomonas_foetus_isolate_Belfast_genome_assembly,_contig:_scf7180000011305,_whole_genome_shotgun_sequence	29.8	605	374	15	38129	36415	16	602	1.05e-71	254
AAHC01MMPC_12	JACK	MMPC_12	AAHC01	gi|66651412|	AAHC01000263.1	48210	|_Trichomonas_vaginalis_G3_strain_G3_ctg_1047230595271,_whole_genome_shotgun_sequence	gene_1424|GeneMark.hmm|528|_aa|+|5312|6898|>gi|1736685078|gb|MRSU01000300.1|_Trichomonas_gallinae_isolate_XT1081-07_contig300,_whole_genome_shotgun_sequence_	60.7	549	169	6	48209	46584	20	528	7.22e-214	660
AAHC01MMPC_40	JACK	MMPC_40	AAHC01	gi|66651411|	AAHC01000264.1	48072	|_Trichomonas_vaginalis_G3_strain_G3_ctg_1047229014095,_whole_genome_shotgun_sequence	gene_93267|GeneMark.hmm|663|_aa|+|3757|5748|>gi|1966975532|gb|CAJHQR010001420.1|_Tritrichomonas_foetus_isolate_Belfast_genome_assembly,_contig:_scf7180000011305,_whole_genome_shotgun_sequence	32.5	240	153	4	707	6	5	241	6.37e-33	137
AAHC01MMPC_40	JACK	MMPC_40	AAHC01	gi|66651408|	AAHC01000267.1	47981	|_Trichomonas_vaginalis_G3_strain_G3_ctg_1047230595710,_whole_genome_shotgun_sequence	KAA6381728.1_hypothetical_protein_EZS28_022745_[Streblomastix_strix]	33.1	435	258	12	1239	22	33	463	1.01e-58	213
AAHC01MMPC_12	JACK	MMPC_12	AAHC01	gi|66651405|	AAHC01000270.1	47784	|_Trichomonas_vaginalis_G3_strain_G3_ctg_1047230602806,_whole_genome_shotgun_sequence	gene_1424|GeneMark.hmm|528|_aa|+|5312|6898|>gi|1736685078|gb|MRSU01000300.1|_Trichomonas_gallinae_isolate_XT1081-07_contig300,_whole_genome_shotgun_sequence_	49	531	251	10	14411	15964	1	524	2.27e-150	477
AAHC01MMPC_41	JACK	MMPC_41	AAHC01	gi|66651402|	AAHC01000273.1	47593	|_Trichomonas_vaginalis_G3_strain_G3_ctg_1047229014673,_whole_genome_shotgun_sequence	gene_10717|GeneMark.hmm|535|_aa|+|226907|228514|>gi|1330791370|gb|MJMQ01000052.1|_Trichomonas_vaginalis_strain_ATCC_30188_000051F_quiver,_whole_genome_shotgun_sequence	97.4	535	14	0	44132	45736	1	535	0	1064
AAHC01MMPC_40	JACK	MMPC_40	AAHC01	gi|66651400|	AAHC01000275.1	47551	|_Trichomonas_vaginalis_G3_strain_G3_ctg_1047229013649,_whole_genome_shotgun_sequence	KAA6381728.1_hypothetical_protein_EZS28_022745_[Streblomastix_strix]	32.4	527	315	15	5030	3555	33	553	9.5e-73	254
AAHC01MMPC_40	JACK	MMPC_40	AAHC01	gi|66651396|	AAHC01000279.1	47368	|_Trichomonas_vaginalis_G3_strain_G3_ctg_1047229017445,_whole_genome_shotgun_sequence	KAA6381728.1_hypothetical_protein_EZS28_022745_[Streblomastix_strix]	32.4	527	315	15	45415	46889	33	553	4.04e-70	246
AAHC01MMPC_41	JACK	MMPC_41	AAHC01	gi|66651394|	AAHC01000281.1	47189	|_Trichomonas_vaginalis_G3_strain_G3_ctg_1047229017357,_whole_genome_shotgun_sequence	gene_10717|GeneMark.hmm|535|_aa|+|226907|228514|>gi|1330791370|gb|MJMQ01000052.1|_Trichomonas_vaginalis_strain_ATCC_30188_000051F_quiver,_whole_genome_shotgun_sequence	93.8	305	19	0	915	1	1	305	2.27e-189	590
AAHC01MMPC_12	JACK	MMPC_12	AAHC01	gi|66651393|	AAHC01000282.1	47146	|_Trichomonas_vaginalis_G3_strain_G3_ctg_1047230595392,_whole_genome_shotgun_sequence	gene_1424|GeneMark.hmm|528|_aa|+|5312|6898|>gi|1736685078|gb|MRSU01000300.1|_Trichomonas_gallinae_isolate_XT1081-07_contig300,_whole_genome_shotgun_sequence_	48.6	531	253	9	39874	38320	1	524	8.9e-151	478
AAHC01MMPC_12	JACK	MMPC_12	AAHC01	gi|66651387|	AAHC01000288.1	46695	|_Trichomonas_vaginalis_G3_strain_G3_ctg_1047229014805,_whole_genome_shotgun_sequence	gene_1424|GeneMark.hmm|528|_aa|+|5312|6898|>gi|1736685078|gb|MRSU01000300.1|_Trichomonas_gallinae_isolate_XT1081-07_contig300,_whole_genome_shotgun_sequence_	48.8	531	252	9	41736	40183	1	524	2.61e-149	474
AAHC01MMPC_40	JACK	MMPC_40	AAHC01	gi|66651385|	AAHC01000290.1	46613	|_Trichomonas_vaginalis_G3_strain_G3_ctg_1047229016561,_whole_genome_shotgun_sequence	gene_93267|GeneMark.hmm|663|_aa|+|3757|5748|>gi|1966975532|gb|CAJHQR010001420.1|_Tritrichomonas_foetus_isolate_Belfast_genome_assembly,_contig:_scf7180000011305,_whole_genome_shotgun_sequence	30.3	178	112	2	46101	46610	5	178	3.02e-22	103
AAHC01MMPC_40	JACK	MMPC_40	AAHC01	gi|66651376|	AAHC01000299.1	46409	|_Trichomonas_vaginalis_G3_strain_G3_ctg_1047230596379,_whole_genome_shotgun_sequence	KAA6381728.1_hypothetical_protein_EZS28_022745_[Streblomastix_strix]	32.6	527	314	15	2503	1027	33	553	3.51e-71	249
AAHC01MMPC_41	JACK	MMPC_41	AAHC01	gi|66651371|	AAHC01000304.1	46146	|_Trichomonas_vaginalis_G3_strain_G3_ctg_1047229015509,_whole_genome_shotgun_sequence	gene_10717|GeneMark.hmm|535|_aa|+|226907|228514|>gi|1330791370|gb|MJMQ01000052.1|_Trichomonas_vaginalis_strain_ATCC_30188_000051F_quiver,_whole_genome_shotgun_sequence	95.9	536	21	1	42080	43687	1	535	0	1044
AAHC01MMPC_12	JACK	MMPC_12	AAHC01	gi|66651370|	AAHC01000305.1	46069	|_Trichomonas_vaginalis_G3_strain_G3_ctg_1047229018433,_whole_genome_shotgun_sequence	gene_1424|GeneMark.hmm|528|_aa|+|5312|6898|>gi|1736685078|gb|MRSU01000300.1|_Trichomonas_gallinae_isolate_XT1081-07_contig300,_whole_genome_shotgun_sequence_	48.1	534	251	12	45941	44388	1	524	3.5e-149	474
AAHC01MMPC_41	JACK	MMPC_41	AAHC01	gi|66651368|	AAHC01000307.1	45945	|_Trichomonas_vaginalis_G3_strain_G3_ctg_1047230595175,_whole_genome_shotgun_sequence	gene_10717|GeneMark.hmm|535|_aa|+|226907|228514|>gi|1330791370|gb|MJMQ01000052.1|_Trichomonas_vaginalis_strain_ATCC_30188_000051F_quiver,_whole_genome_shotgun_sequence	96.8	535	17	0	3647	2043	1	535	0	1060
AAHC01MMPC_40	JACK	MMPC_40	AAHC01	gi|66651366|	AAHC01000309.1	45887	|_Trichomonas_vaginalis_G3_strain_G3_ctg_1047229017562,_whole_genome_shotgun_sequence	KAA6381728.1_hypothetical_protein_EZS28_022745_[Streblomastix_strix]	32.6	527	314	15	8916	7441	33	553	1.24e-72	254
AAHC01MMPC_12	JACK	MMPC_12	AAHC01	gi|66651365|	AAHC01000310.1	45847	|_Trichomonas_vaginalis_G3_strain_G3_ctg_1047230603514,_whole_genome_shotgun_sequence	gene_1424|GeneMark.hmm|528|_aa|+|5312|6898|>gi|1736685078|gb|MRSU01000300.1|_Trichomonas_gallinae_isolate_XT1081-07_contig300,_whole_genome_shotgun_sequence_	49.1	228	113	2	45847	45164	300	524	1.67e-63	226
AAHC01MMPC_41	JACK	MMPC_41	AAHC01	gi|66651358|	AAHC01000317.1	45482	|_Trichomonas_vaginalis_G3_strain_G3_ctg_1047230596409,_whole_genome_shotgun_sequence	gene_10717|GeneMark.hmm|535|_aa|+|226907|228514|>gi|1330791370|gb|MJMQ01000052.1|_Trichomonas_vaginalis_strain_ATCC_30188_000051F_quiver,_whole_genome_shotgun_sequence	98.7	535	7	0	39269	40873	1	535	0	1076
[truncated: 35,835 more rows]

## Sheet: Table S6
Table S6 MCP genes in transcriptomes (GenBank TSA)										MCP Protein clusters found (dblastx E-12, 100aa length, 23% identity minimum ) MCP Clusters were generated at 25% identity across 30% length with MMSeqs)
[truncated: 93 more rows]
[truncated: 82 more columns]
